# Supplementary material for: Hyperphosphorylated tau mediates neuronal death by inducing necroptosis and inflammation in Alzheimer’s disease
Source: J Neuroinflammation. 2022 Aug 15;19:205. doi: 10.1186/s12974-022-02567-y (PMC9377071; doi:10.1186/s12974-022-02567-y)
Supplement: Supplementary file 8 — Additional file 8. Expression of RNA-seq. [file 12974_2022_2567_MOESM8_ESM.xlsx]

## Sheet: Sheet1
Gene_ID		VR1:fpkm	VR2:read count	VR2:fpkm	VR3:read count	VR3:fpkm	T1:read count	T1:fpkm	T2:read count	T2:fpkm	T3:read count	T3:fpkm	TP1:read count	TP1:fpkm	TP2:read count	TP2:fpkm	TP3:read count	TP3:fpkm	TPN1:read count	TPN1:fpkm	TPN2:read count	TPN2:fpkm	TPN3:read count	TPN3:fpkm	Chromosome	Start Site	End Site	Direction	Length	Name	GO	KEGG	EC	eggNOG Class	eggNOG	Description	Entrez_geneID	UniProtAC
ENSMUSG00000000001		129.382	4005	128.188	2355	74.0283	6175	206.975	6380	202.926	5150	199.937	5323	165.566	5746	203.66	4759	178.196	5231	177.253	6585	205.785	5710	204.112	3	108107280	108146146	-	3262	Gnai3	GO:0000139;GO:0000139;GO:0000166;GO:0001664;GO:0003924;GO:0003924;GO:0003924;GO:0003924;GO:0003924;GO:0003924;GO:0005515;GO:0005515;GO:0005525;GO:0005525;GO:0005525;GO:0005737;GO:0005737;GO:0005737;GO:0005789;GO:0005789;GO:0005794;GO:0005813;GO:0005813;GO:0005813;GO:0005815;GO:0005834;GO:0005834;GO:0005856;GO:0005886;GO:0005886;GO:0005886;GO:0005886;GO:0006906;GO:0006906;GO:0007049;GO:0007165;GO:…	K04630	-	T;D	0V44R;KOG0082;12N3X;1AZCH;18VQS;1CS55;0DHF3;09T5Y;0UJ2C	guanine nucleotide binding protein (G protein), alpha inhibiting 3 [Source:MGI Symbol;Acc:MGI:95773]	14679	Q9DC51
ENSMUSG00000000003		0	0	0	0	0	0	0	0	0	0	0	0	0	0	0	0	0	0	0	0	0	0	0	X	77837901	77853623	-	902	Pbsn	GO:0005576;GO:0005576;GO:0036094;GO:0036094;GO:0005576;GO:0036094;GO:0036094;	-	-	U	0AAW6;0JFM0;0VMHE;1D5PC;0UWV5;0DWN8;148YX	probasin [Source:MGI Symbol;Acc:MGI:1860484]	54192	O08976;Q3UV89
ENSMUSG00000000028		12.7562	433	12.8946	485	14.1847	359	11.1956	340	10.0616	309	11.1613	524	15.1642	396	13.0589	379	13.2037	323	10.1832	388	11.2814	315	10.4765	16	18780447	18811987	-	3506	Cdc45	GO:0000727;GO:0003682;GO:0003688;GO:0003697;GO:0005634;GO:0005634;GO:0005634;GO:0005654;GO:0005654;GO:0005656;GO:0005813;GO:0005813;GO:0006260;GO:0006270;GO:0006270;GO:0006270;GO:0007049;GO:0031261;GO:0031298;GO:0031938;GO:0036064;GO:0036064;GO:1900087;GO:1902977;GO:0005634;GO:0006260;GO:0006270;GO:0006270;GO:0007049;GO:0005634;GO:0006260;GO:0006270;GO:0006270;GO:0007049;	K06628	-	L	1B28E;0UIK6;12U7V;1919Y;1CWB4;09Z8Z;KOG2475;0VA67;0DMFT	cell division cycle 45 [Source:MGI Symbol;Acc:MGI:1338073]	12544	Q9Z1X9;Q3UI99
ENSMUSG00000000037		0.0321438	0	0	0	0	2	0.0341836	1	0.016219	1	0.0197967	3	0.0475822	5	0.0903687	2	0.0381875	0	0	1	0.0159355	1	0.0182281	X	161082525	161258213	+	6397	Scml2	GO:0000790;GO:0001741;GO:0003682;GO:0005515;GO:0005634;GO:0005634;GO:0005634;GO:0005634;GO:0006355;GO:0006355;GO:0006915;GO:0034613;GO:0036353;GO:0042393;GO:0045892;GO:0000790;GO:0001741;GO:0003682;GO:0005515;GO:0005634;GO:0005634;GO:0005634;GO:0005634;GO:0005634;GO:0006355;GO:0006355;GO:0006915;GO:0034613;GO:0036353;GO:0042393;GO:0045892;GO:0000790;GO:0001741;GO:0003682;GO:0005515;GO:0005634;GO:…	K11465	-	K	0V8XS;1CV5V;12QUP;KOG3766;1B7HD;0UP9D;0DKC0;195Q3;09Y02	Scm polycomb group protein like 2 [Source:MGI Symbol;Acc:MGI:1340042]	107815	B1AVB5;Q8BYC8;I6L9E4
ENSMUSG00000000049		0	6	0.393001	0	0	0	0	2	0.13018	1	0.0794476	0	0	4	0.290132	1	0.0766265	3	0.20803	0	0	0	0	11	108343354	108414396	+	1594	Apoh	GO:0001937;GO:0001937;GO:0005543;GO:0005543;GO:0005576;GO:0005615;GO:0005615;GO:0005737;GO:0005886;GO:0006641;GO:0006641;GO:0007596;GO:0007597;GO:0007597;GO:0008201;GO:0008289;GO:0008289;GO:0009986;GO:0009986;GO:0010596;GO:0010596;GO:0010898;GO:0016525;GO:0016525;GO:0030193;GO:0030195;GO:0030195;GO:0031100;GO:0031639;GO:0031639;GO:0033033;GO:0033033;GO:0034197;GO:0034361;GO:0034361;GO:0034364;GO:…	K17305	-	W;T;V	0A1VI;13ET3;0VCR4;1CXY8;0UI8X;KOG4297;0DES1;18VPR;1ATTK	apolipoprotein H [Source:MGI Symbol;Acc:MGI:88058]	11818	Q01339;Q9CY42
ENSMUSG00000000056		12.4504	578	12.5567	486	10.3692	771	17.5402	773	16.6877	660	17.3912	634	13.3846	706	16.9842	594	15.0963	753	17.3183	963	20.4261	693	16.8138	11	121237253	121255856	+	4806	Narf	GO:0005521;GO:0005521;GO:0005521;GO:0005634;GO:0005638;GO:0005638;GO:0005638;GO:0005654;GO:0005654;GO:0005730;GO:0005730;GO:0008150;GO:0031981;GO:0031981;	-	-	Y	09XJR;0V8HQ;1CV0F;12PCU;191TB;KOG2439;1B2X3;0DIXC;0USR5	nuclear prelamin A recognition factor [Source:MGI Symbol;Acc:MGI:1914858]	67608	Q9CYQ7
ENSMUSG00000000058		4.65506	174	5.44733	128	3.93555	279	9.14687	359	11.1686	241	9.15146	287	8.73144	304	10.5391	267	9.77873	202	6.69498	340	10.3926	215	7.51726	6	17281185	17289115	+	3335	Cav2	GO:0000139;GO:0000149;GO:0001937;GO:0001937;GO:0001938;GO:0002080;GO:0002095;GO:0005634;GO:0005635;GO:0005637;GO:0005737;GO:0005737;GO:0005783;GO:0005794;GO:0005794;GO:0005794;GO:0005811;GO:0005829;GO:0005886;GO:0005886;GO:0005886;GO:0005887;GO:0005887;GO:0005887;GO:0005901;GO:0005901;GO:0005901;GO:0005901;GO:0005901;GO:0005925;GO:0005925;GO:0005925;GO:0005925;GO:0006897;GO:0006906;GO:0006906;GO:…	K12958	-	W	1AU0K;193XV;09VDI;0IFFB;1CRBY;0UH9S;12QRB;0V6CI;0DGN0	caveolin 2 [Source:MGI Symbol;Acc:MGI:107571]	12390	Q9WVC3
ENSMUSG00000000078		40.8345	1874	44.5591	1479	34.5379	1607	40.0144	1641	38.7745	1284	37.0315	1802	41.6381	1621	42.6819	1452	40.3897	1456	36.6515	1892	43.9239	1657	44.0024	13	5861482	5870394	+	4391	Klf6	GO:0000978;GO:0001228;GO:0001650;GO:0003676;GO:0005654;GO:0005730;GO:0005829;GO:0043231;GO:0045944;GO:1990837;	K09207	-	K	1CUAB;18TAS;1AUQ5;13HQY;0UI48;KOG1721;09Y7Z;0DJHW;0V95K	Kruppel-like factor 6 [Source:MGI Symbol;Acc:MGI:1346318]	23849	Q8BPQ2
ENSMUSG00000000085		4.86731	385	5.19943	326	4.32387	228	3.22451	224	3.00617	162	2.65368	253	3.32036	222	3.32003	223	3.52319	195	2.788	214	2.82177	199	3.00147	4	120405281	120530186	+	7731	Scmh1	GO:0003682;GO:0005515;GO:0005515;GO:0005515;GO:0005634;GO:0005634;GO:0005634;GO:0005634;GO:0005634;GO:0006338;GO:0006355;GO:0006355;GO:0007275;GO:0007283;GO:0009952;GO:0010369;GO:0016458;GO:0042393;GO:0045892;GO:0045892;GO:0003682;GO:0005515;GO:0005515;GO:0005515;GO:0005634;GO:0005634;GO:0005634;GO:0005634;GO:0005634;GO:0006338;GO:0006355;GO:0006355;GO:0007275;GO:0007283;GO:0009952;GO:0010369;GO:…	K11461	-	K	1BAM4;1DEFT;0IMEZ;19705;0E7ET;13AR5;0B31G;0WFCT;0V2M9	sex comb on midleg homolog 1 [Source:MGI Symbol;Acc:MGI:1352762]	29871	Q8K214
ENSMUSG00000000088		23.8802	437	21.7163	616	30.0639	457	23.7823	369	18.2222	298	17.9622	456	22.0211	368	20.251	346	20.1149	343	18.0452	391	18.9711	349	19.3694	9	57521274	57532426	+	2101	Cox5a	GO:0004129;GO:0004129;GO:0004129;GO:0004129;GO:0004129;GO:0005515;GO:0005739;GO:0005739;GO:0005743;GO:0005743;GO:0005743;GO:0005743;GO:0005751;GO:0005751;GO:0005751;GO:0006119;GO:0006123;GO:0016020;GO:0043209;GO:0046872;GO:1902600;	K02264	-	C	1D30J;13T0D;192VD;0DTNS;0A6S8;0VHK4;0UV0I;1B5I7;KOG4077	cytochrome c oxidase subunit 5A [Source:MGI Symbol;Acc:MGI:88474]	12858	P12787
ENSMUSG00000000093		0.0283541	1	0.028794	5	0.141395	1	0.0301534	2	0.0572273	0	0	3	0.0839447	0	0	1	0.0336852	0	0	3	0.0843405	0	0	11	85832551	85841948	+	3626	Tbx2	GO:0000122;GO:0000122;GO:0000122;GO:0000977;GO:0000978;GO:0000978;GO:0001102;GO:0001227;GO:0001227;GO:0001228;GO:0001708;GO:0001947;GO:0003007;GO:0003148;GO:0003151;GO:0003203;GO:0003256;GO:0003677;GO:0003677;GO:0003700;GO:0003700;GO:0003700;GO:0005515;GO:0005634;GO:0005634;GO:0005634;GO:0005634;GO:0005634;GO:0005634;GO:0005667;GO:0006355;GO:0006355;GO:0007219;GO:0007275;GO:0007521;GO:0007569;GO:…	K10176	-	K	09VH0;18VCY;0DGRP;1CRFQ;12SBZ;0UKHZ;0V6G9;1AZHJ;KOG3585	T-box 2 [Source:MGI Symbol;Acc:MGI:98494]	21385	Q60707;Q3UET7
ENSMUSG00000000094		0.0604599	8	0.245592	1	0.0301498	5	0.160741	6	0.18304	9	0.335124	0	0	0	0	2	0.0718275	4	0.130001	6	0.179841	5	0.171427	11	85886422	85916097	+	3401	Tbx4	GO:0000122;GO:0000977;GO:0001102;GO:0001228;GO:0001525;GO:0001525;GO:0001708;GO:0002009;GO:0003677;GO:0003700;GO:0003700;GO:0005515;GO:0005634;GO:0005634;GO:0005634;GO:0005634;GO:0006355;GO:0006355;GO:0007275;GO:0030324;GO:0030326;GO:0030326;GO:0035108;GO:0035108;GO:0035108;GO:0035116;GO:0035116;GO:0035116;GO:0045944;GO:0048705;GO:0048705;GO:0048705;GO:1990401;GO:1990401;GO:1990401;GO:0000122;GO:…	K10178	-	K	0UKP1;12SBZ;1CTPC;0V6G9;1AW54;KOG3585;0DIXX;09XK8;18WSR	T-box 4 [Source:MGI Symbol;Acc:MGI:102556]	21387	P70325;Q8BSY3
ENSMUSG00000000103		0	0	0	0	0	0	0	0	0	0	0	0	0	0	0	0	0	0	0	0	0	0	0	Y	2106015	2170409	-	3107	Zfy2	GO:0000977;GO:0003676;GO:0003677;GO:0003677;GO:0003677;GO:0005634;GO:0005634;GO:0005634;GO:0005634;GO:0006355;GO:0006355;GO:0006357;GO:0007283;GO:0007286;GO:0009048;GO:0046872;GO:0046872;GO:0046872;GO:0051598;GO:0000977;GO:0003676;GO:0003677;GO:0003677;GO:0003677;GO:0005634;GO:0005634;GO:0005634;GO:0005634;GO:0006355;GO:0006355;GO:0006357;GO:0007283;GO:0007286;GO:0009048;GO:0046872;GO:0046872;GO:…	-	-	K	KOG1721	zinc finger protein 2, Y-linked [Source:MGI Symbol;Acc:MGI:99213]	22768	P20662
ENSMUSG00000000120		0	0	0	0	0	0	0	0	0	0	0	0	0	0	0	0	0	0	0	0	0	0	0	11	95568818	95587735	-	3446	Ngfr	GO:0001540;GO:0001678;GO:0005035;GO:0005035;GO:0005035;GO:0005168;GO:0005515;GO:0005515;GO:0005515;GO:0005515;GO:0005516;GO:0005516;GO:0005516;GO:0005634;GO:0005635;GO:0005737;GO:0005739;GO:0005791;GO:0005794;GO:0005886;GO:0005886;GO:0005886;GO:0005886;GO:0005886;GO:0005911;GO:0006886;GO:0006915;GO:0006919;GO:0006919;GO:0007165;GO:0007165;GO:0007165;GO:0007266;GO:0007266;GO:0007266;GO:0007275;GO:…	K02583	-	T	13IR8;0DNAM;0IQFC;18ZZQ;0URMG;0VBJF;1AWW7;1CX7J;0A0P8	nerve growth factor receptor (TNFR superfamily, member 16) [Source:MGI Symbol;Acc:MGI:97323]	18053	Q9Z0W1
ENSMUSG00000000125		0	0	0	0	0	0	0	0	0	0	0	0	0	0	0	0	0	0	0	0	0	0	0	11	103774150	103817957	+	3076	Wnt3	GO:0000902;GO:0000902;GO:0001707;GO:0005102;GO:0005102;GO:0005102;GO:0005109;GO:0005109;GO:0005109;GO:0005125;GO:0005515;GO:0005515;GO:0005576;GO:0005576;GO:0005576;GO:0005615;GO:0005737;GO:0005737;GO:0005788;GO:0007165;GO:0007267;GO:0007275;GO:0007275;GO:0007275;GO:0007276;GO:0007411;GO:0009887;GO:0009948;GO:0009950;GO:0009952;GO:0010628;GO:0010628;GO:0016055;GO:0016055;GO:0016055;GO:0019904;GO:…	K00312	-	T	KOG3913;09V80;0UQS1;12R4V;1CS9V;0DHJJ;0V67H;1B3E3;191KV	wingless-type MMTV integration site family, member 3 [Source:MGI Symbol;Acc:MGI:98955]	22415	P17553;A2A649;Q3TQ59
ENSMUSG00000000126		0	0	0	0	0	0	0	0	0	0	0	4	0.121912	3	0.104191	0	0	0	0	0	0	2	0.0700541	11	59306928	59333552	+	3329	Wnt9a	GO:0005102;GO:0005102;GO:0005576;GO:0005576;GO:0005576;GO:0007275;GO:0007275;GO:0007275;GO:0016055;GO:0016055;GO:0016055;GO:0005102;GO:0005102;GO:0005109;GO:0005125;GO:0005515;GO:0005576;GO:0005576;GO:0005576;GO:0005576;GO:0005615;GO:0007093;GO:0007093;GO:0007275;GO:0007275;GO:0007275;GO:0008285;GO:0008285;GO:0016055;GO:0016055;GO:0016055;GO:0030182;GO:0032331;GO:0035115;GO:0043154;GO:0045165;GO:…	K01064	-	T	KOG3913;18Y3R;0DJ1F;09XPQ;0V8ME;0UMQ7;1AX6J;1CTSZ;13I1U	wingless-type MMTV integration site family, member 9A [Source:MGI Symbol;Acc:MGI:2446084]	216795	Q8R5M2
ENSMUSG00000000127		8.6116	397	8.85676	261	5.71854	527	12.312	588	13.0357	515	13.9358	531	11.5119	516	12.7476	472	12.3187	462	10.9116	562	12.2415	567	14.1271	17	63863062	64139496	+	4680	Fer	GO:0004713;GO:0004713;GO:0005154;GO:0005154;GO:0008283;GO:0008283;GO:0018108;GO:0030335;GO:0030335;GO:0031532;GO:0031532;GO:0042058;GO:0042058;GO:0051092;GO:0051092;GO:0000166;GO:0004672;GO:0004672;GO:0004713;GO:0004713;GO:0004713;GO:0004715;GO:0005154;GO:0005154;GO:0005524;GO:0005524;GO:0005524;GO:0006468;GO:0006468;GO:0008283;GO:0008283;GO:0008289;GO:0016301;GO:0016310;GO:0016740;GO:0018108;GO:…	K08889	EC:2.7.10.2	T	0DF0D;1AWJJ;0V4P6;0UG4F;KOG0194;09TQ2;1CPQ4;1910X;12U0U	fer (fms/fps related) protein kinase [Source:MGI Symbol;Acc:MGI:105917]	14158	P70451;Q3TZJ5;Q3TME9
ENSMUSG00000000131		5.31681	969	5.97935	841	5.09667	439	2.8368	510	3.12731	466	3.48783	765	4.58734	558	3.81292	524	3.78267	428	2.796	502	3.02445	470	3.23903	7	126101715	126200501	-	16920	Xpo6	GO:0005049;GO:0005049;GO:0005049;GO:0005049;GO:0005634;GO:0005654;GO:0005654;GO:0005730;GO:0005730;GO:0005737;GO:0005829;GO:0005829;GO:0005886;GO:0005886;GO:0006611;GO:0006611;GO:0006611;GO:0006611;GO:0006611;GO:0006611;GO:0006886;GO:0006886;GO:0008536;GO:0008536;GO:0015031;GO:0032991;GO:0032991;GO:0005049;GO:0005049;GO:0005049;GO:0005634;GO:0005654;GO:0005730;GO:0005737;GO:0005829;GO:0005886;GO:…	-	-	Y;U	1AYI8;18UJA;1CQ59;09U5W;0DFFG;KOG2020;0UPUF;0V54W;12N1S	exportin 6 [Source:MGI Symbol;Acc:MGI:2429950]	74204	Q924Z6
ENSMUSG00000000134		6.38343	585	6.5952	552	6.11184	416	4.91134	375	4.20121	374	5.11426	482	5.28067	346	4.31959	333	4.39191	406	4.84576	387	4.25987	374	4.70902	X	7762560	7775202	+	9261	Tfe3	GO:0000978;GO:0001228;GO:0005634;GO:0005634;GO:0005654;GO:0005737;GO:0005829;GO:0006355;GO:0006355;GO:0006959;GO:0006959;GO:0045670;GO:0045670;GO:0045785;GO:0045893;GO:0045893;GO:0045893;GO:0045944;GO:0045944;GO:0046983;GO:0046983;GO:1990837;GO:0005634;GO:0006355;GO:0006355;GO:0006959;GO:0006959;GO:0045670;GO:0045670;GO:0045893;GO:0045893;GO:0046983;GO:0046983;GO:0000976;GO:0002250;GO:0002376;GO:…	K09105	-	K	19739;1BATD;0V2VF;13BV3;0WG3Y;0B3PW;0E7UC;1DEU4;KOG1318	transcription factor E3 [Source:MGI Symbol;Acc:MGI:98511]	209446	Q64092;A2AEW1;Q8K420
ENSMUSG00000000142		0	0	0	0	0	2	0.0397153	0	0	4	0.0920011	0	0	0	0	0	0	1	0.0200751	1	0.0185143	0	0	11	108920349	108950783	+	5506	Axin2	GO:0001756;GO:0001934;GO:0001934;GO:0001957;GO:0003139;GO:0003413;GO:0005515;GO:0005515;GO:0005634;GO:0005634;GO:0005737;GO:0005737;GO:0005737;GO:0005813;GO:0005813;GO:0005813;GO:0008013;GO:0008219;GO:0008283;GO:0008285;GO:0008285;GO:0010718;GO:0010718;GO:0010942;GO:0010942;GO:0016055;GO:0019899;GO:0019899;GO:0019901;GO:0030111;GO:0030282;GO:0031625;GO:0031625;GO:0032423;GO:0032423;GO:0032991;GO:…	K04385	-	T;B	1CS22;18TU4;0DHBW;09W2S;0V712;0UJFH;12UD7;1ASWV;KOG3589	axin 2 [Source:MGI Symbol;Acc:MGI:1270862]	12006	O88566;Q3UQK5
ENSMUSG00000000148		3.34443	216	3.64977	169	2.80453	151	2.67192	174	2.92168	170	3.48417	171	2.80787	142	2.65702	151	2.98487	138	2.46862	178	2.9366	164	3.09487	5	140705011	140719379	+	6179	Brat1	GO:0001934;GO:0001934;GO:0005515;GO:0005634;GO:0005634;GO:0005654;GO:0005737;GO:0005737;GO:0006006;GO:0006006;GO:0006915;GO:0006915;GO:0006974;GO:0006974;GO:0006974;GO:0006974;GO:0008283;GO:0008283;GO:0008283;GO:0008283;GO:0010212;GO:0010212;GO:0016477;GO:0016477;GO:0030307;GO:0051646;GO:0051646;GO:0006974;GO:0008283;GO:0001934;GO:0001934;GO:0005515;GO:0005634;GO:0005634;GO:0005654;GO:0005737;GO:…	K23112	-	U	0UGB7;0V90H;1ASP7;13IPD;0IEZF;09Y35;0DJG3;18VWZ;1CU8K	BRCA1-associated ATM activator 1 [Source:MGI Symbol;Acc:MGI:1891679]	231841	Q8C3R1
ENSMUSG00000000149		20.9777	684	20.9059	702	21.0722	413	13.2189	438	13.3032	355	13.1607	499	14.8212	431	14.5876	355	12.6934	435	14.0755	386	11.5189	393	13.415	5	140758408	140830431	-	3416	Gna12	GO:0000166;GO:0001664;GO:0001664;GO:0001664;GO:0001701;GO:0003924;GO:0003924;GO:0003924;GO:0003924;GO:0005525;GO:0005737;GO:0005834;GO:0005834;GO:0005886;GO:0007165;GO:0007165;GO:0007165;GO:0007186;GO:0007186;GO:0007186;GO:0007188;GO:0007266;GO:0007266;GO:0007266;GO:0007266;GO:0008360;GO:0010762;GO:0016020;GO:0016328;GO:0019001;GO:0019001;GO:0030154;GO:0031526;GO:0031526;GO:0031526;GO:0031683;GO:…	K04346	-	T;D	0UFGJ;09X7M;1ARD8;1CP7W;KOG0082;0DEI3;13IT4;0V867;18Y9N	guanine nucleotide binding protein, alpha 12 [Source:MGI Symbol;Acc:MGI:95767]	14673	P27600
ENSMUSG00000000154		8.04826	123	7.55861	146	8.81151	105	6.7571	119	7.267	84	6.26116	105	6.27041	71	4.83158	54	3.88211	91	5.92028	85	5.09998	94	6.45136	7	143473736	143499334	+	1699	Slc22a18	GO:0016020;GO:0016021;GO:0022857;GO:0022857;GO:0055085;GO:0055085;GO:0016020;GO:0016021;GO:0016020;GO:0016021;GO:0016020;GO:0016021;GO:0005635;GO:0005737;GO:0016020;GO:0016021;GO:0016324;GO:0022857;GO:0022857;GO:0022857;GO:0031625;GO:0042908;GO:0055085;GO:0055085;GO:1990961;	K08214	-	P	1AV28;0V73N;0IIP5;0DHEP;18W3T;09W5D;1CS4Q;0UJJN;12NGS	solute carrier family 22 (organic cation transporter), member 18 [Source:MGI Symbol;Acc:MGI:1336884]	18400	Q78KK3;A0A0R4J0P7
ENSMUSG00000000157		0.0951082	2	0.0482919	2	0.047428	11	0.278145	6	0.143968	12	0.351451	4	0.0938586	7	0.18717	2	0.0564952	4	0.102251	8	0.188602	9	0.242702	16	96422288	96443619	-	4324	Itgb2l	GO:0001540;GO:0005178;GO:0005886;GO:0005925;GO:0006954;GO:0007155;GO:0007155;GO:0007160;GO:0007160;GO:0007160;GO:0007229;GO:0007229;GO:0007229;GO:0007229;GO:0008305;GO:0008305;GO:0016020;GO:0016021;GO:0016477;GO:0030141;GO:0033627;GO:0038023;GO:0038023;GO:0001540;GO:0005178;GO:0005886;GO:0005925;GO:0006954;GO:0007155;GO:0007160;GO:0007160;GO:0007229;GO:0007229;GO:0007229;GO:0008305;GO:0016020;GO:…	K06464	-	W	KOG1226	integrin beta 2-like [Source:MGI Symbol;Acc:MGI:1277979]	16415	Q3UV74
ENSMUSG00000000159		1.75225	38	1.57252	48	1.95081	43	1.86344	26	1.0692	19	0.953686	34	1.36729	29	1.32894	24	1.16188	29	1.2705	19	0.767678	46	2.12597	16	96361668	96422121	+	2523	Igsf5	GO:0016020;GO:0016021;GO:0098609;GO:0016020;GO:0016021;GO:0098609;GO:0098609;GO:0098609;	K06786	-	W;T	0IFJ9;12QX9;1B0UV;1CU9I;09Y3Z;18ZUZ;0V91D;0DJH1;0UN7Q	immunoglobulin superfamily, member 5 [Source:MGI Symbol;Acc:MGI:1919308]	72058	Q7TSN7;A0A0R4J105
ENSMUSG00000000167		2.11984	57	2.11561	51	1.85905	76	2.95398	75	2.76626	68	3.06132	115	4.1479	91	3.74021	93	4.03813	123	4.83314	106	3.84131	85	3.52343	9	50617321	50625000	+	2813	Pih1d2	GO:0000492;GO:0005737;GO:0006364;GO:0017160;GO:0017160;GO:0097255;GO:1990904;GO:0000492;GO:0005737;GO:0006364;GO:0017160;GO:0097255;GO:1990904;	-	-	S;C	191MK;13Q89;1B4SE;1CWTF;0DMXM;0UR5H;0VB6Y;0A0AW;KOG4356	PIH1 domain containing 2 [Source:MGI Symbol;Acc:MGI:1919864]	72614	Q8CHR9
ENSMUSG00000000168		15.0451	663	14.1674	577	12.1091	799	17.8796	739	15.6925	587	15.2144	710	14.7436	775	18.3389	657	16.424	775	17.5324	886	18.4852	709	16.9204	9	50634633	50659780	-	4886	Dlat	GO:0004742;GO:0004742;GO:0004742;GO:0004742;GO:0004742;GO:0004742;GO:0004742;GO:0005739;GO:0005739;GO:0005739;GO:0005739;GO:0005759;GO:0005967;GO:0005967;GO:0005975;GO:0006006;GO:0006086;GO:0006086;GO:0006086;GO:0006090;GO:0006090;GO:0006099;GO:0016740;GO:0016746;GO:0016746;GO:0016746;GO:0030431;GO:0030523;GO:0034604;GO:0034604;GO:0034604;GO:0042802;GO:0042802;GO:0043209;GO:0045254;GO:0045254;GO:…	K00627	EC:2.3.1.12	C	0DK4C;0V7AX;09WCG;12PUW;KOG0557;1B4J6;18X4Z;0UMU3;1CV35	dihydrolipoamide S-acetyltransferase (E2 component of pyruvate dehydrogenase complex) [Source:MGI Symbol;Acc:MGI:2385311]	235339	Q8BMF4
ENSMUSG00000000171		124.109	1460	123.83	1660	138.274	1454	129.143	1680	141.597	1172	120.57	1801	148.442	1380	129.612	1323	131.271	1642	147.438	1706	141.275	1504	142.465	9	50596357	50603812	-	1231	Sdhd	GO:0000104;GO:0005739;GO:0005739;GO:0005740;GO:0005740;GO:0005743;GO:0005743;GO:0005749;GO:0005749;GO:0006099;GO:0006099;GO:0006099;GO:0006121;GO:0008177;GO:0016020;GO:0016020;GO:0016020;GO:0016021;GO:0016021;GO:0016021;GO:0020037;GO:0020037;GO:0046872;GO:0048039;GO:0048039;GO:0050433;GO:0055114;GO:0071456;	K00237	-	C	0A6XJ;0DTW7;KOG4097;1D4EZ;0UV4U;13T8W;1B5ER;0VJHZ;1962Q	succinate dehydrogenase complex, subunit D, integral membrane protein [Source:MGI Symbol;Acc:MGI:1914175]	66925	Q9CXV1
ENSMUSG00000000182		0	0	0	0	0	0	0	0	0	0	0	0	0	0	0	0	0	0	0	0	0	1	0.0642806	6	127072902	127081408	+	1814	Fgf23	GO:0000165;GO:0005104;GO:0005104;GO:0005104;GO:0005105;GO:0005515;GO:0005576;GO:0005576;GO:0005576;GO:0005615;GO:0005615;GO:0005615;GO:0006796;GO:0008083;GO:0008083;GO:0008083;GO:0008543;GO:0008543;GO:0008543;GO:0010966;GO:0010966;GO:0010980;GO:0010980;GO:0030154;GO:0030500;GO:0030502;GO:0030502;GO:0030643;GO:0032026;GO:0042359;GO:0042369;GO:0042369;GO:0044320;GO:0045668;GO:0045668;GO:0045893;GO:…	K22428	-	T	0A23B;1AWYF;18VRQ;0DPRB;1CYQM;0UT2P;KOG3885;0VC7R;13P54	fibroblast growth factor 23 [Source:MGI Symbol;Acc:MGI:1891427]	64654	Q9EPC2;Q3U1V5
ENSMUSG00000000183		0	6	0.134516	9	0.198165	3	0.0704335	5	0.111395	8	0.217547	1	0.0217868	9	0.22344	3	0.0786832	6	0.14241	3	0.0656686	0	0	6	127015586	127028187	+	4657	Fgf6	GO:0001502;GO:0001525;GO:0005576;GO:0005615;GO:0007275;GO:0008083;GO:0008083;GO:0008083;GO:0008284;GO:0008284;GO:0008543;GO:0008543;GO:0030154;GO:0042383;GO:0042383;GO:0045445;GO:0051781;	K04358	-	T	KOG3885;0A1CZ;1CSVR;0DI5B;1B1U8;0VDQY;13I1J;18U89;0UKII	fibroblast growth factor 6 [Source:MGI Symbol;Acc:MGI:95520]	14177	P21658;Q8C399
ENSMUSG00000000184		10.4243	1052	11.6735	523	5.69966	1290	14.9903	1262	13.9161	1164	15.6667	1153	12.4333	1202	14.7702	787	10.2164	1201	14.1089	1432	15.5147	1268	15.7142	6	127125162	127152193	-	9409	Ccnd2	GO:0000079;GO:0000082;GO:0000307;GO:0000307;GO:0000785;GO:0001934;GO:0005515;GO:0005634;GO:0005634;GO:0005634;GO:0005654;GO:0005730;GO:0005737;GO:0005737;GO:0005737;GO:0005829;GO:0007049;GO:0007616;GO:0008284;GO:0008344;GO:0016020;GO:0016538;GO:0019901;GO:0031965;GO:0042025;GO:0042025;GO:0043066;GO:0044772;GO:0045737;GO:0050679;GO:0051301;GO:0051726;GO:0071481;GO:0097129;GO:1900087;GO:1900087;	K10151	-	D	09WBY;0V7AD;1AVB1;18WZ4;1CSBQ;0DHMA;0UIEE;12TGV;KOG0656	cyclin D2 [Source:MGI Symbol;Acc:MGI:88314]	12444	P30280;Q4FK45
ENSMUSG00000000194		3.84961	448	3.66398	459	3.68679	350	2.99763	401	3.25905	291	2.88674	433	3.44138	309	2.79852	352	3.36787	400	3.46337	490	3.91277	347	3.16951	2	31152316	31218775	+	12766	Gpr107	GO:0005515;GO:0005654;GO:0005654;GO:0005769;GO:0005794;GO:0005794;GO:0005794;GO:0005794;GO:0005886;GO:0016020;GO:0016020;GO:0016021;GO:0016021;GO:0016021;GO:0030136;GO:0030136;GO:0032050;GO:0032050;GO:0072583;GO:0072583;	K22985	-	T	12PVR;1AUUB;KOG2569;0UJB6;09WDX;0V7C9;0DEG2;1CP5R;191RP	G protein-coupled receptor 107 [Source:MGI Symbol;Acc:MGI:2139054]	277463	Q8BUV8;Q148Z6
ENSMUSG00000000197		0	0	0	0	0	2	0.0148605	2	0.0141017	0	0	0	0	0	0	4	0.0332022	0	0	0	0	0	0	14	123276634	123627144	-	14715	Nalcn	GO:0005216;GO:0005216;GO:0005261;GO:0005261;GO:0006811;GO:0006811;GO:0016020;GO:0016020;GO:0016020;GO:0016021;GO:0034220;GO:0055085;GO:0055085;GO:0098655;	K21863	-	P	1AUQY;195N0;KOG2301;0UJ89;1CRWK;12QBQ;0V4FQ;09VXW;0DH6E	sodium leak channel, non-selective [Source:MGI Symbol;Acc:MGI:2444306]	338370	Q8BXR5;E9QLE4
ENSMUSG00000000202		0	0	0	0	0	0	0	0	0	0	0	0	0	3	0.108834	0	0	0	0	0	0	0	0	11	114791217	114795945	-	3187	Btbd17	GO:0003674;GO:0005515;GO:0005575;GO:0005576;GO:0008150;	-	-	S	0V98G;0DJQQ;12QPX;09YAZ;KOG2075;1CUHP;191CF;0UNHM;1B1AB	BTB (POZ) domain containing 17 [Source:MGI Symbol;Acc:MGI:1919264]	72014	Q9DB72
ENSMUSG00000000204		91.6853	3182	83.8102	1986	51.3732	4929	135.953	5323	139.323	3810	121.72	5762	147.482	6249	182.264	4671	143.927	4183	116.64	6006	154.452	4535	133.401	11	83175186	83190216	+	3964	Slfn4	GO:0003674;GO:0005575;GO:0009617;GO:0003674;GO:0005575;GO:0009617;GO:0003674;GO:0005575;GO:0009617;	K24457	-	S	1D111;1423J;1963I;0A069;0VDXK;0JAUV;0DRSW;0UUIB;1B4R5	schlafen 4 [Source:MGI Symbol;Acc:MGI:1329010]	20558	Q3UV66;Q3UV10
ENSMUSG00000000214		0	2	0.0883309	0	0	0	0	0	0	0	0	0	0	0	0	0	0	0	0	0	0	0	0	7	142892752	142931128	-	2364	Th	GO:0001666;GO:0001666;GO:0001666;GO:0001666;GO:0001963;GO:0001975;GO:0004497;GO:0004497;GO:0004497;GO:0004497;GO:0004497;GO:0004511;GO:0004511;GO:0004511;GO:0004511;GO:0004511;GO:0004511;GO:0004511;GO:0005506;GO:0005506;GO:0005634;GO:0005737;GO:0005737;GO:0005737;GO:0005737;GO:0005737;GO:0005739;GO:0005739;GO:0005790;GO:0005790;GO:0005829;GO:0005829;GO:0006585;GO:0006585;GO:0006585;GO:0006631;GO:…	K00501	EC:1.14.16.2	E	0DJUH;12SID;0URMC;0V93G;1B3A6;18TKN;KOG3820;1CUMQ;09V2Z	tyrosine hydroxylase [Source:MGI Symbol;Acc:MGI:98735]	21823	P24529
ENSMUSG00000000215		0	0	0	0	0	0	0	0	0	0	0	0	0	0	0	0	0	0	0	0	0	0	0	7	142678656	142743381	-	1312	Ins2	GO:0005179;GO:0005179;GO:0005576;GO:0005576;GO:0007165;GO:0000122;GO:0000187;GO:0000187;GO:0002020;GO:0002674;GO:0005158;GO:0005158;GO:0005159;GO:0005179;GO:0005179;GO:0005179;GO:0005179;GO:0005576;GO:0005576;GO:0005576;GO:0005576;GO:0005615;GO:0005634;GO:0005732;GO:0005737;GO:0005829;GO:0005975;GO:0006006;GO:0006006;GO:0006521;GO:0006953;GO:0006983;GO:0007165;GO:0007186;GO:0007520;GO:0008284;GO:…	K04526	-	T	0VJG4;1B6GH;0A9RV;13V2W;1D4DX;0J0XC;0UW2N;193U7;0DV3D	insulin II [Source:MGI Symbol;Acc:MGI:96573]	16334	P01326;Q5EEX1
ENSMUSG00000000216		0	0	0	0	0	0	0	0	0	0	0	0	0	0	0	0	0	0	0	0	0	0	0	7	121734479	121768475	+	2991	Scnn1g	GO:0005216;GO:0005216;GO:0005272;GO:0005272;GO:0005272;GO:0005272;GO:0005654;GO:0005654;GO:0005886;GO:0005886;GO:0005886;GO:0005887;GO:0005887;GO:0005887;GO:0006811;GO:0006814;GO:0006814;GO:0006814;GO:0006814;GO:0009897;GO:0009986;GO:0015280;GO:0015280;GO:0015280;GO:0015280;GO:0016020;GO:0016020;GO:0016020;GO:0016020;GO:0016021;GO:0016021;GO:0016021;GO:0016021;GO:0016324;GO:0016324;GO:0034706;GO:…	K04827	-	P	13K0X;1AXZE;0DMEQ;09TCH;190J3;0UQM7;KOG4294;0V7CI;1CW9Y	sodium channel, nonvoltage-gated 1 gamma [Source:MGI Symbol;Acc:MGI:104695]	20278	Q9WU39
ENSMUSG00000000223		0.0360617	9	0.109864	4	0.0479548	1	0.0127834	14	0.169829	8	0.118452	14	0.166077	4	0.0540712	8	0.114245	5	0.0646168	12	0.143023	7	0.0954326	X	134404551	134456573	+	8553	Drp2	GO:0005515;GO:0005515;GO:0005886;GO:0005886;GO:0005886;GO:0007417;GO:0007417;GO:0008270;GO:0008270;GO:0014069;GO:0014069;GO:0016020;GO:0016020;GO:0030054;GO:0030425;GO:0030425;GO:0042995;GO:0043204;GO:0045202;GO:0046872;GO:0050808;GO:0098978;GO:0099536;GO:0005515;GO:0005515;GO:0005886;GO:0005886;GO:0005886;GO:0007417;GO:0007417;GO:0008270;GO:0008270;GO:0014069;GO:0014069;GO:0014069;GO:0016020;GO:…	-	-	Z	0AZQI;196PK;0E58X;0V0S7;0WC6P;0KCP3;1B9RZ;14SUK;1DC8X	dystrophin related protein 2 [Source:MGI Symbol;Acc:MGI:107432]	13497	Q05AA6
ENSMUSG00000000244		5.54136	377	6.314	443	7.28665	259	4.54252	317	5.27587	301	6.11461	344	5.59876	257	4.7664	269	5.27051	337	5.97526	401	6.55723	326	6.09773	7	143005046	143019644	+	6234	Tspan32	GO:0003674;GO:0003674;GO:0005887;GO:0007010;GO:0007229;GO:0007596;GO:0007599;GO:0008285;GO:0009986;GO:0016020;GO:0016021;GO:0016021;GO:0016021;GO:0030886;GO:0042832;GO:0050688;GO:0051604;GO:0070442;GO:0070527;GO:0072659;GO:0016020;GO:0016021;GO:0016020;GO:0016021;GO:0016021;GO:0016021;GO:0016020;GO:0016021;GO:0016020;GO:0016021;GO:0016021;GO:0016021;GO:0016020;GO:0016021;GO:0016021;GO:0016021;GO:…	K17359	-	T;U	0UIFY;13RRS;0VG53;0IY3A;0A59J;0DSMD;1B50B;18U8D;1D1RB	tetraspanin 32 [Source:MGI Symbol;Acc:MGI:1350360]	27027	Q9JHH2
ENSMUSG00000000247		0	0	0	3	0.0700246	6	0.149332	2	0.0472357	2	0.0576551	2	0.0461922	0	0	0	0	2	0.0503226	2	0.04641	2	0.0530867	2	38339281	38369733	+	4393	Lhx2	GO:0000978;GO:0000981;GO:0001228;GO:0003677;GO:0003677;GO:0003677;GO:0005634;GO:0006355;GO:0006355;GO:0043565;GO:0045944;GO:0046872;GO:0046872;GO:0000977;GO:0000978;GO:0000978;GO:0000981;GO:0000981;GO:0001228;GO:0001228;GO:0001843;GO:0001942;GO:0003677;GO:0003677;GO:0003677;GO:0003682;GO:0005515;GO:0005515;GO:0005515;GO:0005634;GO:0005634;GO:0005634;GO:0005654;GO:0006355;GO:0006355;GO:0006357;GO:…	K09373	-	K	1ASFT;0V4YD;192BU;1CQ5F;0UGRR;09TZI;12TWM;0DFFP;KOG0490	LIM homeobox protein 2 [Source:MGI Symbol;Acc:MGI:96785]	16870	Q9Z0S2;Q543C6
ENSMUSG00000000248		0	0	0	0	0	4	0.153616	5	0.182215	0	0	2	0.0712758	0	0	0	0	7	0.271772	0	0	2	0.0819143	6	128934381	128984707	+	2847	Clec2g	GO:0005615;GO:0005886;GO:0009897;GO:0016020;GO:0016021;GO:0030246;GO:0045671;GO:0046703;GO:0046703;GO:0016020;GO:0016021;GO:0005615;GO:0005886;GO:0009897;GO:0016020;GO:0016021;GO:0030246;GO:0045671;GO:0046703;GO:0046703;GO:0016020;GO:0016021;GO:0030246;GO:0005615;GO:0005886;GO:0009897;GO:0016020;GO:0016021;GO:0030246;GO:0045671;GO:0046703;GO:0046703;	-	-	T;V	0UVA0;0VI61;1B6CS;0DU77;KOG4297;0A77D;13YB3;1D3EM	C-type lectin domain family 2, member g [Source:MGI Symbol;Acc:MGI:1918059]	70809	Q9D676
ENSMUSG00000000253		3.09808	64	2.87648	76	3.35471	61	2.87108	64	2.85846	48	2.61674	75	3.27576	56	2.78717	45	2.36609	80	3.80658	55	2.41355	51	2.55999	13	45507444	45553800	+	2323	Gmpr	GO:0003824;GO:0003824;GO:0003920;GO:0003920;GO:0003920;GO:0006144;GO:0006163;GO:0009117;GO:0009117;GO:0016491;GO:0016491;GO:0016491;GO:0046872;GO:0055114;GO:0055114;GO:0055114;GO:1902560;GO:1902560;GO:0003824;GO:0003824;GO:0003920;GO:0003920;GO:0003920;GO:0006144;GO:0009117;GO:0009117;GO:0016491;GO:0016491;GO:0016491;GO:0055114;GO:0055114;GO:0055114;GO:1902560;GO:1902560;	K00364	EC:1.7.1.7	F	09YQW;1CYMR;KOG2550;12TT2;0VB09;0DP6D;195FH;1B515;0USKE	guanosine monophosphate reductase [Source:MGI Symbol;Acc:MGI:1913605]	66355	Q9DCZ1
ENSMUSG00000000263		0	0	0	0	0	2	0.0905851	2	0.0859595	0	0	0	0	0	0	0	0	1	0.0457885	1	0.0422285	0	0	11	55514238	55608198	-	2414	Glra1	GO:0004888;GO:0004888;GO:0005216;GO:0005216;GO:0005230;GO:0005230;GO:0005254;GO:0005886;GO:0005887;GO:0005887;GO:0006811;GO:0006811;GO:0006811;GO:0006821;GO:0016020;GO:0016021;GO:0016021;GO:0016021;GO:0016594;GO:0016594;GO:0022824;GO:0022824;GO:0030054;GO:0034220;GO:0034220;GO:0034707;GO:0042995;GO:0045202;GO:0045211;GO:1902476;GO:0001508;GO:0001964;GO:0001964;GO:0002087;GO:0004888;GO:0004888;GO:…	K05193	-	W;T	12PJU;0DH6C;0UHDK;1CRWI;0V71Z;1AV3U;KOG3643;18YBF;09W3H	glycine receptor, alpha 1 subunit [Source:MGI Symbol;Acc:MGI:95747]	14654	Q64018;Q5NCT9
ENSMUSG00000000266		2.43282	200	2.57351	118	1.49121	393	5.29568	426	5.44723	348	5.43142	305	3.81386	334	4.75922	233	3.50742	354	4.82239	502	6.30684	288	4.1388	X	140664599	140767715	+	8114	Mid2	GO:0008270;GO:0008270;GO:0046872;GO:0005515;GO:0005737;GO:0005856;GO:0005874;GO:0008270;GO:0008270;GO:0046872;GO:0005515;GO:0005737;GO:0005856;GO:0005874;GO:0008270;GO:0008270;GO:0046872;GO:0005515;GO:0005737;GO:0005856;GO:0005874;GO:0005874;GO:0008017;GO:0008270;GO:0008270;GO:0010508;GO:0019899;GO:0032897;GO:0035372;GO:0042803;GO:0043123;GO:0045087;GO:0046597;GO:0046872;GO:0051091;GO:0051092;GO:…	K10647	EC:2.3.2.27	Z;O	1DGA3;0B69X;0V3TB;0WIZS;0E9ET;1BBGC;197FN;0ITF1;13FXW	midline 2 [Source:MGI Symbol;Acc:MGI:1344333]	23947	Q9QUS6;B1AVF4
ENSMUSG00000000275		36.665	1837	33.3326	1385	24.6815	1848	35.1153	1985	35.7925	1691	37.2171	2134	37.6291	1835	36.8715	1454	30.8647	1800	34.5777	2089	37.0094	1856	37.6119	11	88999376	89020293	+	5754	Trim25	GO:0046872;GO:0002376;GO:0005515;GO:0005654;GO:0005654;GO:0005737;GO:0005737;GO:0005829;GO:0005829;GO:0006511;GO:0006511;GO:0006513;GO:0006513;GO:0010494;GO:0010494;GO:0010494;GO:0016567;GO:0016604;GO:0016604;GO:0016740;GO:0016874;GO:0030433;GO:0030433;GO:0033280;GO:0039552;GO:0039552;GO:0043123;GO:0043123;GO:0043627;GO:0043627;GO:0043627;GO:0045087;GO:0045087;GO:0045087;GO:0046596;GO:0046596;GO:…	K10652	EC:2.3.2.27	O	13FYX;0WJ0S;1BBH2;1DGB0;0B6AX;0E9FQ;0ITFP;0V3U3	tripartite motif-containing 25 [Source:MGI Symbol;Acc:MGI:102749]	217069	Q61510
ENSMUSG00000000276		1.88781	140	1.74282	75	0.91695	168	2.19011	154	1.90509	163	2.46122	186	2.25012	199	2.74328	140	2.03887	170	2.24046	186	2.26073	179	2.48865	11	89035179	89066850	-	8387	Dgke	GO:0000166;GO:0003951;GO:0003951;GO:0004143;GO:0004143;GO:0004143;GO:0004143;GO:0004143;GO:0004143;GO:0005524;GO:0005654;GO:0005654;GO:0005737;GO:0005737;GO:0005737;GO:0005829;GO:0005829;GO:0006654;GO:0006654;GO:0006661;GO:0007165;GO:0007165;GO:0007205;GO:0007205;GO:0016020;GO:0016020;GO:0016020;GO:0016021;GO:0016301;GO:0016301;GO:0016301;GO:0016301;GO:0016301;GO:0016310;GO:0016740;GO:0035556;GO:…	K00901	EC:2.7.1.107	T;I	12SM6;1AS0M;0DJ90;0V8TX;0UG7J;1CU11;1948S;09XWD;KOG1169	diacylglycerol kinase, epsilon [Source:MGI Symbol;Acc:MGI:1889276]	56077	Q9R1C6
ENSMUSG00000000278		190.768	3649	181.679	3782	184.933	2667	139.056	2743	135.715	2255	136.181	3016	145.926	2502	137.947	2338	136.18	2549	134.359	2837	137.913	2480	137.902	11	88924020	88955465	-	2097	Scpep1	GO:0004180;GO:0004185;GO:0004185;GO:0004185;GO:0004185;GO:0005576;GO:0005829;GO:0005829;GO:0006508;GO:0006508;GO:0006508;GO:0008233;GO:0016787;GO:0042573;GO:0045776;GO:0097755;	K09646	EC:3.4.16.-	O	09X6A;0V84R;1CT7Z;0DIHH;12SGZ;1B2TW;KOG1283;18ZX5;0UG9M	serine carboxypeptidase 1 [Source:MGI Symbol;Acc:MGI:1921867]	74617	Q920A5
ENSMUSG00000000282		6.68822	302	6.81456	279	6.18295	184	4.34793	152	3.40836	163	4.46126	194	4.25404	117	2.92355	139	3.66929	139	3.32054	185	4.07582	126	3.17532	11	74830920	74845725	+	4627	Mnt	GO:0000122;GO:0000122;GO:0000977;GO:0000977;GO:0001227;GO:0001227;GO:0003677;GO:0003677;GO:0003682;GO:0003700;GO:0005515;GO:0005634;GO:0005634;GO:0005654;GO:0005654;GO:0006355;GO:0007569;GO:0046983;GO:0046983;GO:0051726;GO:2001234;GO:0046983;GO:0046983;	K09115	-	K	0V2ZQ;KOG2483;1974W;1DF0E;13CCX;0WGFF;0E813;1BAWD;0B409	max binding protein [Source:MGI Symbol;Acc:MGI:109150]	17428	O08789
ENSMUSG00000000290		2.25701	51	1.74468	56	1.88146	48	1.71957	33	1.12184	31	1.28631	42	1.39625	28	1.06071	34	1.3607	26	0.941635	26	0.868424	36	1.37542	10	77530252	77565708	+	3052	Itgb2	GO:0002523;GO:0005886;GO:0005886;GO:0006909;GO:0007155;GO:0007155;GO:0007155;GO:0007155;GO:0007159;GO:0007159;GO:0007160;GO:0007160;GO:0007160;GO:0007229;GO:0007229;GO:0007229;GO:0007229;GO:0007568;GO:0008305;GO:0008305;GO:0009986;GO:0009986;GO:0016020;GO:0016021;GO:0019901;GO:0030101;GO:0030369;GO:0030593;GO:0031072;GO:0032930;GO:0034113;GO:0034687;GO:0035987;GO:0038023;GO:0038023;GO:0043113;GO:…	K06464	-	W	0DG9T;1CUIS;0V602;18TZE;09V0A;1AVA6;12SZY;KOG1226;0UJTE	integrin beta 2 [Source:MGI Symbol;Acc:MGI:96611]	16414	P11835;Q542I8
ENSMUSG00000000295		11.1663	361	10.7443	541	15.8135	433	13.4956	424	12.5403	293	10.5774	463	13.3913	362	11.9309	388	13.5095	444	13.99	421	12.2339	420	13.9607	10	31313383	31328204	+	3508	Hddc2	GO:0002953;GO:0002953;GO:0002953;GO:0005737;GO:0005739;GO:0016311;GO:0016787;GO:0046872;GO:0002953;GO:0016311;	K07023	-	F;S	0DQF2;0VDNK;1B45Q;13J90;195VF;0UTIR;KOG3197;0A2T1;1CZH3	HD domain containing 2 [Source:MGI Symbol;Acc:MGI:1916942]	69692	Q3SXD3
ENSMUSG00000000296		0	2	0.157834	0	0	0	0	0	0	0	0	0	0	0	0	0	0	0	0	0	0	0	0	10	31332376	31445958	-	1323	Tpd52l1	GO:0000086;GO:0000086;GO:0005737;GO:0005737;GO:0005769;GO:0042802;GO:0042803;GO:0042803;GO:0043406;GO:0046330;GO:0048471;GO:0048471;GO:2001235;	-	-	S;O	18VKN;0V7AF;KOG4010;09WC0;12PUE;1CSBS;0DHMC;1B05D;0UJUH	tumor protein D52-like 1 [Source:MGI Symbol;Acc:MGI:1298386]	21987	O54818
ENSMUSG00000000301		6.49905	117	5.80591	145	7.06664	89	4.62496	97	4.7833	74	4.45405	92	4.43651	82	4.50601	74	4.29589	70	3.67745	76	3.68223	84	4.65533	11	59970614	60046489	-	2104	Pemt	GO:0000773;GO:0001835;GO:0004608;GO:0004608;GO:0004608;GO:0005739;GO:0005739;GO:0005740;GO:0005783;GO:0005789;GO:0005789;GO:0006629;GO:0006650;GO:0006656;GO:0006656;GO:0006656;GO:0006656;GO:0006656;GO:0006686;GO:0008168;GO:0008285;GO:0008429;GO:0008654;GO:0008757;GO:0008757;GO:0008757;GO:0016020;GO:0016020;GO:0016021;GO:0016740;GO:0031526;GO:0031966;GO:0032259;GO:0033273;GO:0042383;GO:0042493;GO:…	K00551	-	I	13PRH;09ZTZ;1CW7G;0UQHS;18XQX;KOG4142;0VAQB;1B329;0DMC9	phosphatidylethanolamine N-methyltransferase [Source:MGI Symbol;Acc:MGI:104535]	18618	Q61907
ENSMUSG00000000303		0	6	0.136957	5	0.112089	3	0.0717116	2	0.0453665	3	0.0830605	7	0.155275	0	0	1	0.0267037	18	0.434981	5	0.111434	4	0.101972	8	106603351	106670246	+	4574	Cdh1	GO:0005509;GO:0005509;GO:0005737;GO:0005802;GO:0005886;GO:0005886;GO:0005886;GO:0005886;GO:0005886;GO:0005912;GO:0007155;GO:0007155;GO:0007155;GO:0007156;GO:0007156;GO:0007416;GO:0008013;GO:0009636;GO:0009898;GO:0010033;GO:0010468;GO:0015629;GO:0016020;GO:0016020;GO:0016020;GO:0016021;GO:0016021;GO:0016328;GO:0016342;GO:0016600;GO:0021983;GO:0022408;GO:0030027;GO:0030054;GO:0030336;GO:0030506;GO:…	K05689	-	Z;W;U	0UGH1;1B5BW;13J0W;1CPTV;KOG3594;0V755;09W6X;0DHG3;18YN2	cadherin 1 [Source:MGI Symbol;Acc:MGI:88354]	12550	P09803;A0A0R4IZW5
ENSMUSG00000000305		0	0	0	0	0	0	0	0	0	0	0	0	0	0	0	0	0	1	0.0152313	1	0.0140471	0	0	2	179442431	179899373	+	7257	Cdh4	GO:0005509;GO:0005509;GO:0005509;GO:0005886;GO:0005886;GO:0005886;GO:0005886;GO:0005886;GO:0005887;GO:0007155;GO:0007155;GO:0007155;GO:0007156;GO:0007156;GO:0007156;GO:0007156;GO:0007157;GO:0007411;GO:0016020;GO:0016020;GO:0016020;GO:0016021;GO:0016342;GO:0045296;GO:0045773;GO:0046872;GO:0098609;GO:0098609;GO:0098742;GO:0005509;GO:0005509;GO:0005886;GO:0005886;GO:0007155;GO:0007155;GO:0007156;GO:…	K06797	-	Z;W;U	09Z7X;0VA54;0DINR;KOG3594;1AZ96;18V0V;12SG5;1CVII;0UPQF	cadherin 4 [Source:MGI Symbol;Acc:MGI:99218]	12561	P39038;Q80ZV4
ENSMUSG00000000308		0.0411907	0	0	1	0.0410815	0	0	0	0	0	0	0	0	1	0.0463212	0	0	0	0	0	0	1	0.0467167	2	121357714	121363737	+	2496	Ckmt1	GO:0004111;GO:0004111;GO:0016301;GO:0016301;GO:0016310;GO:0016772;GO:0016772;GO:0046314;GO:0046314;GO:0000166;GO:0003824;GO:0003824;GO:0004111;GO:0004111;GO:0004111;GO:0004111;GO:0004111;GO:0005515;GO:0005524;GO:0005739;GO:0005739;GO:0005739;GO:0005739;GO:0005743;GO:0016020;GO:0016301;GO:0016301;GO:0016301;GO:0016301;GO:0016310;GO:0016740;GO:0016772;GO:0016772;GO:0032091;GO:0042802;GO:0043066;GO:…	K00933	EC:2.7.3.2	C	18X2I;12PU8;1ARGN;0V9UC;09YWM;1CSB7;KOG3581;0DHKS;0UFKW	creatine kinase, mitochondrial 1, ubiquitous [Source:MGI Symbol;Acc:MGI:99441]	12716	P30275;Q545N7
ENSMUSG00000000317		0.16587	4	0.112296	0	0	6	0.176396	1	0.0278981	0	0	9	0.245537	3	0.0932651	0	0	1	0.0297213	11	0.301515	6	0.188123	11	70224128	70229798	-	3719	Bcl6b	GO:0000122;GO:0000122;GO:0000977;GO:0000978;GO:0001227;GO:0001227;GO:0001817;GO:0002682;GO:0003676;GO:0003677;GO:0005515;GO:0005515;GO:0005634;GO:0005634;GO:0005654;GO:0006357;GO:0042092;GO:0042127;GO:0045595;GO:0046872;GO:0050727;GO:1990837;GO:1990837;GO:0005515;	K22648	-	K	13N4K;1AX74;0UMCH;0VDGI;1CW7H;09XWA;0DR8Z;18Y4E;KOG1721	B cell CLL/lymphoma 6, member B [Source:MGI Symbol;Acc:MGI:1278332]	12029	O88282;Q5BKP3
ENSMUSG00000000318		0	1	0.0360149	0	0	2	0.0754303	0	0	0	0	0	0	0	0	0	0	0	0	0	0	0	0	11	70156197	70170834	+	2899	Clec10a	GO:0002248;GO:0016020;GO:0016021;GO:0030246;GO:0016020;GO:0016021;GO:0016020;GO:0016021;GO:0030246;GO:0016020;GO:0016021;	K06721	-	T;V	0VDNS;1CQWT;13HQ6;09UXQ;KOG4297;0DG79;0UHVT;1AWUT;18TJI	C-type lectin domain family 10, member A [Source:MGI Symbol;Acc:MGI:96975]	17312	P49300
ENSMUSG00000000320		0.100673	3	0.076676	7	0.17571	4	0.107061	6	0.152391	12	0.372013	2	0.049675	17	0.481151	0	0	3	0.0811752	8	0.199637	15	0.42817	11	70241457	70255353	-	4085	Alox12	GO:0004052;GO:0004052;GO:0004052;GO:0004052;GO:0005506;GO:0005506;GO:0005515;GO:0005737;GO:0005737;GO:0005737;GO:0005737;GO:0005829;GO:0005829;GO:0005829;GO:0005829;GO:0005829;GO:0005886;GO:0006629;GO:0006629;GO:0006629;GO:0006631;GO:0007568;GO:0010628;GO:0010628;GO:0010656;GO:0010656;GO:0010656;GO:0010942;GO:0010942;GO:0016020;GO:0016020;GO:0016020;GO:0016165;GO:0016165;GO:0016165;GO:0016165;GO:…	K00458	EC:1.13.11.31	S;T;E	0A0XY;0IF0U;1CXGG;0V7PZ;1AW3H;18X1K;0DNJ7;12Q31;0URWI	arachidonate 12-lipoxygenase [Source:MGI Symbol;Acc:MGI:87998]	11684	P39655;A2CF85
ENSMUSG00000000325		4.47075	314	4.88218	321	4.90174	160	2.60518	189	2.92023	171	3.22492	241	3.64142	228	3.92566	187	3.40144	171	2.81478	206	3.12726	170	2.95202	16	18348182	18407076	+	6715	Arvcf	GO:0005515;GO:0005515;GO:0005634;GO:0005634;GO:0005634;GO:0005634;GO:0005737;GO:0005737;GO:0005737;GO:0005737;GO:0005886;GO:0005886;GO:0005886;GO:0005886;GO:0005911;GO:0005912;GO:0007043;GO:0007155;GO:0007275;GO:0007275;GO:0016339;GO:0016339;GO:0016339;GO:0045296;GO:0098609;GO:0098609;GO:0098609;GO:0005515;GO:0005515;GO:0005634;GO:0005634;GO:0005634;GO:0005634;GO:0005737;GO:0005737;GO:0005737;GO:…	-	-	W;T	0DFQ2;135V5;0V6M9;0UMPC;1CRKW;18WMN;09VN6;KOG1048;1B3RB	armadillo repeat gene deleted in velocardiofacial syndrome [Source:MGI Symbol;Acc:MGI:109620]	11877	P98203
ENSMUSG00000000326		25.8654	687	28.3285	665	26.9308	558	24.0954	531	21.7587	433	21.6568	672	26.9281	485	22.1464	490	23.6374	499	21.7837	577	23.2303	467	21.5065	16	18406886	18426852	-	2532	Comt	GO:0000287;GO:0000287;GO:0005737;GO:0005739;GO:0005829;GO:0005829;GO:0005829;GO:0005886;GO:0006584;GO:0006584;GO:0006584;GO:0007565;GO:0007565;GO:0007612;GO:0007612;GO:0007614;GO:0007614;GO:0008168;GO:0008171;GO:0008171;GO:0008171;GO:0008210;GO:0008210;GO:0014070;GO:0016020;GO:0016020;GO:0016020;GO:0016020;GO:0016021;GO:0016036;GO:0016206;GO:0016206;GO:0016206;GO:0016206;GO:0016206;GO:0016206;GO:…	K00545	EC:2.1.1.6	Q	18U7Q;0A43J;1D0VS;0UI41;KOG1663;0VEYE;0DQVJ;1ATPP;12SJK	catechol-O-methyltransferase [Source:MGI Symbol;Acc:MGI:88470]	12846	O88587
ENSMUSG00000000339		49.8201	903	50.1488	993	54.1604	757	44.0253	746	41.1701	679	45.7384	1012	54.6163	856	52.643	835	54.2495	848	49.8577	778	42.1856	818	50.7356	3	116488963	116508208	-	1880	Rtca	GO:0000166;GO:0003824;GO:0003824;GO:0003963;GO:0003963;GO:0003963;GO:0003963;GO:0005524;GO:0005634;GO:0005634;GO:0005654;GO:0005654;GO:0005654;GO:0006396;GO:0006396;GO:0016874;GO:0003824;GO:0003963;GO:0003963;GO:0006396;GO:0000166;GO:0003824;GO:0003824;GO:0003963;GO:0003963;GO:0003963;GO:0006396;GO:0006396;GO:0016874;GO:0003824;GO:0003963;GO:0003963;GO:0006396;	K01974	EC:6.5.1.4	A	1D1XK;1B568;KOG3980;0DEIS;1939E;09T7J;0V46H;0UHRB;12TVT	RNA 3'-terminal phosphate cyclase [Source:MGI Symbol;Acc:MGI:1913618]	66368	Q9D7H3
ENSMUSG00000000340		3.9921	74	2.30769	52	1.59261	120	3.91886	148	4.58646	129	4.87948	117	3.54569	79	2.72814	86	3.13747	103	3.40052	136	4.14092	148	5.15458	3	116513070	116549981	+	3348	Dbt	GO:0005737;GO:0005739;GO:0005739;GO:0005739;GO:0005739;GO:0005759;GO:0016407;GO:0016740;GO:0016746;GO:0016746;GO:0016746;GO:0031405;GO:0031625;GO:0031625;GO:0042645;GO:0042645;GO:0043754;GO:0016746;GO:0016746;	K09699	EC:2.3.1.168	C	0V4IS;1CZI4;12S35;0USN7;KOG0558;0DEWG;09TJS;190U6;1B25B	dihydrolipoamide branched chain transacylase E2 [Source:MGI Symbol;Acc:MGI:105386]	13171	P53395
ENSMUSG00000000346		141.739	4065	146.35	3629	128.316	4125	155.521	4204	150.406	3585	156.553	4281	149.778	3712	147.991	3318	139.748	3864	147.276	4037	141.907	3724	149.737	15	100615349	100620761	+	2900	Dazap2	GO:0005515;GO:0005634;GO:0005667;GO:0005737;GO:0016607;GO:0016607;GO:0030971;GO:0031435;GO:0032991;GO:0032991;GO:0042802;GO:0042802;GO:0043539;GO:0050699;GO:0050699;GO:0071902;	-	-	S	0DKYR;13NN8;0UQ11;0VAD8;190G4;09ZG6;0IVQC;1AZQA;1CVTP	DAZ associated protein 2 [Source:MGI Symbol;Acc:MGI:1344344]	23994	Q9DCP9
ENSMUSG00000000355		13.5468	209	13.8899	134	8.7462	328	22.8277	293	19.3505	255	20.5557	287	18.5356	296	21.7841	204	15.8607	324	22.7962	388	25.1767	325	24.1226	X	38600578	38613426	+	1571	Mcts1	GO:0001731;GO:0001731;GO:0001731;GO:0002188;GO:0003723;GO:0003723;GO:0003743;GO:0005737;GO:0005829;GO:0005829;GO:0005886;GO:0005886;GO:0006412;GO:0006413;GO:0006974;GO:0007049;GO:0022627;GO:0022627;GO:0032790;GO:0032790;GO:0040008;GO:0075522;GO:0075522;	K07575	-	J;K	18UTI;0A0V2;KOG2523;0DJFP;1AY8D;13HR3;0UR11;0VBRK;1CU86	malignant T cell amplified sequence 1 [Source:MGI Symbol;Acc:MGI:1916245]	68995	Q9DB27
ENSMUSG00000000359		4.5779	99	4.79421	104	4.94624	64	3.2456	76	3.65735	69	4.05293	65	3.05889	55	2.94943	89	5.04207	50	2.56339	68	3.21516	58	3.13687	2	152626951	152635198	+	2156	Rem1	GO:0000166;GO:0003924;GO:0003924;GO:0005246;GO:0005516;GO:0005525;GO:0005525;GO:0005525;GO:0005525;GO:0005886;GO:0007165;GO:0007165;GO:0008150;GO:0016020;GO:0016020;GO:1901842;GO:1901842;	K07847	-	S;J	1CQPK;0V77K;0UMXS;12UZ0;18SZF;0DID0;09YEU;1B3R5;KOG0395	rad and gem related GTP binding protein 1 [Source:MGI Symbol;Acc:MGI:1097696]	19700	O35929
ENSMUSG00000000365		0	0	0	0	0	0	0	0	0	0	0	0	0	1	0.0185255	0	0	0	0	0	0	0	0	14	56402581	56525032	+	6241	Rnf17	GO:0005634;GO:0005737;GO:0005737;GO:0007275;GO:0007283;GO:0007286;GO:0030154;GO:0042802;GO:0046872;GO:0005634;GO:0005737;GO:0005737;GO:0007275;GO:0007283;GO:0007286;GO:0030154;GO:0042802;GO:0046872;	K18405	-	K	0E84I;1975T;13CMM;0WGMR;0IPQY;0B45K;0V31N;1DF3I;1BAXR	ring finger protein 17 [Source:MGI Symbol;Acc:MGI:1353419]	30054	Q99MV7
ENSMUSG00000000374		8.07013	597	7.66869	512	6.45918	514	6.91423	491	6.26757	351	5.46881	560	6.99043	538	7.65284	404	6.07106	467	6.35078	507	6.35868	477	6.84308	10	78186725	78244641	-	8128	Trappc10	GO:0005794;GO:0030008;	K20307	-	S;K;U	KOG1931;09X6R;0V85D;0UQ3N;12QCN;1AW51;18X33;1CZDP;0DQBR	trafficking protein particle complex 10 [Source:MGI Symbol;Acc:MGI:1336209]	216131	F8VQF9
ENSMUSG00000000378		15.5648	534	15.2082	536	14.9921	348	10.3789	424	11.9998	356	12.2978	461	12.7588	366	11.5428	324	10.7949	444	13.387	355	9.8714	346	11.0053	11	6546887	6596744	+	3666	Ccm2	GO:0001568;GO:0001570;GO:0001570;GO:0001701;GO:0001885;GO:0001944;GO:0005515;GO:0005515;GO:0005737;GO:0005737;GO:0005737;GO:0005739;GO:0005739;GO:0007507;GO:0032991;GO:0035264;GO:0045216;GO:0048839;GO:0048845;GO:0060039;GO:0060837;GO:0061154;GO:0061154;GO:0005515;	-	-	Z;T	0DPUS;0UN4P;1CYU1;0A26S;1AXNB;0VD2D;12P0K;1911D;0IHRT	cerebral cavernous malformation 2 [Source:MGI Symbol;Acc:MGI:2384924]	216527	Q8K2Y9
ENSMUSG00000000381		0	2	0.207157	0	0	1	0.108468	4	0.411719	3	0.376903	0	0	0	0	1	0.121173	1	0.109656	3	0.303392	2	0.231359	11	6635482	6638637	-	1008	Wap	GO:0005576;GO:0005576;GO:0010466;GO:0030414;GO:0030414;	K17106	-	W	0AA8K;0VM6M;0JG7V;0DW34;196JC;0UW9Z;148BW;1D5CZ;1B6MU	whey acidic protein [Source:MGI Symbol;Acc:MGI:98943]	22373	Q7M748
ENSMUSG00000000384		20.5568	828	23.3899	911	25.2742	443	13.105	456	12.8007	375	12.849	651	17.871	540	16.8922	557	18.4073	463	13.8466	416	11.4737	384	12.1148	11	6615598	6626067	-	3696	Tbrg4	GO:0005739;GO:0005739;GO:0005759;GO:0005759;GO:0016071;GO:0016071;GO:0044528;GO:0044528;GO:0044528;GO:0090615;GO:0090615;GO:0004672;GO:0005739;GO:0005739;GO:0005739;GO:0005759;GO:0005759;GO:0005759;GO:0016071;GO:0016071;GO:0016071;GO:0044528;GO:0044528;GO:0044528;GO:0044528;GO:0090615;GO:0090615;GO:0090615;GO:0004672;GO:0005739;GO:0005739;GO:0005759;GO:0005759;GO:0016071;GO:0016071;GO:0044528;GO:…	-	-	O;K	0VAWT;1CWEY;0UI34;13KIA;1B0AI;0IEJA;0A004;18WFA;0DMJN	transforming growth factor beta regulated gene 4 [Source:MGI Symbol;Acc:MGI:1100868]	21379	Q91YM4
ENSMUSG00000000385		0.675839	40	0.571937	22	0.308938	33	0.494124	32	0.454684	20	0.346863	23	0.319585	21	0.332508	31	0.518546	24	0.363298	29	0.404855	27	0.431161	16	97564682	97611195	-	7302	Tmprss2	GO:0004252;GO:0004252;GO:0005044;GO:0005044;GO:0005515;GO:0005576;GO:0005886;GO:0005886;GO:0005886;GO:0006508;GO:0006508;GO:0006508;GO:0006508;GO:0006508;GO:0006897;GO:0008233;GO:0008236;GO:0016020;GO:0016020;GO:0016020;GO:0016021;GO:0016540;GO:0016540;GO:0016540;GO:0016540;GO:0016787;GO:0046598;GO:0046598;GO:0046598;GO:0005044;GO:0006508;GO:0006897;GO:0008233;GO:0008236;GO:0016020;GO:0016787;	K09633	EC:3.4.21.-	O	1B56G;0UIZ2;KOG3627;19160;0DFET;0V5E5;12SGR;1CQ4J;09UET	transmembrane protease, serine 2 [Source:MGI Symbol;Acc:MGI:1354381]	50528	Q9JIQ8
ENSMUSG00000000392		0.0363165	4	0.0737599	1	0.0181101	12	0.231726	4	0.0732979	4	0.0894663	2	0.0358393	11	0.224619	4	0.0862894	11	0.214742	12	0.21605	16	0.329509	2	62500943	62574075	-	5662	Fap	GO:0001525;GO:0002020;GO:0002020;GO:0004175;GO:0004175;GO:0004252;GO:0004252;GO:0004252;GO:0004252;GO:0004252;GO:0005178;GO:0005178;GO:0005576;GO:0005615;GO:0005615;GO:0005886;GO:0005886;GO:0005886;GO:0006508;GO:0006508;GO:0006508;GO:0006508;GO:0006508;GO:0006915;GO:0007155;GO:0008233;GO:0008233;GO:0008233;GO:0008233;GO:0008233;GO:0008236;GO:0008236;GO:0008236;GO:0008236;GO:0008236;GO:0008239;GO:…	K08674	EC:3.4.21.-	O	0UPGA;1ATV1;0DG1A;KOG2100;09URM;0V52H;18USZ;12P87;1CQQX	fibroblast activation protein [Source:MGI Symbol;Acc:MGI:109608]	14089	P97321
ENSMUSG00000000394		0	0	0	0	0	1	0.0731836	0	0	0	0	0	0	0	0	0	0	0	0	1	0.0682327	3	0.234147	2	62474530	62483650	-	1494	Gcg	GO:0005179;GO:0005179;GO:0005179;GO:0005179;GO:0005179;GO:0005576;GO:0005576;GO:0005576;GO:0005615;GO:0005615;GO:0005615;GO:0005737;GO:0005737;GO:0005737;GO:0007188;GO:0007188;GO:0007189;GO:0010737;GO:0010737;GO:0010800;GO:0014823;GO:0031769;GO:0031769;GO:0032092;GO:0032099;GO:0033138;GO:0034774;GO:0035774;GO:0035774;GO:0042593;GO:0042802;GO:0043066;GO:0043066;GO:0045722;GO:0045860;GO:0050796;GO:…	K05259	-	T	13JTJ;1CZIP;190JK;0IKZ8;0A2UH;0VDQ3;0DQGK;1AZUU;0UQ4F	glucagon [Source:MGI Symbol;Acc:MGI:95674]	14526	P55095
ENSMUSG00000000399		54.4155	1001	49.7437	1205	58.8101	1152	59.9502	1187	58.6173	961	57.9251	1245	60.1233	1087	59.8174	1006	58.4843	1145	60.2384	1071	51.9645	918	50.9488	6	126821721	126849136	-	2101	Ndufa9	GO:0003954;GO:0003954;GO:0003954;GO:0005515;GO:0005654;GO:0005654;GO:0005739;GO:0005739;GO:0005739;GO:0005739;GO:0005743;GO:0005747;GO:0005747;GO:0005747;GO:0005759;GO:0005759;GO:0005759;GO:0007623;GO:0007623;GO:0007623;GO:0009749;GO:0031966;GO:0031966;GO:0032981;GO:0032981;GO:0032981;GO:0044877;GO:0044877;GO:0055114;GO:0070469;GO:1901006;	K03953	-	C	13CP5;0V9VY;18W70;0UN0W;KOG2865;0DKD7;1CV76;1AXH1;09YY6	NADH:ubiquinone oxidoreductase subunit A9 [Source:MGI Symbol;Acc:MGI:1913358]	66108	Q9DC69
ENSMUSG00000000402		0.152089	0	0	0	0	0	0	4	0.153481	4	0.187337	1	0.0375226	3	0.128274	1	0.0451711	0	0	3	0.113099	2	0.0862463	X	166523007	166585720	-	2704	Egfl6	GO:0005178;GO:0005178;GO:0005509;GO:0005509;GO:0005576;GO:0005604;GO:0005604;GO:0007155;GO:0007275;GO:0010811;GO:0010811;GO:0010811;GO:0016020;GO:0016020;GO:0030154;GO:0030198;GO:0031012;	-	-	T	0E5RJ;14TFN;0WCSM;0KD9I;0B09Z;1DCRD;1BA1P;0V16F	EGF-like-domain, multiple 6 [Source:MGI Symbol;Acc:MGI:1858599]	54156	Q9JJZ5
ENSMUSG00000000409		4.63338	158	5.63207	184	6.44153	99	3.69556	113	4.00277	114	4.92895	149	5.16139	95	3.74998	89	3.7114	146	5.50969	135	4.69848	111	4.41897	4	129548344	129573641	-	2929	Lck	GO:0000166;GO:0000242;GO:0001772;GO:0001784;GO:0004672;GO:0004672;GO:0004713;GO:0004713;GO:0004713;GO:0004713;GO:0004715;GO:0004722;GO:0005515;GO:0005524;GO:0005524;GO:0005524;GO:0005829;GO:0005886;GO:0005886;GO:0006468;GO:0006468;GO:0006468;GO:0006470;GO:0006882;GO:0006919;GO:0008022;GO:0016020;GO:0016301;GO:0016310;GO:0016740;GO:0018108;GO:0019901;GO:0019903;GO:0030217;GO:0034116;GO:0042169;GO:…	K05856	EC:2.7.10.2	T	0V4Q4;1AY0V;KOG0197;09TQU;0USB1;18YZC;1CPQW;0DF11;12NBR	lymphocyte protein tyrosine kinase [Source:MGI Symbol;Acc:MGI:96756]	16818	P06240
ENSMUSG00000000411		0	1	0.0815681	3	0.240327	0	0	2	0.162114	0	0	2	0.158533	2	0.180653	0	0	0	0	0	0	0	0	4	129489014	129491022	-	1280	Tssk3	GO:0000166;GO:0000287;GO:0004672;GO:0004672;GO:0004674;GO:0004674;GO:0004674;GO:0004674;GO:0005524;GO:0005524;GO:0005524;GO:0005634;GO:0005737;GO:0006468;GO:0006468;GO:0006468;GO:0006468;GO:0007275;GO:0007283;GO:0016301;GO:0016310;GO:0016740;GO:0030154;GO:0035556;GO:0035556;GO:0046872;GO:0048240;	K08811	EC:2.7.11.1	T	1B2S3;KOG0583;12RJ4;0US60;0A16Q;1CXRS;0V4VX;195BF;0DNUG	testis-specific serine kinase 3 [Source:MGI Symbol;Acc:MGI:1929914]	58864	Q9D2E1
ENSMUSG00000000416		0	0	0	0	0	0	0	0	0	0	0	0	0	0	0	0	0	0	0	0	0	0	0	6	18366478	18514843	-	8829	Cttnbp2	GO:0005515;GO:0005737;GO:0005938;GO:0008021;GO:0017124;GO:0030054;GO:0042995;GO:0043197;GO:0045202;GO:0050807;GO:0098978;GO:1905274;GO:0005515;GO:0005737;GO:0005938;GO:0007420;GO:0008021;GO:0008021;GO:0017124;GO:0017124;GO:0030054;GO:0042995;GO:0043197;GO:0045202;GO:0050807;GO:0050807;GO:0098978;GO:0098978;GO:1905274;	-	-	Z;S	0UGJE;1ASBA;09U19;18T67;0V500;0DFAZ;0IGN3;1CQ0R;13KAW	cortactin binding protein 2 [Source:MGI Symbol;Acc:MGI:1353467]	30785	B9EJA2
ENSMUSG00000000420		11.6988	679	12.8452	441	8.19349	934	18.5034	925	17.3893	756	17.3472	817	15.0197	770	16.1308	707	15.6468	864	17.304	915	16.9007	824	17.4094	18	24205344	24286818	+	5519	Galnt1	GO:0004653;GO:0004653;GO:0005576;GO:0005794;GO:0005794;GO:0005794;GO:0006486;GO:0006493;GO:0016020;GO:0016021;GO:0016740;GO:0016757;GO:0018242;GO:0018243;GO:0030145;GO:0030145;GO:0030246;GO:0032580;GO:0046872;GO:0048471;GO:0004653;GO:0004653;GO:0004653;GO:0004653;GO:0005576;GO:0005794;GO:0005794;GO:0005794;GO:0005794;GO:0006486;GO:0006493;GO:0006493;GO:0016020;GO:0016021;GO:0016740;GO:0016757;GO:…	K00710	EC:2.4.1.41	O	0V43X;09T56;KOG3736;1B3Y0;194VS;1CP61;0DEGC;0UFE7;12N1X	polypeptide N-acetylgalactosaminyltransferase 1 [Source:MGI Symbol;Acc:MGI:894693]	14423	O08912;Q3UFE4
ENSMUSG00000000435		0.0493577	0	0	0	0	0	0	0	0	0	0	0	0	0	0	0	0	0	0	0	0	0	0	10	107482908	107486134	-	2083	Myf5	GO:0000978;GO:0000981;GO:0000981;GO:0001228;GO:0001228;GO:0001502;GO:0001503;GO:0001756;GO:0001952;GO:0003677;GO:0003677;GO:0003677;GO:0005634;GO:0005634;GO:0005634;GO:0005634;GO:0005634;GO:0005654;GO:0005654;GO:0006355;GO:0006355;GO:0007275;GO:0007517;GO:0007517;GO:0007517;GO:0007517;GO:0007519;GO:0030154;GO:0030198;GO:0035914;GO:0035914;GO:0043010;GO:0043565;GO:0045663;GO:0045944;GO:0045944;GO:…	K18484	-	K	0VEDC;13HF1;0A3IF;0DQSF;1CZVU;1AVST;0UKAK;KOG3960;18Z9Q	myogenic factor 5 [Source:MGI Symbol;Acc:MGI:97252]	17877	P24699;A2RSK4
ENSMUSG00000000439		5.44515	325	4.84402	255	3.7327	281	4.38594	382	5.65792	309	5.58624	391	5.66329	332	5.47967	288	5.02171	348	5.49117	427	6.21388	389	6.47528	6	115601902	115622624	+	7005	Mkrn2	GO:0003674;GO:0008150;GO:0008150;GO:0016567;GO:0016740;GO:0046872;GO:0046872;GO:0046872;	K15687	EC:2.3.2.27	O	0IP7S;19748;0WGBW;1BAVA;0B3X0;1DEYC;0V2YA;13C8R;0E7YX	makorin, ring finger protein, 2 [Source:MGI Symbol;Acc:MGI:1914277]	67027	Q9ERV1
ENSMUSG00000000440		22.2127	601	21.2491	562	19.5148	836	30.9533	845	29.6889	668	28.6472	706	24.2572	730	28.5814	683	28.2504	668	25.0039	752	25.9596	731	28.865	6	115360951	115490399	+	2953	Pparg	GO:0003677;GO:0003677;GO:0003677;GO:0003700;GO:0003700;GO:0003707;GO:0004879;GO:0004879;GO:0005634;GO:0005634;GO:0005634;GO:0005737;GO:0006355;GO:0006355;GO:0008270;GO:0008270;GO:0030522;GO:0042025;GO:0043565;GO:0043565;GO:0046872;GO:0048511;GO:0003677;GO:0003677;GO:0003677;GO:0003700;GO:0003700;GO:0003707;GO:0004879;GO:0004879;GO:0005634;GO:0005634;GO:0005634;GO:0005737;GO:0006355;GO:0006355;GO:…	K08530	-	K	0A11Z;192AA;0DHQ8;0VBYE;1AVF6;12TC3;0UJYB;KOG3575;1CSEJ	peroxisome proliferator activated receptor gamma [Source:MGI Symbol;Acc:MGI:97747]	19016	P37238;Q6GU14;M1VPI1
ENSMUSG00000000441		7.22463	478	7.29096	288	4.3143	459	7.33168	454	6.88151	383	7.08589	471	6.98148	480	8.1076	349	6.22758	385	6.21701	519	7.72924	431	7.34211	6	115618067	115676635	-	6845	Raf1	GO:0000165;GO:0000166;GO:0000186;GO:0001666;GO:0001678;GO:0001934;GO:0004672;GO:0004672;GO:0004672;GO:0004672;GO:0004674;GO:0004674;GO:0004709;GO:0005515;GO:0005515;GO:0005524;GO:0005524;GO:0005524;GO:0005524;GO:0005634;GO:0005737;GO:0005737;GO:0005739;GO:0005739;GO:0005794;GO:0005829;GO:0005829;GO:0005886;GO:0005886;GO:0005886;GO:0006468;GO:0006468;GO:0006468;GO:0007165;GO:0007165;GO:0007190;GO:…	K04366	EC:2.7.11.1	T	09WN6;1CWER;0UQSB;0DHXQ;1AV29;12SII;KOG0193;18XIG;0V7KT	v-raf-leukemia viral oncogene 1 [Source:MGI Symbol;Acc:MGI:97847]	110157	Q99N57
ENSMUSG00000000486		1.56283	30	1.13363	42	1.55869	39	1.54329	53	1.9902	24	1.10002	34	1.24853	15	0.627675	24	1.06096	46	1.84022	42	1.54957	47	1.98351	7	127214447	127233130	-	2763	Septin1	GO:0000166;GO:0003924;GO:0005525;GO:0005525;GO:0005525;GO:0005737;GO:0005815;GO:0005856;GO:0005940;GO:0007049;GO:0007056;GO:0008021;GO:0015630;GO:0017157;GO:0030496;GO:0030496;GO:0031105;GO:0032153;GO:0034613;GO:0042802;GO:0051301;GO:0051311;GO:0060090;GO:0061640;GO:0072687;GO:0000166;GO:0005525;GO:0005525;GO:0005525;GO:0005856;GO:0000166;GO:0005525;GO:0005525;GO:0005525;GO:0005856;GO:0000166;GO:…	K13737	-	Z;D	12QMH;191P9;1CQCM;0UQ7R;09T7M;KOG2655;0V46J;1B16D;0DFP4	septin 1 [Source:MGI Symbol;Acc:MGI:1858916]	54204	P42209
ENSMUSG00000000489		0.420044	24	0.602204	31	0.763932	12	0.315317	32	0.797909	22	0.669567	30	0.731515	16	0.444577	15	0.440312	18	0.478155	17	0.41648	14	0.392326	15	79995874	80014977	-	4161	Pdgfb	GO:0001938;GO:0002548;GO:0005161;GO:0005518;GO:0005576;GO:0006468;GO:0008083;GO:0008083;GO:0008083;GO:0008083;GO:0008284;GO:0009611;GO:0009986;GO:0010512;GO:0010544;GO:0010628;GO:0010629;GO:0014068;GO:0014911;GO:0016020;GO:0016020;GO:0016176;GO:0018105;GO:0018108;GO:0030335;GO:0031954;GO:0032091;GO:0032147;GO:0032148;GO:0035655;GO:0035793;GO:0042056;GO:0042802;GO:0042803;GO:0043406;GO:0043410;GO:…	K17386	-	W;B	1AWYI;0V6A1;0IJ45;0DGJ4;1CR8Z;0UIAU;18V7B;09VAQ;13JSP	platelet derived growth factor, B polypeptide [Source:MGI Symbol;Acc:MGI:97528]	18591	P31240;A0A0R4IZW4
ENSMUSG00000000530		1.27762	68	1.66464	71	1.70699	49	1.25615	42	1.02172	31	0.920475	44	1.04673	51	1.38253	58	1.66102	67	1.7364	53	1.26678	61	1.66774	15	101128522	101145336	+	4265	Acvrl1	GO:0000166;GO:0001525;GO:0001525;GO:0001525;GO:0001525;GO:0001666;GO:0001701;GO:0001937;GO:0001938;GO:0001946;GO:0001974;GO:0003203;GO:0004672;GO:0004672;GO:0004674;GO:0004674;GO:0004674;GO:0004674;GO:0004675;GO:0004675;GO:0004675;GO:0005024;GO:0005024;GO:0005025;GO:0005025;GO:0005025;GO:0005515;GO:0005515;GO:0005524;GO:0005524;GO:0005524;GO:0005524;GO:0005524;GO:0005886;GO:0005886;GO:0005886;GO:…	K13594	EC:2.7.11.30	T	09UFM;1ATY1;KOG2052;0DM10;0UPRB;1CVVY;0V5EZ;18UZ2;12NCS	activin A receptor, type II-like 1 [Source:MGI Symbol;Acc:MGI:1338946]	11482	Q61288
ENSMUSG00000000531		8.5466	127	6.52224	112	5.649	50	2.68904	80	4.08276	67	4.17356	133	6.63765	156	8.8718	145	8.7116	112	6.0894	96	4.81368	104	5.96504	15	101224188	101232756	+	2033	Grasp	GO:0005515;GO:0005515;GO:0005641;GO:0005737;GO:0005737;GO:0005886;GO:0005886;GO:0005886;GO:0005886;GO:0006886;GO:0007165;GO:0007165;GO:0008104;GO:0008104;GO:0014069;GO:0014069;GO:0016020;GO:0030054;GO:0030165;GO:0030165;GO:0030306;GO:0030306;GO:0042802;GO:0042802;GO:0045202;GO:0045211;GO:0048471;GO:0098685;GO:0098978;GO:0098978;GO:0098978;GO:0099152;	K24053	-	O;T;W	197EW;13FT6;KOG3528;1DG75;0WIVQ;0B660;0E9BT;0V3RN;1BBF2	GRP1 (general receptor for phosphoinositides 1)- associated scaffold protein [Source:MGI Symbol;Acc:MGI:1860303]	56149	Q9JJA9
ENSMUSG00000000532		14.2885	553	13.0686	564	13.0901	435	10.7653	417	9.79291	318	9.11529	503	11.5516	397	10.3894	357	9.86983	385	9.63228	445	10.2678	376	9.92383	15	101174067	101213684	+	4418	Acvr1b	GO:0000082;GO:0000082;GO:0000166;GO:0001701;GO:0001942;GO:0004672;GO:0004672;GO:0004674;GO:0004674;GO:0004674;GO:0004674;GO:0004675;GO:0004675;GO:0004675;GO:0004675;GO:0005515;GO:0005524;GO:0005524;GO:0005524;GO:0005524;GO:0005524;GO:0005829;GO:0005829;GO:0005886;GO:0005886;GO:0005886;GO:0005887;GO:0005887;GO:0006355;GO:0006355;GO:0006468;GO:0006468;GO:0006468;GO:0006468;GO:0006468;GO:0007165;GO:…	K13567	EC:2.7.11.30	T	1AV0U;09UFM;KOG2052;0UU7J;0DFRB;0V5EZ;12NCS;1CQEW;18SSY	activin A receptor, type 1B [Source:MGI Symbol;Acc:MGI:1338944]	11479	Q61271;Q3TZF1
ENSMUSG00000000538		4.62208	449	5.34902	381	4.45773	286	3.56802	317	3.75282	241	3.48244	354	4.09827	245	3.23212	248	3.45634	299	3.77105	284	3.30338	283	3.76531	11	60226714	60352905	-	8764	Tom1l2	GO:0006886;GO:0006886;GO:0007165;GO:0015031;GO:0019901;GO:0030276;GO:0045839;GO:0006886;GO:0006886;GO:0007165;GO:0007165;GO:0015031;GO:0019901;GO:0019901;GO:0030276;GO:0030276;GO:0045839;GO:0045839;GO:0006886;GO:0006886;GO:0006886;GO:0015031;GO:0006886;GO:0006886;GO:0006886;GO:0015031;GO:0006886;GO:0006886;GO:0007165;GO:0015031;GO:0019901;GO:0030276;GO:0045839;GO:0006886;GO:0006886;GO:0007165;GO:…	-	-	U	1AYEH;09YUI;KOG1087;18XFK;0V4JM;12UB7;0DK99;0UNX4;1CSU5	target of myb1-like 2 (chicken) [Source:MGI Symbol;Acc:MGI:2443306]	216810	Q5SRX1
ENSMUSG00000000544		9.67378	282	10.7377	264	9.8725	279	11.125	304	11.5029	201	9.2832	271	10.0277	213	8.98124	244	10.869	265	10.6825	269	10.0006	260	11.0566	1	166130238	166166510	+	2742	Gpa33	GO:0005887;GO:0005887;GO:0016020;GO:0016021;GO:0005887;GO:0005887;GO:0005887;GO:0005887;GO:0016020;GO:0016021;	K06790	-	T	18WG2;13QPE;1ATU4;0V4NM;0UG3H;0IWKU;1CPPM;09TPF;0DEZU	glycoprotein A33 (transmembrane) [Source:MGI Symbol;Acc:MGI:1891703]	59290	Q9JKA5;A0A0R4J209
ENSMUSG00000000552		21.0938	589	24.4516	683	27.8467	219	9.52073	205	8.45702	196	9.86932	341	13.7568	244	11.217	223	10.8301	180	7.91095	184	7.45801	180	8.34548	15	103313895	103340093	-	2515	Zfp385a	GO:0000790;GO:0002039;GO:0003676;GO:0003676;GO:0003723;GO:0003730;GO:0003730;GO:0005634;GO:0005730;GO:0005737;GO:0006417;GO:0006915;GO:0006974;GO:0007049;GO:0007599;GO:0007611;GO:0007626;GO:0008270;GO:0008270;GO:0008298;GO:0010609;GO:0010609;GO:0030220;GO:0030425;GO:0030425;GO:0035855;GO:0035855;GO:0043025;GO:0043025;GO:0045600;GO:0046872;GO:0070889;GO:1902164;GO:1902164;GO:1902166;GO:1902166;GO:…	-	-	S;K	0IHAD;0VC9R;1AVI7;0DP1Q;0UU00;1CXZJ;18UZ6;0A1E6;12Y0Y	zinc finger protein 385A [Source:MGI Symbol;Acc:MGI:1352495]	29813	Q8VD12
ENSMUSG00000000555		35.8894	1732	36.6579	1685	35.0251	1097	24.3142	1111	23.3671	870	22.3346	1494	30.7284	1091	25.5704	1111	27.5087	969	21.7123	1042	21.5328	921	21.7704	15	103344286	103366763	-	4933	Itga5	GO:0005154;GO:0005154;GO:0005178;GO:0005178;GO:0005515;GO:0005515;GO:0005515;GO:0005737;GO:0005737;GO:0005783;GO:0005794;GO:0005886;GO:0005886;GO:0005886;GO:0005911;GO:0005911;GO:0005925;GO:0005925;GO:0005925;GO:0007044;GO:0007155;GO:0007155;GO:0007155;GO:0007155;GO:0007155;GO:0007155;GO:0007157;GO:0007159;GO:0007229;GO:0007229;GO:0007229;GO:0007229;GO:0007565;GO:0007613;GO:0008305;GO:0008305;GO:…	K06484	-	W	1CP6D;09T5M;0V44B;0UFEM;190SD;KOG3637;12N24;1B1M0;0DEGR	integrin alpha 5 (fibronectin receptor alpha) [Source:MGI Symbol;Acc:MGI:96604]	16402	P11688;Q80YP5
ENSMUSG00000000560		0	0	0	0	0	0	0	0	0	0	0	0	0	0	0	0	0	0	0	0	0	0	0	5	70957597	71095849	-	7640	Gabra2	GO:0001505;GO:0004888;GO:0004888;GO:0004890;GO:0004890;GO:0004890;GO:0005216;GO:0005216;GO:0005230;GO:0005230;GO:0005237;GO:0005254;GO:0005254;GO:0005515;GO:0005886;GO:0005887;GO:0006811;GO:0006811;GO:0006811;GO:0006821;GO:0006821;GO:0006821;GO:0006836;GO:0007165;GO:0007214;GO:0007214;GO:0007214;GO:0007214;GO:0007268;GO:0008503;GO:0008503;GO:0016020;GO:0016020;GO:0016020;GO:0016021;GO:0016021;GO:…	K05175	-	T	0DH6J;0UQK8;191I1;09U8T;1CRWR;1B0BT;0V57Y;KOG3642;12RN9	gamma-aminobutyric acid (GABA) A receptor, subunit alpha 2 [Source:MGI Symbol;Acc:MGI:95614]	14395	P26048;Q544G1
ENSMUSG00000000561		6.39257	378	8.15243	464	9.82819	275	6.211	272	5.82955	248	6.48763	378	7.9224	266	6.35288	292	7.36741	299	6.827	269	5.66448	282	6.79252	3	105959369	105970037	+	4841	Wdr77	GO:0005515;GO:0005515;GO:0005634;GO:0005634;GO:0005634;GO:0005654;GO:0005654;GO:0005654;GO:0005737;GO:0005737;GO:0005737;GO:0005794;GO:0005794;GO:0005829;GO:0005829;GO:0005829;GO:0005829;GO:0006357;GO:0006357;GO:0007315;GO:0008284;GO:0008284;GO:0008285;GO:0008327;GO:0008327;GO:0008327;GO:0008327;GO:0030374;GO:0030374;GO:0030374;GO:0034709;GO:0034709;GO:0034709;GO:0034709;GO:0045495;GO:0060528;GO:…	K13221	-	K	0WCF1;14T3N;0AZYQ;0E5G0;196RB;1B9WF;1DCG0;0KCXQ;0V0YS	WD repeat domain 77 [Source:MGI Symbol;Acc:MGI:1917715]	70465	Q99J09
ENSMUSG00000000562		0	0	0	1	0.0274978	0	0	0	0	1	0.0339607	0	0	1	0.031005	1	0.0327548	2	0.0592832	0	0	0	0	3	105870858	105908926	+	3729	Adora3	GO:0001609;GO:0001609;GO:0001609;GO:0001973;GO:0001973;GO:0004930;GO:0004930;GO:0004930;GO:0005886;GO:0007165;GO:0007186;GO:0007186;GO:0007186;GO:0016020;GO:0016021;GO:0016021;GO:0016021;GO:0001609;GO:0001609;GO:0001609;GO:0001973;GO:0001973;GO:0004930;GO:0004930;GO:0004930;GO:0005886;GO:0007165;GO:0007186;GO:0007186;GO:0007186;GO:0016020;GO:0016021;GO:0016021;GO:0016021;	-	-	T	KOG3656;1CWVD;12NPJ;1AXN0;0A0CG;194TJ;0DIGQ;0URKR;0VB8K	adenosine A3 receptor [Source:MGI Symbol;Acc:MGI:104847]	69296	G3X8R9
ENSMUSG00000000563		106.519	4020	102.245	3941	98.4428	5559	148.063	6089	153.898	4497	138.733	5214	128.872	4843	136.404	4914	146.214	5681	152.97	5834	144.876	5205	147.851	3	105942698	105960099	-	4105	Atp5pb	GO:0000276;GO:0000276;GO:0000276;GO:0000276;GO:0005654;GO:0005654;GO:0005739;GO:0005739;GO:0005739;GO:0005743;GO:0005743;GO:0005753;GO:0005753;GO:0005753;GO:0006811;GO:0015078;GO:0015078;GO:0015986;GO:0015986;GO:0015986;GO:0016020;GO:0016887;GO:0042776;GO:0042776;GO:0043209;GO:0044877;GO:0045263;GO:0046933;GO:0046933;GO:0000276;GO:0000276;GO:0005739;GO:0005743;GO:0006811;GO:0015078;GO:0015078;GO:…	K02127	-	C	0INNH;0E7SI;1DESD;0WG12;13BRG;0B3M9;1BASB;0V2U6;1972P	ATP synthase peripheral stalk-membrane subunit b [Source:MGI Symbol;Acc:MGI:1100495]	11950	Q9CQQ7;Q5I0W0
ENSMUSG00000000567		13.153	494	12.4733	457	11.3327	215	5.68496	250	6.27286	156	4.77769	300	7.36115	274	7.66125	256	7.56191	210	5.61355	191	4.7087	215	6.06289	11	112782224	112787760	+	4135	Sox9	GO:0000122;GO:0000122;GO:0000122;GO:0000976;GO:0000976;GO:0000978;GO:0000978;GO:0000978;GO:0000981;GO:0000981;GO:0000981;GO:0000981;GO:0000981;GO:0000987;GO:0000987;GO:0000987;GO:0000987;GO:0000987;GO:0001228;GO:0001228;GO:0001228;GO:0001228;GO:0001228;GO:0001501;GO:0001501;GO:0001501;GO:0001502;GO:0001502;GO:0001503;GO:0001658;GO:0001708;GO:0001837;GO:0001894;GO:0001934;GO:0001934;GO:0001942;GO:…	K18435	-	K	0VCBK;1ASQ6;0A1G2;13J5S;KOG0527;0UH0X;18TKU;0DP3M;1CY1K	SRY (sex determining region Y)-box 9 [Source:MGI Symbol;Acc:MGI:98371]	20682	Q04887
ENSMUSG00000000568		9.80027	702	9.96653	795	11.085	554	8.23664	592	8.35217	498	8.57581	733	10.113	637	10.0148	651	10.8125	556	8.3569	610	8.45569	577	9.14891	5	99955935	99978938	-	7354	Hnrnpd	GO:0000790;GO:0001889;GO:0003676;GO:0003676;GO:0003677;GO:0003680;GO:0003680;GO:0003682;GO:0003682;GO:0003723;GO:0003723;GO:0003723;GO:0003729;GO:0003729;GO:0005515;GO:0005634;GO:0005634;GO:0005634;GO:0005654;GO:0005654;GO:0005654;GO:0005737;GO:0005829;GO:0005829;GO:0007420;GO:0008134;GO:0008134;GO:0010628;GO:0010628;GO:0010629;GO:0010629;GO:0021549;GO:0032204;GO:0032355;GO:0035925;GO:0035925;GO:…	K13044	-	A;K	1CPJC;0V4HZ;0UFXP;1ARRX;KOG0118;09TJ2;12S12;194WT;0DEVR	heterogeneous nuclear ribonucleoprotein D [Source:MGI Symbol;Acc:MGI:101947]	11991	Q60668
ENSMUSG00000000579		4.05586	148	4.09115	125	3.39355	155	4.48693	207	5.68623	201	6.73935	205	5.50689	186	5.69364	148	4.7861	148	4.3312	205	5.53286	130	4.01341	17	6601671	6609774	+	3777	Dynlt1c	GO:0000132;GO:0001917;GO:0003774;GO:0005515;GO:0005515;GO:0005515;GO:0005737;GO:0005794;GO:0005794;GO:0005819;GO:0005856;GO:0005868;GO:0005868;GO:0005874;GO:0005881;GO:0007049;GO:0007399;GO:0008022;GO:0008277;GO:0010976;GO:0030027;GO:0030286;GO:0030426;GO:0030742;GO:0031681;GO:0042802;GO:0043025;GO:0044295;GO:0044297;GO:0050768;GO:0051301;GO:0070373;GO:0099503;	K10420	-	N	0VICP;0UVM9;19651;KOG4081;1D3ND;13SR6;0DUAS;0A7HX;1B5XX	dynein light chain Tctex-type 1C [Source:MGI Symbol;Acc:MGI:3807476]	100040563	P51807
ENSMUSG00000000581		8.69849	373	9.74815	329	8.44442	474	12.9726	511	13.2711	435	13.7893	440	11.1747	441	12.7628	479	14.6449	525	14.5257	581	14.8253	500	14.5939	11	17257579	17269176	+	3995	C1d	GO:0000178;GO:0000460;GO:0000460;GO:0000460;GO:0003677;GO:0003677;GO:0003677;GO:0003714;GO:0003723;GO:0003723;GO:0003723;GO:0003723;GO:0005515;GO:0005634;GO:0005654;GO:0005654;GO:0005730;GO:0005730;GO:0005730;GO:0005730;GO:0005737;GO:0006364;GO:0006915;GO:0010468;GO:0016922;GO:0017053;GO:0045892;GO:0003723;GO:0005634;GO:0006364;	K12592	-	K;L	KOG4835;0A6CM;0UI2U;1CTJE;0DIU3;1B5TJ;13RMQ;0VHUU;192QT	C1D nuclear receptor co-repressor [Source:MGI Symbol;Acc:MGI:1927354]	57316	O35473
ENSMUSG00000000594		6.10345	283	7.15949	260	6.45996	235	6.22583	289	7.26549	235	7.21112	235	5.77741	224	6.27535	231	6.83667	213	5.70478	270	6.66918	228	6.44195	11	55098115	55113029	+	4127	Gm2a	GO:0001573;GO:0004563;GO:0005319;GO:0005319;GO:0005737;GO:0005739;GO:0005764;GO:0005764;GO:0006629;GO:0006665;GO:0006689;GO:0006689;GO:0006689;GO:0006689;GO:0006869;GO:0006869;GO:0007611;GO:0008047;GO:0008047;GO:0008047;GO:0009313;GO:0009898;GO:0009898;GO:0016004;GO:0016323;GO:0016324;GO:0016787;GO:0019915;GO:0032428;GO:0050877;GO:0050885;GO:0051345;	K12383	-	O;G	1CWVZ;0A0D1;0DMZQ;0IX9N;18UCH;0VB98;1AW9K;0UGUC;13R58	GM2 ganglioside activator protein [Source:MGI Symbol;Acc:MGI:95762]	14667	Q60648;Q5F1Z8
ENSMUSG00000000600		4.75176	1031	4.92581	544	2.55258	1945	9.73134	2049	9.72819	1530	8.86645	1566	7.27077	1683	8.90425	1351	7.55112	1781	9.00838	2459	11.4707	2009	10.7198	5	3803184	3845564	+	21853	Krit1	GO:0001525;GO:0001937;GO:0001937;GO:0005515;GO:0005515;GO:0005515;GO:0005546;GO:0005546;GO:0005737;GO:0005737;GO:0005856;GO:0005856;GO:0005856;GO:0005886;GO:0005886;GO:0005911;GO:0005911;GO:0008017;GO:0008017;GO:0010596;GO:0010596;GO:0016020;GO:0016525;GO:0016525;GO:0030054;GO:0030695;GO:0032092;GO:0032991;GO:0045454;GO:0045454;GO:0050790;GO:2000114;GO:2000114;GO:2000352;GO:2000352;GO:0001525;GO:…	K17705	-	T	0A23A;0DPR9;1CYQJ;KOG4335;0V4J1;0UI3G;12TH3;1AXD8;18YBD	KRIT1, ankyrin repeat containing [Source:MGI Symbol;Acc:MGI:1930618]	79264	Q6S5J6;B2RUA8
ENSMUSG00000000605		3.83672	310	3.77449	295	3.5276	341	4.34795	433	5.23908	343	5.06558	412	4.87487	337	4.54381	275	3.91711	369	4.75649	450	5.3496	350	4.75939	7	7282309	7300851	-	8575	Clcn4	GO:0000166;GO:0005247;GO:0005247;GO:0005247;GO:0005254;GO:0005524;GO:0005764;GO:0005765;GO:0005765;GO:0005765;GO:0005768;GO:0005768;GO:0005769;GO:0005783;GO:0005789;GO:0005789;GO:0005789;GO:0005794;GO:0005886;GO:0005887;GO:0006811;GO:0006821;GO:0006821;GO:0006821;GO:0006821;GO:0006821;GO:0008021;GO:0010008;GO:0010008;GO:0010008;GO:0015297;GO:0015297;GO:0015297;GO:0015299;GO:0016020;GO:0016020;GO:…	K05012	-	P	0DPDC;09U7E;1B28R;1CZ1A;KOG0475;194ZJ;0UIIV;12N5M;0V68B	chloride channel, voltage-sensitive 4 [Source:MGI Symbol;Acc:MGI:104571]	12727	Q61418;Q8CBL5;Q8BQG0
ENSMUSG00000000606		0	0	0	0	0	0	0	0	0	0	0	0	0	0	0	0	0	0	0	0	0	0	0	14	51410820	51420721	+	4597	Vmn2r88	GO:0004930;GO:0004930;GO:0004930;GO:0004930;GO:0005886;GO:0005887;GO:0007165;GO:0007186;GO:0007186;GO:0007186;GO:0016020;GO:0016021;GO:0016021;GO:0016021;GO:0038023;GO:0004930;GO:0004930;GO:0004930;GO:0005887;GO:0007186;GO:0007186;GO:0016020;GO:0016021;GO:0016021;GO:0016021;GO:0038023;GO:0004930;GO:0004930;GO:0004930;GO:0004930;GO:0005886;GO:0005887;GO:0007165;GO:0007186;GO:0007186;GO:0007186;GO:…	K04613	-	T	1409G;KOG1056	vomeronasal 2, receptor 88 [Source:MGI Symbol;Acc:MGI:1316662]	669149	-
ENSMUSG00000000617		0	0	0	0	0	0	0	0	0	0	0	0	0	0	0	0	0	0	0	0	0	0	0	11	50850685	50866208	+	5421	Grm6	GO:0000139;GO:0000139;GO:0000139;GO:0001640;GO:0001640;GO:0001642;GO:0001642;GO:0004930;GO:0004930;GO:0004930;GO:0005783;GO:0005789;GO:0005789;GO:0005789;GO:0005794;GO:0005886;GO:0005887;GO:0005887;GO:0005887;GO:0005887;GO:0007165;GO:0007165;GO:0007186;GO:0007186;GO:0007186;GO:0007196;GO:0007196;GO:0007216;GO:0007216;GO:0007216;GO:0007216;GO:0007268;GO:0007601;GO:0007626;GO:0008066;GO:0008066;GO:…	K04608	-	T	1CQA1;KOG1056;12RDB;18TP0;0UREP;1B2MI;0V59W;09TPM;0DFKD	glutamate receptor, metabotropic 6 [Source:MGI Symbol;Acc:MGI:1351343]	108072	Q5NCH9;A7MD55;Q8CFQ7
ENSMUSG00000000627		0.0971758	23	0.453944	11	0.21322	5	0.103342	5	0.0980654	5	0.119697	13	0.249337	11	0.240415	4	0.0923574	4	0.0835792	2	0.0385405	1	0.0220425	6	82911885	82939769	-	5290	Sema4f	GO:0001755;GO:0005515;GO:0005515;GO:0005615;GO:0005783;GO:0005783;GO:0005886;GO:0005886;GO:0005886;GO:0005887;GO:0007275;GO:0007399;GO:0007411;GO:0007411;GO:0007411;GO:0007411;GO:0007411;GO:0014069;GO:0016020;GO:0016021;GO:0016021;GO:0016021;GO:0016021;GO:0016021;GO:0030054;GO:0030154;GO:0030215;GO:0030215;GO:0030215;GO:0030335;GO:0030425;GO:0030517;GO:0030517;GO:0031290;GO:0031290;GO:0042995;GO:…	K06521	-	T	0UIHE;1CR2S;13JFE;18V3E;09UAH;1AU1I;0DR3H;KOG3611;0V6D7	sema domain, immunoglobulin domain (Ig), TM domain, and short cytoplasmic domain [Source:MGI Symbol;Acc:MGI:1340055]	20355	Q9Z123
ENSMUSG00000000628		17.1554	903	15.7949	765	13.1417	658	12.0528	714	12.4107	647	13.7269	728	12.3746	647	12.5322	560	11.4592	612	11.333	711	12.1426	703	13.7332	6	82725025	82774454	-	5969	Hk2	GO:0000166;GO:0001666;GO:0001678;GO:0001678;GO:0001678;GO:0002931;GO:0002931;GO:0003824;GO:0004340;GO:0004340;GO:0004340;GO:0004340;GO:0004340;GO:0004396;GO:0004396;GO:0004396;GO:0004396;GO:0004396;GO:0004396;GO:0005515;GO:0005524;GO:0005524;GO:0005524;GO:0005524;GO:0005524;GO:0005536;GO:0005536;GO:0005536;GO:0005536;GO:0005737;GO:0005739;GO:0005739;GO:0005739;GO:0005739;GO:0005741;GO:0005741;GO:…	K00844	EC:2.7.1.1	G	09TDH;18ZPV;1CS69;0UPBU;12P4I;1B2BF;KOG1369;0V4CM;0DHG4	hexokinase 2 [Source:MGI Symbol;Acc:MGI:1315197]	15277	O08528
ENSMUSG00000000631		8.29574	1389	9.04293	1159	7.41056	826	5.63146	852	5.51211	752	5.93832	1083	6.85181	836	6.02709	760	5.78839	857	5.90679	908	5.77173	788	5.72955	11	77763246	77865980	+	16037	Myo18a	GO:0000139;GO:0000166;GO:0003774;GO:0005515;GO:0005524;GO:0005524;GO:0005524;GO:0005524;GO:0005737;GO:0005793;GO:0005794;GO:0005802;GO:0005802;GO:0005856;GO:0005856;GO:0005903;GO:0007030;GO:0007030;GO:0016459;GO:0016459;GO:0016459;GO:0016477;GO:0016477;GO:0030054;GO:0031032;GO:0031032;GO:0042641;GO:0043030;GO:0043030;GO:0043066;GO:0043531;GO:0043531;GO:0045202;GO:0045335;GO:0048194;GO:0048194;GO:…	K10362	-	Z	09TM6;191TE;0DGUS;0V4K6;0UNXZ;1AYFP;KOG0161;1CRIW;12N9X	myosin XVIIIA [Source:MGI Symbol;Acc:MGI:2667185]	360013	Q9JMH9;B2RRE2;Q3UIM4
ENSMUSG00000000632		0	0	0	2	0.0354869	0	0	0	0	0	0	0	0	0	0	0	0	0	0	1	0.0176397	0	0	11	77930800	77979048	+	5779	Sez6	GO:0003674;GO:0005576;GO:0005737;GO:0005783;GO:0005886;GO:0008344;GO:0016020;GO:0016021;GO:0021680;GO:0030054;GO:0030425;GO:0042995;GO:0043025;GO:0043197;GO:0043198;GO:0045202;GO:0048471;GO:0050773;GO:0060074;GO:0060079;GO:0090036;GO:0097440;GO:0003674;GO:0005576;GO:0005737;GO:0005783;GO:0005886;GO:0008344;GO:0016020;GO:0016021;GO:0021680;GO:0030054;GO:0030425;GO:0042995;GO:0043025;GO:0043197;GO:…	K24363	-	W;T;U	1B1S9;0URIB;18TV1;0DHP5;13JEN;1CSDN;0IJTP;09WDZ;0V7CB	seizure related gene 6 [Source:MGI Symbol;Acc:MGI:104745]	20370	Q7TSK2
ENSMUSG00000000673		0.439274	19	0.423785	14	0.306676	4	0.0934298	7	0.155153	4	0.108216	12	0.260101	4	0.0987974	3	0.0782798	1	0.0236132	5	0.108887	3	0.0747308	17	83831156	83847963	-	4681	Haao	GO:0000334;GO:0000334;GO:0000334;GO:0000334;GO:0000334;GO:0000334;GO:0005506;GO:0005506;GO:0005506;GO:0005737;GO:0005737;GO:0005737;GO:0005737;GO:0005737;GO:0005829;GO:0005829;GO:0005829;GO:0006569;GO:0008198;GO:0008198;GO:0008198;GO:0009435;GO:0009435;GO:0009435;GO:0010043;GO:0010043;GO:0016491;GO:0019363;GO:0019805;GO:0019805;GO:0019805;GO:0019825;GO:0031966;GO:0034354;GO:0034354;GO:0043420;GO:…	K00452	EC:1.13.11.6	E	KOG3995;0UJWT;12TX0;09WI7;1CSHW;1B1T7;0V7GR;0DHTG;19297	3-hydroxyanthranilate 3,4-dioxygenase [Source:MGI Symbol;Acc:MGI:1349444]	107766	Q78JT3
ENSMUSG00000000682		0	0	0	0	0	0	0	1	0.0874079	0	0	0	0	0	0	0	0	0	0	0	0	0	0	4	134082448	134095082	-	1187	Cd52	GO:0005886;GO:0007204;GO:0009617;GO:0016020;GO:0031225;GO:0097225;GO:0097225;	K06488	-	-	-	CD52 antigen [Source:MGI Symbol;Acc:MGI:1346088]	23833	Q64389;Q3U1T8
ENSMUSG00000000686		0.609758	28	0.963229	30	1.01357	41	1.47703	22	0.752082	10	0.417264	30	1.00291	33	1.25713	26	1.04636	30	1.09259	36	1.20917	29	1.11418	11	77515121	77538607	+	3035	Abhd15	GO:0005576;GO:0016787;GO:0034338;GO:0044255;GO:0047372;	K13707	-	S;U	09YD5;18Z2N;1AY4C;0UJBK;1CUK6;KOG1838;0V9AR;13P8F;0DJT2	abhydrolase domain containing 15 [Source:MGI Symbol;Acc:MGI:1914727]	67477	Q5F2F2;B6DQM2
ENSMUSG00000000690		13.5059	227	12.0674	234	12.217	250	13.9175	240	12.6786	191	12.3158	236	12.1919	177	10.4197	173	10.759	241	13.5634	244	12.6646	212	12.5867	11	96292476	96301569	+	1964	Hoxb6	GO:0000978;GO:0000981;GO:0000981;GO:0003677;GO:0003677;GO:0003677;GO:0003700;GO:0003700;GO:0005634;GO:0005634;GO:0005634;GO:0005634;GO:0006355;GO:0006355;GO:0006357;GO:0007275;GO:0009952;GO:0009952;GO:0034101;GO:0043565;GO:0048704;GO:0048706;GO:1990837;GO:1990837;GO:0000978;GO:0000981;GO:0000981;GO:0003677;GO:0003677;GO:0003677;GO:0003700;GO:0003700;GO:0005634;GO:0005634;GO:0005634;GO:0005634;GO:…	K09306	-	K	0UQZH;KOG0489;1CX83;0DGUZ;1AXXN;0A1AS;18YWA;12TJH;0VC6G	homeobox B6 [Source:MGI Symbol;Acc:MGI:96187]	15414	P09023
ENSMUSG00000000693		19.3652	794	18.0098	764	17.0194	539	12.803	622	14.0201	399	10.9774	727	16.0248	591	14.8447	535	14.1965	435	10.4458	488	10.8074	386	9.7783	6	83034173	83052562	+	4603	Loxl3	GO:0001837;GO:0001837;GO:0001837;GO:0001968;GO:0004720;GO:0004720;GO:0004720;GO:0004720;GO:0005044;GO:0005044;GO:0005507;GO:0005507;GO:0005576;GO:0005576;GO:0005576;GO:0005615;GO:0005615;GO:0005615;GO:0005634;GO:0005634;GO:0005634;GO:0005737;GO:0005737;GO:0005737;GO:0006897;GO:0006954;GO:0006954;GO:0016020;GO:0016020;GO:0016491;GO:0016641;GO:0016641;GO:0018057;GO:0018057;GO:0018057;GO:0018057;GO:…	K00280	EC:1.4.3.-	O;W	12NE8;0DF5G;0V4U9;09TV2;0UGC6;18TPS;0IE2X;1B332;1CPV4	lysyl oxidase-like 3 [Source:MGI Symbol;Acc:MGI:1337004]	16950	Q9Z175
ENSMUSG00000000701		0	0	0	0	0	0	0	0	0	0	0	0	0	0	0	0	0	0	0	0	0	0	0	12	105176344	105181145	+	1055	Tcl1b5	GO:0033138;GO:0043539;GO:0043539;GO:0043539;GO:0071902;	-	-	S;T	0DV7T;196M8;1D4IC;146CC;0UVXU;0VKQQ;1B6I0;0A9T8;0JEJH	T cell leukemia/lymphoma 1B, 5 [Source:MGI Symbol;Acc:MGI:1351635]	27382	P56845;Q3UT92
ENSMUSG00000000706		0.124802	6	0.152086	0	0	1	0.0265444	1	0.0251889	7	0.215216	4	0.0985299	10	0.280694	1	0.0296535	2	0.0536701	2	0.0494973	4	0.113236	13	23456992	23465901	-	4119	Btn1a1	GO:0001817;GO:0005102;GO:0005515;GO:0005515;GO:0009897;GO:0016020;GO:0016021;GO:0050776;GO:0050852;GO:0031324;GO:0046007;GO:0050710;	K06712	-	S	09XY5;0IJI4;0DJ60;1AXBG;1CTXW;12TZ8;0V8VY;0UMV5;18ZXD	butyrophilin, subfamily 1, member A1 [Source:MGI Symbol;Acc:MGI:103118]	12231	Q62556;Q3UM26;Q3UQC0
ENSMUSG00000000708		6.88652	288	6.17819	127	2.67567	421	9.45769	474	10.1046	406	10.5641	408	8.50548	389	9.24086	359	9.00949	471	10.6968	589	12.3366	407	9.75102	17	53566861	53672720	+	4867	Kat2b	GO:0000123;GO:0000776;GO:0000790;GO:0000977;GO:0003682;GO:0003682;GO:0003712;GO:0003712;GO:0003713;GO:0003713;GO:0004145;GO:0004402;GO:0004402;GO:0004402;GO:0004402;GO:0004402;GO:0004468;GO:0004468;GO:0004468;GO:0004861;GO:0005515;GO:0005515;GO:0005515;GO:0005515;GO:0005634;GO:0005634;GO:0005634;GO:0005634;GO:0005634;GO:0005654;GO:0005654;GO:0005654;GO:0005671;GO:0005671;GO:0005737;GO:0005813;GO:…	K06062	EC:2.3.1.48	K;B	0DJU7;1CUMB;18WPU;KOG1472;1AY5I;09YE2;0V9BR;0UNP0;12NNQ	K(lysine) acetyltransferase 2B [Source:MGI Symbol;Acc:MGI:1343094]	18519	Q9JHD1;B2RR30
ENSMUSG00000000711		25.4277	1103	27.4128	757	18.4771	1039	27.0413	1225	30.2541	922	27.7938	1116	26.9533	1006	27.6866	821	23.8703	1020	26.8375	1300	31.5452	1021	28.3394	10	128677175	128696264	-	4201	Rab5b	GO:0000166;GO:0003924;GO:0003924;GO:0003924;GO:0003924;GO:0003924;GO:0005515;GO:0005525;GO:0005525;GO:0005525;GO:0005768;GO:0005768;GO:0005768;GO:0005768;GO:0005769;GO:0005886;GO:0005886;GO:0006886;GO:0006897;GO:0007032;GO:0012505;GO:0015031;GO:0016020;GO:0019003;GO:0019003;GO:0019003;GO:0019882;GO:0019882;GO:0030100;GO:0030100;GO:0030139;GO:0030139;GO:0030742;GO:0030742;GO:0031901;GO:0042470;GO:…	K07888	-	U	KOG0092;18ZWA;12QYJ;09UPH;0UI2W;0V5P4;0DGCC;1B3B4;1CR1T	RAB5B, member RAS oncogene family [Source:MGI Symbol;Acc:MGI:105938]	19344	P61021;B2RPS1
ENSMUSG00000000724		0	0	0	0	0	1	0.0685924	0	0	0	0	0	0	1	0.0725331	0	0	0	0	1	0.0639521	0	0	11	77718615	77725283	-	1594	Cryba1	GO:0001818;GO:0002088;GO:0005634;GO:0005737;GO:0007601;GO:0014067;GO:0032007;GO:0051898;GO:0070373;GO:2000210;	-	-	Z;O	1955C;0IGDN;0VARZ;0UHC9;12SBP;0DMDX;1ATBH;09ZVE;1CW96	crystallin, beta A1 [Source:MGI Symbol;Acc:MGI:88518]	12957	Q9QXC6
ENSMUSG00000000730		4.74835	95	3.3195	147	5.04461	80	2.92734	110	3.81956	63	2.67011	96	3.2598	95	3.67593	76	3.10671	67	2.4785	72	2.45638	63	2.45854	10	78041947	78063622	+	2988	Dnmt3l	GO:0000794;GO:0001701;GO:0001890;GO:0005515;GO:0005515;GO:0005634;GO:0005634;GO:0005654;GO:0005720;GO:0005737;GO:0006306;GO:0006306;GO:0006306;GO:0007141;GO:0007283;GO:0007283;GO:0008047;GO:0008168;GO:0010529;GO:0016740;GO:0019899;GO:0019899;GO:0019899;GO:0019899;GO:0030154;GO:0030234;GO:0030234;GO:0032259;GO:0032259;GO:0032776;GO:0035098;GO:0043046;GO:0043085;GO:0045892;GO:0045892;GO:0046872;GO:…	K17400	-	K;L	1CUE0;18VCG;0DJM7;13N1Z;0V958;1B3E4;09Y7P;0IIXK;0UND3	DNA (cytosine-5-)-methyltransferase 3-like [Source:MGI Symbol;Acc:MGI:1859287]	54427	Q9CWR8;A3EWM2
ENSMUSG00000000731		0.5107	4	0.109184	0	0	0	0	4	0.1085	4	0.132433	8	0.212206	4	0.120907	7	0.223529	5	0.144488	5	0.133254	5	0.152425	10	78030022	78043610	-	3825	Aire	GO:0000976;GO:0000976;GO:0000976;GO:0000977;GO:0000977;GO:0001228;GO:0002458;GO:0002458;GO:0002509;GO:0002509;GO:0002509;GO:0003677;GO:0003677;GO:0003677;GO:0003682;GO:0003682;GO:0003682;GO:0005634;GO:0005634;GO:0005634;GO:0005634;GO:0005634;GO:0005737;GO:0005737;GO:0005737;GO:0005737;GO:0006355;GO:0006417;GO:0006959;GO:0006959;GO:0006959;GO:0006959;GO:0008270;GO:0008270;GO:0016604;GO:0032602;GO:…	K10603	-	K	0IRE7;197AR;13E3D;1DFMF;0B53V;0WHPY;0V3DH;0E8Q3;1BB6G	autoimmune regulator (autoimmune polyendocrinopathy candidiasis ectodermal dystrophy) [Source:MGI Symbol;Acc:MGI:1338803]	11634	Q9Z0E3;B2MVU6
ENSMUSG00000000732		2.6927	133	3.00566	102	2.26386	98	2.31925	98	2.20082	89	2.43959	121	2.65732	97	2.42747	81	2.14146	89	2.12933	112	2.47126	93	2.34724	10	78069302	78083913	+	4620	Icosl	GO:0001817;GO:0002250;GO:0002376;GO:0005102;GO:0005102;GO:0005515;GO:0005886;GO:0005886;GO:0005887;GO:0007165;GO:0009897;GO:0009897;GO:0016020;GO:0016021;GO:0032753;GO:0036464;GO:0042104;GO:0042110;GO:0042113;GO:0042802;GO:0045190;GO:0050776;GO:0050852;GO:0016020;GO:0016021;	K06710	-	T	0DPDJ;0VF7M;13SIB;0IYI6;0A4CT;193D1;1B2XG;1CYBG;0USRG	icos ligand [Source:MGI Symbol;Acc:MGI:1354701]	50723	Q9JHJ8;Q544C7
ENSMUSG00000000738		16.3161	767	17.7247	771	17.4984	355	8.59105	402	9.23169	362	10.1469	543	12.1942	492	12.5905	447	12.0845	405	9.90838	491	11.0784	365	9.42028	8	123062942	123097760	+	4518	Spg7	GO:0004222;GO:0004222;GO:0005524;GO:0005524;GO:0006508;GO:0008270;GO:0008270;GO:0016020;GO:0016021;GO:0016021;GO:0016021;GO:0004222;GO:0004222;GO:0005524;GO:0005524;GO:0006508;GO:0006508;GO:0006508;GO:0008233;GO:0008237;GO:0008270;GO:0008270;GO:0016020;GO:0016020;GO:0016020;GO:0016021;GO:0016021;GO:0016021;GO:0016787;GO:0000166;GO:0004222;GO:0004222;GO:0004222;GO:0005515;GO:0005524;GO:0005524;GO:…	K09552	EC:3.4.24.-	O	KOG0731;0UQ97;09THV;18WI7;0DEUM;0V4GU;1AS11;12NNX;1CPIA	SPG7, paraplegin matrix AAA peptidase subunit [Source:MGI Symbol;Acc:MGI:2385906]	234847	Q3ULF4
ENSMUSG00000000739		0.209393	25	0.590672	15	0.348063	22	0.544331	19	0.446099	11	0.315238	16	0.367363	17	0.444784	16	0.442245	14	0.350185	25	0.576712	9	0.237485	8	123140192	123158315	-	4419	Sult5a1	GO:0003674;GO:0005575;GO:0008146;GO:0008146;GO:0008150;GO:0016740;GO:0003674;GO:0005575;GO:0008146;GO:0008150;GO:0016740;GO:0003674;GO:0005575;GO:0008146;GO:0008146;GO:0008150;GO:0016740;GO:0003674;GO:0005575;GO:0008150;	-	-	S;J	1D0CH;1B7FJ;13KC1;0A3KF;0DPEQ;KOG1584;0UJ3N;1961U;0VEFM	sulfotransferase family 5A, member 1 [Source:MGI Symbol;Acc:MGI:1931463]	57429	Q91X36
ENSMUSG00000000740		795.832	19323	777.441	29220	1154.61	18381	774.455	19865	794.241	15661	764.278	19724	771.183	15974	711.706	17810	838.289	19205	818.033	18606	730.901	16927	760.606	8	123102350	123105244	+	2595	Rpl13	GO:0003723;GO:0003735;GO:0003735;GO:0003735;GO:0003735;GO:0005730;GO:0005730;GO:0005783;GO:0005783;GO:0005829;GO:0005829;GO:0005829;GO:0005840;GO:0005840;GO:0005840;GO:0006412;GO:0006412;GO:0022625;GO:0022625;GO:0060348;GO:0060348;	K02873	-	J	1CQAD;09UB3;137DK;18TIZ;0V5A8;1ASN3;0UGZ7;KOG3295;0DFKR	ribosomal protein L13 [Source:MGI Symbol;Acc:MGI:105922]	270106	P47963;Q5RKP3
ENSMUSG00000000743		54.0454	1692	53.9905	1795	56.2525	1228	41.0345	1379	43.7273	1042	40.3296	1565	48.5289	1125	39.7524	1188	44.3476	1283	43.3418	1256	39.1309	1201	42.8003	8	123204264	123212763	-	3272	Chmp1a	GO:0000794;GO:0000794;GO:0000794;GO:0000815;GO:0000815;GO:0000815;GO:0005515;GO:0005634;GO:0005737;GO:0005768;GO:0005769;GO:0005769;GO:0005769;GO:0005771;GO:0005815;GO:0005815;GO:0005815;GO:0006997;GO:0006997;GO:0007034;GO:0007034;GO:0007049;GO:0007076;GO:0007076;GO:0007076;GO:0007076;GO:0007076;GO:0007080;GO:0007080;GO:0010008;GO:0010824;GO:0010824;GO:0012505;GO:0012505;GO:0012505;GO:0015031;GO:…	K12197	-	K;B;U	1CVAZ;1AUFD;18VG5;13ID9;0A29X;0DIHD;0VEFK;0UME8;KOG3232	charged multivesicular body protein 1A [Source:MGI Symbol;Acc:MGI:1920159]	234852	Q921W0
ENSMUSG00000000751		34.412	1897	35.5074	1783	32.7766	1591	31.1857	1603	29.8165	1335	30.309	1815	33.014	1540	31.9203	1396	30.5685	1571	31.1309	1559	28.4912	1425	29.7888	11	75298166	75348324	-	5578	Rpa1	GO:0000723;GO:0000723;GO:0000724;GO:0000724;GO:0000784;GO:0000793;GO:0000794;GO:0000800;GO:0001673;GO:0001701;GO:0003676;GO:0003676;GO:0003677;GO:0003677;GO:0003677;GO:0003682;GO:0003684;GO:0003684;GO:0003684;GO:0003697;GO:0003697;GO:0003697;GO:0005634;GO:0005634;GO:0005634;GO:0005634;GO:0005654;GO:0005654;GO:0005662;GO:0005662;GO:0005662;GO:0006260;GO:0006260;GO:0006260;GO:0006260;GO:0006261;GO:…	K07466	-	L	0DM2P;0UR20;12P3P;KOG0851;09ZJD;1CVXR;0V8SX;1B0X8;191QX	replication protein A1 [Source:MGI Symbol;Acc:MGI:1915525]	68275	Q8VEE4
ENSMUSG00000000753		221.27	5646	249.887	6497	282.407	3864	179.091	4205	184.944	3246	174.257	4488	193.03	3429	168.06	3543	183.447	3234	151.533	3308	142.949	2888	142.753	11	75409769	75422701	-	2359	Serpinf1	GO:0001822;GO:0004867;GO:0005576;GO:0005576;GO:0005576;GO:0005576;GO:0005604;GO:0005604;GO:0005615;GO:0005615;GO:0005615;GO:0005615;GO:0005615;GO:0005615;GO:0007568;GO:0007614;GO:0007614;GO:0010447;GO:0010596;GO:0010596;GO:0010629;GO:0010629;GO:0010951;GO:0010976;GO:0010976;GO:0016525;GO:0016525;GO:0016525;GO:0016525;GO:0016525;GO:0030424;GO:0030424;GO:0042470;GO:0042698;GO:0043025;GO:0043025;GO:…	K19614	-	V	13K85;0V58V;1926E;1CQ94;KOG2392;1AWHV;09U9P;0DFJD;0UM20	serine (or cysteine) peptidase inhibitor, clade F, member 1 [Source:MGI Symbol;Acc:MGI:108080]	20317	P97298
ENSMUSG00000000759		5.96377	540	6.58028	424	5.07431	514	6.55915	559	6.76914	419	6.19304	681	8.06432	551	7.43527	410	5.84483	530	6.83739	560	6.66272	523	7.11769	8	12614277	12672248	-	8568	Tubgcp3	GO:0000226;GO:0000922;GO:0005737;GO:0005815;GO:0005856;GO:0005874;GO:0007020;GO:0043015;GO:0000226;GO:0000226;GO:0000278;GO:0000922;GO:0000922;GO:0000923;GO:0000930;GO:0005737;GO:0005737;GO:0005737;GO:0005813;GO:0005813;GO:0005813;GO:0005814;GO:0005814;GO:0005815;GO:0005815;GO:0005815;GO:0005827;GO:0005827;GO:0005856;GO:0005874;GO:0007020;GO:0007020;GO:0008275;GO:0031122;GO:0043015;GO:0043015;GO:…	K16570	-	Z	1CX49;12ST0;18SRZ;KOG2000;0DN7P;0A0K9;1AZ92;0UPMD;0VBGG	tubulin, gamma complex associated protein 3 [Source:MGI Symbol;Acc:MGI:2183752]	259279	P58854
ENSMUSG00000000766		0	0	0	0	0	0	0	0	0	0	0	0	0	0	0	0	0	0	0	0	0	0	0	10	6758506	7038198	+	8037	Oprm1	GO:0001965;GO:0001965;GO:0001965;GO:0004930;GO:0004930;GO:0004930;GO:0004930;GO:0004930;GO:0004979;GO:0004979;GO:0004979;GO:0004979;GO:0004985;GO:0004985;GO:0004985;GO:0005245;GO:0005245;GO:0005515;GO:0005737;GO:0005768;GO:0005886;GO:0005886;GO:0005887;GO:0005925;GO:0007165;GO:0007186;GO:0007186;GO:0007186;GO:0007186;GO:0007191;GO:0007193;GO:0007197;GO:0007197;GO:0007200;GO:0007200;GO:0007204;GO:…	K04215	-	T;P	KOG3656;0DGFA;1AYPP;09V6H;0V662;1907H;13BCV;0UU0K;1CR4Z	opioid receptor, mu 1 [Source:MGI Symbol;Acc:MGI:97441]	18390	P42866
ENSMUSG00000000776		22.4428	649	23.7422	665	23.8923	351	13.4467	347	12.6147	338	14.998	637	22.6457	474	19.2021	429	18.3599	342	13.2454	355	12.6799	396	16.1792	14	70438757	70443447	-	2854	Polr3d	GO:0000790;GO:0002376;GO:0003677;GO:0003677;GO:0003682;GO:0003899;GO:0005634;GO:0005634;GO:0005654;GO:0005666;GO:0005666;GO:0005666;GO:0005666;GO:0005829;GO:0006383;GO:0006383;GO:0016607;GO:0032728;GO:0032728;GO:0045087;GO:0045089;GO:0045089;GO:0051607;GO:0000790;GO:0000790;GO:0002376;GO:0003677;GO:0003677;GO:0003682;GO:0003899;GO:0005634;GO:0005634;GO:0005654;GO:0005654;GO:0005666;GO:0005666;GO:…	K03026	-	K	0UJ9J;190K9;0DJWV;KOG3122;0V9EE;1B260;09YGM;1CUQA;12R6N	polymerase (RNA) III (DNA directed) polypeptide D [Source:MGI Symbol;Acc:MGI:1914315]	67065	Q91WD1
ENSMUSG00000000782		0.170275	8	0.276667	6	0.203788	7	0.253512	4	0.137467	6	0.251685	4	0.13443	3	0.11489	8	0.323664	9	0.329514	6	0.202596	1	0.0386237	11	52252371	52283331	-	3019	Tcf7	GO:0000122;GO:0000976;GO:0000978;GO:0000978;GO:0001217;GO:0001227;GO:0001228;GO:0003677;GO:0003677;GO:0003700;GO:0005515;GO:0005634;GO:0005634;GO:0005634;GO:0005634;GO:0005634;GO:0005634;GO:0005654;GO:0005667;GO:0005719;GO:0006355;GO:0006357;GO:0006357;GO:0006357;GO:0008013;GO:0008013;GO:0008013;GO:0008013;GO:0016055;GO:0016055;GO:0016055;GO:0016055;GO:0016604;GO:0021915;GO:0030538;GO:0033153;GO:…	K02620	-	K	KOG3248;0UMST;1CTVR;09WGI;1AYBQ;0DJ3V;13P5N;194M3;0V7F3	transcription factor 7, T cell specific [Source:MGI Symbol;Acc:MGI:98507]	21414	Q00417;Q80UF1
ENSMUSG00000000787		62.7744	3010	59.5538	1592	30.9348	5679	117.665	5618	110.458	4641	111.377	4482	86.1757	5747	125.915	3939	91.173	4616	96.688	6396	123.556	4975	109.932	X	13280970	13294052	+	5277	Ddx3x	GO:0000166;GO:0002376;GO:0003676;GO:0003676;GO:0003677;GO:0003677;GO:0003678;GO:0003678;GO:0003723;GO:0003723;GO:0003723;GO:0003724;GO:0003724;GO:0003724;GO:0003729;GO:0003729;GO:0003924;GO:0004386;GO:0005515;GO:0005515;GO:0005524;GO:0005524;GO:0005524;GO:0005634;GO:0005634;GO:0005634;GO:0005654;GO:0005737;GO:0005737;GO:0005813;GO:0005813;GO:0005829;GO:0005852;GO:0005852;GO:0005886;GO:0005886;GO:…	K11594	EC:3.6.4.13	A;K	1CTJV;KOG0335;0DIUI;0UHW8;0V8F2;09XH1;18WKG;1AVK6;12N5P	DEAD/H (Asp-Glu-Ala-Asp/His) box polypeptide 3, X- linked [Source:MGI Symbol;Acc:MGI:103064]	13205	Q62167;Q3TQX5
ENSMUSG00000000791		4.25774	152	3.86599	170	4.24646	122	3.24946	112	2.83078	107	3.30096	162	4.00407	136	3.83045	149	4.43343	107	2.88114	123	3.05446	120	3.40867	8	70808449	70821424	+	4105	Il12rb1	GO:0002230;GO:0002827;GO:0004896;GO:0005143;GO:0005143;GO:0005515;GO:0005515;GO:0005886;GO:0009897;GO:0009897;GO:0016020;GO:0016021;GO:0016517;GO:0018108;GO:0019221;GO:0019955;GO:0032729;GO:0035722;GO:0038155;GO:0042019;GO:0042019;GO:0042020;GO:0042022;GO:0042022;GO:0042104;GO:0042104;GO:0043235;GO:0071346;GO:0072536;GO:0072536;GO:0072536;GO:0005515;	K05063	-	W	0UTF4;0VDDS;1CZ6I;18V5Z;12R7N;1B3NF;0IJY4;0DQ59;0A2HN	interleukin 12 receptor, beta 1 [Source:MGI Symbol;Acc:MGI:104579]	16161	Q60837
ENSMUSG00000000792		0.386247	5	0.178291	3	0.105061	12	0.448099	4	0.141739	14	0.605517	6	0.207912	4	0.157948	8	0.333723	13	0.490757	8	0.278524	13	0.517713	8	70882889	70892757	-	2928	Slc5a5	GO:0005634;GO:0005886;GO:0006590;GO:0006590;GO:0008507;GO:0008507;GO:0015111;GO:0015705;GO:0015705;GO:0015705;GO:0016020;GO:0016020;GO:0016020;GO:0016021;GO:0016021;GO:0016021;GO:0022857;GO:0022857;GO:0055085;GO:0055085;GO:0071320;GO:0071371;GO:1904200;	K14385	-	P	0V7Q3;190Y2;1CSS0;KOG2349;0DI1C;0USI7;12TWH;1B5AE;09WRQ	solute carrier family 5 (sodium iodide symporter), member 5 [Source:MGI Symbol;Acc:MGI:2149330]	114479	G3X8P5
ENSMUSG00000000794		0.196751	22	0.219784	5	0.0490572	23	0.240621	26	0.258117	19	0.230232	21	0.203874	10	0.110628	19	0.222056	12	0.126916	15	0.146311	20	0.223146	3	89520164	89675132	+	10451	Kcnn3	GO:0005516;GO:0005516;GO:0005516;GO:0005516;GO:0005516;GO:0005737;GO:0005886;GO:0005886;GO:0006811;GO:0006811;GO:0006813;GO:0006813;GO:0006813;GO:0015269;GO:0015269;GO:0016020;GO:0016021;GO:0016021;GO:0016021;GO:0016286;GO:0016286;GO:0016286;GO:0016286;GO:0030175;GO:0031594;GO:0043005;GO:0043005;GO:0043025;GO:0043025;GO:0044297;GO:0044877;GO:0071805;	K04944	-	P	1AUNG;18U66;1CS28;0UH97;0V71B;09UHB;0DHC3;KOG3684;130HC	potassium intermediate/small conductance calcium- activated channel, subfamily N, member 3 [Source:MGI Symbol;Acc:MGI:2153183]	140493	P58391
ENSMUSG00000000804		5.32802	378	5.13879	208	2.77711	556	7.91549	622	8.40293	500	8.24476	486	6.42059	595	8.95736	446	7.09318	593	8.53468	742	9.84885	643	9.76263	11	84984442	85140161	-	7680	Usp32	GO:0004843;GO:0004843;GO:0004843;GO:0004843;GO:0005509;GO:0005509;GO:0005794;GO:0005794;GO:0005829;GO:0006508;GO:0006511;GO:0006511;GO:0008233;GO:0008234;GO:0016579;GO:0016579;GO:0016787;GO:0036459;GO:0036459;GO:0036459;GO:0004843;GO:0004843;GO:0005794;GO:0005794;GO:0005829;GO:0006508;GO:0006511;GO:0008233;GO:0008234;GO:0016579;GO:0016787;GO:0036459;GO:0004843;GO:0004843;GO:0005794;GO:0005794;GO:…	K11837	EC:3.4.19.12	O;T	12QDF;194AI;0DNAQ;0V59F;KOG1870;KOG0044;0URMK;0A2F0;1AZEX;1CX7Q	ubiquitin specific peptidase 32 [Source:MGI Symbol;Acc:MGI:2144475]	237898	Q6PD17;F8VPZ3
ENSMUSG00000000805		0	0	0	0	0	0	0	0	0	0	0	0	0	0	0	0	0	0	0	2	0.103703	0	0	11	84957786	84966044	+	1966	Car4	GO:0004089;GO:0004089;GO:0004089;GO:0004089;GO:0004089;GO:0005515;GO:0005791;GO:0005791;GO:0005793;GO:0005793;GO:0005794;GO:0005794;GO:0005802;GO:0005802;GO:0005886;GO:0005886;GO:0005886;GO:0005886;GO:0005886;GO:0005886;GO:0006730;GO:0006885;GO:0008270;GO:0008270;GO:0009986;GO:0009986;GO:0015670;GO:0015701;GO:0015701;GO:0016020;GO:0016020;GO:0016324;GO:0016324;GO:0016529;GO:0016829;GO:0016836;GO:…	K18246	EC:4.2.1.1	P	13KKB;0UQKC;0VBXH;1CXJR;0DNNF;18UCT;KOG0382;0A10X;1B218	carbonic anhydrase 4 [Source:MGI Symbol;Acc:MGI:1096574]	12351	Q64444
ENSMUSG00000000811		10.2957	267	9.82959	292	10.5577	133	5.12755	166	6.073	130	5.80505	266	9.51646	182	7.41975	190	8.18304	162	6.31397	166	5.96685	163	6.70191	6	89643988	89675529	+	2836	Txnrd3	GO:0000166;GO:0004791;GO:0004791;GO:0004791;GO:0005654;GO:0005829;GO:0009055;GO:0009055;GO:0015035;GO:0015035;GO:0016491;GO:0016491;GO:0016491;GO:0016668;GO:0016668;GO:0022900;GO:0045454;GO:0045454;GO:0050660;GO:0050660;GO:0055114;GO:0055114;GO:0055114;GO:0098869;GO:0009055;GO:0009055;GO:0015035;GO:0015035;GO:0016491;GO:0016491;GO:0016491;GO:0016668;GO:0016668;GO:0022900;GO:0045454;GO:0045454;GO:…	K22182	EC:1.8.1.9	O	1CVEN;09UWI;KOG4716;0UPJN;12PHT;0V5W9;0DKK6;1B125;18V7Y;KOG1752	thioredoxin reductase 3 [Source:MGI Symbol;Acc:MGI:2386711]	232223	Q99MD6
ENSMUSG00000000817		0	0	0	0	0	0	0	0	0	0	0	0	0	1	0.0596891	3	0.189173	0	0	0	0	0	0	1	161780689	161788495	-	1937	Fasl	GO:0000122;GO:0000122;GO:0000122;GO:0005123;GO:0005123;GO:0005125;GO:0005164;GO:0005164;GO:0005164;GO:0005164;GO:0005515;GO:0005576;GO:0005615;GO:0005615;GO:0005615;GO:0005634;GO:0005634;GO:0005634;GO:0005764;GO:0005886;GO:0005886;GO:0005886;GO:0005901;GO:0005901;GO:0006915;GO:0006915;GO:0006915;GO:0006919;GO:0006919;GO:0006925;GO:0006925;GO:0006955;GO:0006955;GO:0008284;GO:0008284;GO:0008625;GO:…	K04389	-	T;K;V	18VZB;0A3WC;1D0NR;0VER4;13J5M;0UI4A;0DRGC;0IHZF;1ATPV	Fas ligand (TNF superfamily, member 6) [Source:MGI Symbol;Acc:MGI:99255]	14103	P41047;Q544E9
ENSMUSG00000000823		5.46519	260	3.98618	276	4.15578	260	4.17436	265	4.03738	217	4.03536	292	4.35046	286	4.8556	177	3.17463	266	4.31746	294	4.40092	261	4.469	2	181582103	181592803	-	6810	Zfp512b	GO:0003674;GO:0003676;GO:0008150;GO:0003674;GO:0003676;GO:0008150;GO:0003674;GO:0003676;GO:0008150;GO:0003674;GO:0003676;GO:0008150;GO:0003674;GO:0008150;GO:0003674;GO:0008150;	-	-	K	0DI6J;0UKJU;09WW7;18WP4;1CSWX;13CWA;0V7UC;1AW26;KOG1721	zinc finger protein 512B [Source:MGI Symbol;Acc:MGI:2685478]	269401	Q6ZPW1;B7ZCR6
ENSMUSG00000000826		44.5228	2895	43.4717	2295	33.8455	2975	46.782	3147	46.9598	2657	48.3937	3135	45.7473	2743	45.6119	2236	39.2796	2665	42.3661	2798	41.0222	2776	46.5548	2	181520485	181555133	+	6953	Dnajc5	GO:0005515;GO:0005737;GO:0005829;GO:0005886;GO:0005886;GO:0005886;GO:0008021;GO:0016020;GO:0031225;GO:0031410;GO:0031594;GO:0042470;GO:0042584;GO:0043008;GO:0043008;GO:0043524;GO:0061077;GO:0098693;GO:0098793;GO:0098993;GO:0098993;GO:0005515;GO:0005737;GO:0005829;GO:0005886;GO:0005886;GO:0008021;GO:0016020;GO:0031225;GO:0031410;GO:0031594;GO:0042470;GO:0042584;GO:0043008;GO:0043524;GO:0061077;GO:…	K09525	-	O	KOG0716;0UPY0;1CZ4K;13R3B;0A16W;18ZB9;0VDC3;0DQ3J;1AU9B	DnaJ heat shock protein family (Hsp40) member C5 [Source:MGI Symbol;Acc:MGI:892995]	13002	P60904
ENSMUSG00000000827		36.6095	1676	35.1237	1824	37.5415	1647	36.1455	1759	36.6322	1402	35.638	1859	37.8596	1601	37.1545	1521	37.29	1707	37.8725	1940	39.6955	1493	34.944	2	181497142	181517966	+	4982	Tpd52l2	GO:0005737;GO:0005737;GO:0008150;GO:0042803;GO:0048471;GO:0048471;	-	-	S	0V8DK;13R2J;1CTID;KOG4010;18WA1;0DIT3;0UME3;09XFC;1ATGS	tumor protein D52-like 2 [Source:MGI Symbol;Acc:MGI:1913564]	66314	Q9CYZ2;Q3TUJ9
ENSMUSG00000000838		6.26091	515	5.99707	252	2.88199	817	9.96294	863	9.9865	729	10.2967	735	8.31742	1048	13.5141	770	10.4896	746	9.19674	1032	11.7334	881	11.4576	X	68678541	68717963	+	8966	Fmr1	GO:0000381;GO:0000775;GO:0002092;GO:0002151;GO:0003676;GO:0003676;GO:0003723;GO:0003723;GO:0003723;GO:0003723;GO:0003729;GO:0003729;GO:0003729;GO:0003730;GO:0005634;GO:0005634;GO:0005654;GO:0005694;GO:0005730;GO:0005730;GO:0005737;GO:0005737;GO:0005829;GO:0005844;GO:0005886;GO:0006397;GO:0006417;GO:0006417;GO:0006974;GO:0007399;GO:0008266;GO:0008380;GO:0010494;GO:0016020;GO:0017148;GO:0019034;GO:…	K15516	-	A;K	0UNY6;1ARQ8;0DGRE;09VGQ;18ZEN;0V6FZ;1CVS5;0IF9J;13HSQ	fragile X mental retardation 1 [Source:MGI Symbol;Acc:MGI:95564]	14265	Q6AXB7;E9QAT0;Q8BPK8;Q547R0
ENSMUSG00000000861		0	0	0	0	0	0	0	0	0	0	0	0	0	1	0.00877554	0	0	0	0	0	0	1	0.00885047	11	24078056	24174123	+	13175	Bcl11a	GO:0000122;GO:0000122;GO:0000122;GO:0000978;GO:0001227;GO:0003676;GO:0003700;GO:0003714;GO:0005515;GO:0005634;GO:0005634;GO:0005634;GO:0005654;GO:0005737;GO:0005737;GO:0006355;GO:0007275;GO:0010628;GO:0010629;GO:0010976;GO:0010977;GO:0014069;GO:0016604;GO:0016925;GO:0019901;GO:0030183;GO:0030217;GO:0043565;GO:0046872;GO:0046982;GO:0048671;GO:0048672;GO:0050773;GO:1903860;GO:1904800;GO:2000171;GO:…	K22045	-	K	18SEN;0V548;1AS7A;09U53;0UGES;KOG1721;1CQ4E;13ARU;0DFEN	B cell CLL/lymphoma 11A (zinc finger protein) [Source:MGI Symbol;Acc:MGI:106190]	14025	Q9QYE3
ENSMUSG00000000869		3.10028	20	1.70183	13	1.0864	25	2.22771	29	2.45219	46	4.74769	42	3.473	26	2.44993	20	1.99091	52	4.68439	36	2.99089	27	2.56588	11	53602982	53618669	-	1227	Il4	GO:0005136;GO:0005136;GO:0005576;GO:0005576;GO:0006955;GO:0006955;GO:0007165;GO:0008083;GO:0008083;GO:0005136;GO:0005136;GO:0005576;GO:0005576;GO:0006955;GO:0006955;GO:0007165;GO:0008083;GO:0008083;GO:0001774;GO:0001774;GO:0001934;GO:0002227;GO:0002227;GO:0002230;GO:0002230;GO:0002296;GO:0002639;GO:0002674;GO:0002674;GO:0002677;GO:0002677;GO:0005125;GO:0005125;GO:0005125;GO:0005126;GO:0005126;GO:…	K05430	-	W;T	13UUB;KOG3886;19441;0DV1V;1B5MS;0UW1A;0A7Q9;0VJDM;1D4CG	interleukin 4 [Source:MGI Symbol;Acc:MGI:96556]	16189	P07750
ENSMUSG00000000876		7.82481	225	7.54387	255	8.39677	223	7.8298	261	8.69607	206	8.37757	241	7.85233	191	7.09152	216	8.47232	222	7.88004	257	8.41313	217	8.12565	2	154585758	154603708	-	3114	Pxmp4	GO:0003674;GO:0005777;GO:0005777;GO:0005777;GO:0005778;GO:0005778;GO:0005778;GO:0005778;GO:0005778;GO:0008150;GO:0016020;GO:0016021;	K13350	-	U	0IIYG;1D02T;0VFQS;12TZX;0DRCG;18U85;1B2P7;0US47;0A4IM	peroxisomal membrane protein 4 [Source:MGI Symbol;Acc:MGI:1891701]	59038	Q9JJW0
ENSMUSG00000000881		4.38059	252	4.50216	240	4.21106	221	4.13472	254	4.50946	216	4.68072	276	4.7918	159	3.14566	216	4.51451	244	4.61502	223	3.88989	221	4.4096	X	100767722	100818410	+	5844	Dlg3	GO:0005515;GO:0005515;GO:0001736;GO:0005515;GO:0005515;GO:0005515;GO:0005515;GO:0005737;GO:0005886;GO:0005886;GO:0005911;GO:0005923;GO:0008022;GO:0008022;GO:0008328;GO:0010923;GO:0010923;GO:0010923;GO:0014069;GO:0014069;GO:0016323;GO:0019900;GO:0019900;GO:0019902;GO:0019902;GO:0019902;GO:0019903;GO:0019903;GO:0019904;GO:0019904;GO:0030054;GO:0030165;GO:0030165;GO:0030426;GO:0030426;GO:0031625;GO:…	K21098	-	T	KOG0708;1CSCZ;18UVI;0UKQQ;09WD9;1AXY1;0DHNJ;0V7BP;12T4X	discs large MAGUK scaffold protein 3 [Source:MGI Symbol;Acc:MGI:1888986]	53310	P70175
ENSMUSG00000000884		1.0966	42	1.03937	66	1.60408	34	0.881117	58	1.42633	27	0.810445	44	1.05814	52	1.42501	50	1.44753	59	1.54574	49	1.18394	48	1.32663	16	18498713	18566679	+	4219	Gnb1l	GO:0003674;GO:0003674;GO:0005515;GO:0005737;GO:0035176;GO:0005515;GO:0003674;GO:0003674;GO:0005515;GO:0005737;GO:0035176;GO:0005515;GO:0005515;GO:0003674;GO:0003674;GO:0005737;GO:0035176;	-	-	S;T	18XDR;1CY4H;KOG0322;0VCE1;09XS1;0USIU;0DP6I;1B2PK;13M1S	guanine nucleotide binding protein (G protein), beta polypeptide 1-like [Source:MGI Symbol;Acc:MGI:1338057]	13972	Q9EQ15
ENSMUSG00000000889		0.0763834	0	0	0	0	0	0	0	0	0	0	0	0	0	0	0	0	0	0	0	0	0	0	2	27165233	27183200	+	2692	Dbh	GO:0001816;GO:0001974;GO:0001975;GO:0002443;GO:0003824;GO:0003824;GO:0004497;GO:0004497;GO:0004497;GO:0004500;GO:0004500;GO:0004500;GO:0004500;GO:0004500;GO:0004500;GO:0005507;GO:0005507;GO:0005507;GO:0005507;GO:0005507;GO:0005507;GO:0005615;GO:0005615;GO:0005615;GO:0005615;GO:0005737;GO:0005737;GO:0005783;GO:0005783;GO:0006589;GO:0007613;GO:0007626;GO:0007626;GO:0008306;GO:0008542;GO:0016020;GO:…	K00503	EC:1.14.17.1	E	09XQB;0UMWM;KOG3568;0V69M;1ATAB;12RD1;1918X;0DJ29;1CTTW	dopamine beta hydroxylase [Source:MGI Symbol;Acc:MGI:94864]	13166	Q64237
ENSMUSG00000000901		57.6976	1523	57.2398	1539	56.8064	1171	46.0881	1258	46.984	999	45.541	1189	43.426	930	38.7057	940	41.3298	1216	48.3833	1350	49.5387	1183	49.6558	10	75923222	75936496	-	2778	Mmp11	GO:0004222;GO:0004222;GO:0004222;GO:0005576;GO:0006508;GO:0006508;GO:0006508;GO:0007275;GO:0007275;GO:0008233;GO:0008237;GO:0008237;GO:0008237;GO:0008237;GO:0008270;GO:0008270;GO:0016787;GO:0030198;GO:0030198;GO:0030199;GO:0030574;GO:0030574;GO:0030574;GO:0031012;GO:0031012;GO:0031012;GO:0045599;GO:0046872;GO:0071711;GO:0004222;GO:0004222;GO:0004222;GO:0005576;GO:0006508;GO:0006508;GO:0006508;GO:…	K07993	EC:3.4.24.-	O;W	KOG1565;0A0D9;0DMZY;18ZMS;13D36;0VB9B;1B0J2;0URQ0;1CWW5	matrix metallopeptidase 11 [Source:MGI Symbol;Acc:MGI:97008]	17385	Q02853;Q3UQT3
ENSMUSG00000000902		15.1431	1137	14.9699	1425	18.4261	659	9.08608	753	9.85197	582	9.29435	889	11.3744	623	9.08321	645	9.93468	676	9.42253	694	8.92132	593	8.71964	10	75896769	75921617	-	7930	Smarcb1	GO:0000228;GO:0000228;GO:0001164;GO:0001188;GO:0001650;GO:0001650;GO:0001741;GO:0001741;GO:0001824;GO:0001835;GO:0002039;GO:0003677;GO:0003677;GO:0003713;GO:0003713;GO:0005515;GO:0005515;GO:0005515;GO:0005634;GO:0005634;GO:0005634;GO:0005654;GO:0005654;GO:0005730;GO:0006281;GO:0006325;GO:0006337;GO:0006337;GO:0006338;GO:0006338;GO:0006338;GO:0006357;GO:0007049;GO:0007399;GO:0008285;GO:0016514;GO:…	K11648	-	B	194I4;KOG1649;09VD3;1AUU6;0DNPF;12RUA;0VBU5;1CXKP;0US0F	SWI/SNF related, matrix associated, actin dependent regulator of chromatin, subfamily b, member 1 [Source:MGI Symbol;Acc:MGI:1328366]	20587	Q9Z0H3;Q3UDA4;Q6ZWP4
ENSMUSG00000000903		8.49785	85	10.3313	91	10.8627	45	5.72774	54	6.52232	59	8.69817	56	6.61446	42	5.65302	56	7.96273	40	5.14708	57	6.76433	43	5.83704	10	75943057	75949657	+	859	Vpreb3	GO:0002377;GO:0003674;GO:0005615;GO:0005783;GO:0006955;GO:0051025;GO:0002377;GO:0003674;GO:0005615;GO:0005783;GO:0006955;GO:0051025;	K06553	-	S	0A8PB;1B61T;0IZWB;193PT;1D3QY;0UVJR;0VJAQ;13TXB;0DUD8	pre-B lymphocyte gene 3 [Source:MGI Symbol;Acc:MGI:98938]	22364	-
ENSMUSG00000000915		9.78032	726	10.2863	708	9.8518	475	7.04773	510	7.18064	440	7.56159	714	9.83081	530	8.31556	542	8.98376	483	7.2449	599	8.28631	472	7.46879	5	123973628	124005558	+	7369	Hip1r	GO:0003779;GO:0003779;GO:0003779;GO:0003779;GO:0005515;GO:0005515;GO:0005543;GO:0005543;GO:0005546;GO:0005546;GO:0005547;GO:0005547;GO:0005737;GO:0005739;GO:0005829;GO:0005829;GO:0005856;GO:0005886;GO:0005886;GO:0005905;GO:0005905;GO:0005905;GO:0005905;GO:0005938;GO:0006897;GO:0006897;GO:0006897;GO:0006898;GO:0006898;GO:0006898;GO:0006915;GO:0006915;GO:0006919;GO:0006919;GO:0006919;GO:0007015;GO:…	K20040	-	Z	KOG0980;0V94Q;1B32N;09Y76;0DHKB;130S5;0UTG6;18WGB;1CYVX	huntingtin interacting protein 1 related [Source:MGI Symbol;Acc:MGI:1352504]	29816	Q9JKY5
ENSMUSG00000000916		9.0023	310	7.49739	347	8.24211	255	6.45836	295	7.08992	197	5.77901	340	7.99092	264	7.07044	252	7.12994	244	6.24744	280	6.61179	202	5.45615	5	135369953	135376805	+	4317	Nsun5	GO:0001510;GO:0003723;GO:0005634;GO:0005654;GO:0005654;GO:0005730;GO:0005730;GO:0005730;GO:0005730;GO:0006364;GO:0008168;GO:0008168;GO:0008168;GO:0009383;GO:0009383;GO:0009383;GO:0014003;GO:0016740;GO:0021987;GO:0022038;GO:0031641;GO:0032259;GO:0045727;GO:0045727;GO:0045727;GO:0050890;GO:0070475;GO:0070475;GO:0070475;GO:0070475;	K15264	EC:2.1.1.311	D	12RME;0DR07;1CQ6I;1AU7W;0A0R1;0UTYM;0VE7M;KOG2360;191R9	NOL1/NOP2/Sun domain family, member 5 [Source:MGI Symbol;Acc:MGI:2140844]	100609	Q8K4F6
ENSMUSG00000000934		16.305	363	18.5511	370	18.5705	241	12.8977	283	14.3721	255	15.8067	323	16.0411	198	11.2052	248	14.8269	219	11.8487	251	12.5242	258	14.7254	15	75657035	75678800	-	2043	Top1mt	GO:0003677;GO:0003677;GO:0003677;GO:0003916;GO:0003917;GO:0003917;GO:0003917;GO:0003917;GO:0005654;GO:0005654;GO:0005694;GO:0005694;GO:0005739;GO:0005739;GO:0005739;GO:0006260;GO:0006265;GO:0006265;GO:0006265;GO:0016853;GO:0042645;GO:0042645;GO:0042645;	K03163	EC:5.6.2.1	L	KOG0981;1B4UZ;1CZSU;0UTFZ;09Y5Z;12SQP;0DJJ9;0V893;19493	DNA topoisomerase 1, mitochondrial [Source:MGI Symbol;Acc:MGI:1920210]	72960	Q8R4U6
ENSMUSG00000000938		20.8139	569	18.1675	568	17.8111	593	19.8276	665	21.0997	468	18.1246	734	22.7745	620	21.9214	531	19.8342	508	17.1716	621	19.3592	571	20.3613	6	52231197	52240854	-	3270	Hoxa10	GO:0000978;GO:0000978;GO:0000981;GO:0001228;GO:0001228;GO:0001501;GO:0003677;GO:0003677;GO:0003677;GO:0003677;GO:0005634;GO:0005634;GO:0005634;GO:0005667;GO:0005737;GO:0005737;GO:0005737;GO:0006355;GO:0006355;GO:0007275;GO:0007275;GO:0007283;GO:0007338;GO:0008584;GO:0009952;GO:0009954;GO:0010468;GO:0030326;GO:0042826;GO:0042826;GO:0043565;GO:0045944;GO:0045944;GO:0060065;GO:1990837;GO:1990837;GO:…	K17443	-	K	0UU63;195X3;12QX1;KOG0487;1B395;0VEJP;1D0H6;0A3R1;0DRBN	homeobox A10 [Source:MGI Symbol;Acc:MGI:96171]	15395	P31310
ENSMUSG00000000942		0.838492	15	0.982502	32	2.05851	8	0.548739	12	0.781078	8	0.635581	10	0.636519	18	1.3056	15	1.1494	17	1.17884	22	1.40695	18	1.31674	6	52189671	52191753	-	1594	Hoxa4	GO:0000981;GO:0003677;GO:0003677;GO:0003677;GO:0003700;GO:0003700;GO:0005634;GO:0005634;GO:0005634;GO:0006355;GO:0006355;GO:0006357;GO:0007275;GO:0016604;GO:0043565;GO:1990837;	K09304	-	K	KOG0489;1CPX4;0DQWY;1935W;0VE3Y;1AS6M;13R96;0UGE6;0A399	homeobox A4 [Source:MGI Symbol;Acc:MGI:96176]	15401	P06798;A0A0R4J193
ENSMUSG00000000948		0.0591327	1	0.0200167	1	0.0196586	36	0.754621	50	0.994566	36	0.874046	24	0.466846	41	0.908805	17	0.398087	25	0.529781	75	1.46577	40	0.89421	7	59974149	60005064	-	5216	Gm38393	GO:0005634;GO:0005634;GO:0016607;GO:0016607;GO:0051117;	-	-	S	0VKPX;196IB;13VXU;1B6R5;0A9SE;0DVTZ;1D54B;0J0MJ;0UWGD	predicted gene, 38393 [Source:MGI Symbol;Acc:MGI:5613898]	-	-
ENSMUSG00000000957		49.4222	3114	54.551	2675	46.0223	1829	33.553	1793	31.213	1531	32.5311	2060	35.0688	1825	35.4031	1581	32.4006	1899	35.2186	2049	35.046	1851	36.2141	14	54431612	54445364	+	5960	Mmp14	GO:0001501;GO:0001503;GO:0001503;GO:0001525;GO:0001541;GO:0001666;GO:0001935;GO:0001958;GO:0004175;GO:0004175;GO:0004222;GO:0004222;GO:0004222;GO:0004222;GO:0004222;GO:0005178;GO:0005178;GO:0005615;GO:0005615;GO:0005634;GO:0005634;GO:0005737;GO:0005737;GO:0005737;GO:0005737;GO:0005829;GO:0005829;GO:0005886;GO:0005886;GO:0006508;GO:0006508;GO:0006508;GO:0006508;GO:0006508;GO:0006979;GO:0008233;GO:…	K07763	EC:3.4.24.80	O;W	KOG1565;0UJH4;09TSQ;0DEJD;0V4S1;18S8U;12PPA;1AZDX;1CS33	matrix metallopeptidase 14 (membrane-inserted) [Source:MGI Symbol;Acc:MGI:101900]	17387	P53690
ENSMUSG00000000958		4.68314	158	4.97627	142	4.39234	89	2.93542	120	3.75577	80	3.05616	130	3.97887	84	2.92968	101	3.72139	108	3.60109	79	2.42933	76	2.6733	14	54369442	54417780	-	3315	Slc7a7	GO:0000821;GO:0000821;GO:0005886;GO:0006865;GO:0015174;GO:0015174;GO:0015179;GO:0016020;GO:0016020;GO:0016020;GO:0016021;GO:0016323;GO:0022857;GO:0022857;GO:0055085;GO:0055085;GO:1902475;GO:1990822;GO:0000821;GO:0000821;GO:0005886;GO:0006865;GO:0015174;GO:0015174;GO:0015179;GO:0016020;GO:0016020;GO:0016020;GO:0016021;GO:0016323;GO:0022857;GO:0022857;GO:0055085;GO:0055085;GO:1902475;GO:1990822;GO:…	K13867	-	P;E	12P2T;09V1W;0USPY;0V61J;1CRHI;1B2IS;195DH;0DJ8J;KOG1287	solute carrier family 7 (cationic amino acid transporter, y+ system), member 7 [Source:MGI Symbol;Acc:MGI:1337120]	20540	Q9Z1K8
ENSMUSG00000000959		28.5576	1166	27.3141	1478	34.0034	908	22.2745	978	22.7666	793	22.532	1121	25.519	774	20.0781	919	25.1849	970	24.056	952	21.774	832	21.767	14	54360834	54369673	+	4457	Oxa1l	GO:0005739;GO:0005739;GO:0005739;GO:0005743;GO:0005743;GO:0009060;GO:0016020;GO:0016021;GO:0016021;GO:0016021;GO:0031305;GO:0031966;GO:0031966;GO:0032592;GO:0032780;GO:0032977;GO:0032977;GO:0032977;GO:0032979;GO:0032981;GO:0032981;GO:0032991;GO:0033615;GO:0033617;GO:0042803;GO:0042803;GO:0051205;GO:0051262;GO:0051262;GO:0051354;GO:0097177;GO:0097177;GO:0016020;GO:0016021;GO:0016021;GO:0016021;GO:…	K03217	-	O;U	12Q24;0V7NI;1ASNM;0UGZK;1CSQD;09WQ1;18VEF;KOG1239;0DHZR	oxidase assembly 1-like [Source:MGI Symbol;Acc:MGI:1916339]	69089	Q8BGA9
ENSMUSG00000000976		8.39282	496	8.0676	362	5.78272	374	6.37042	404	6.53003	362	7.14184	444	7.01803	384	6.91653	316	6.01294	395	6.8018	452	7.17817	400	7.26624	11	83753696	83783754	+	6419	Heatr6	GO:0005575;GO:0008150;	-	-	A;S	0UKBB;18S6J;09WPQ;0V7N6;KOG4535;0DHZB;12Q1Z;1B3I1;1CSQ1	HEAT repeat containing 6 [Source:MGI Symbol;Acc:MGI:1919790]	217026	Q6P1G0
ENSMUSG00000000982		0.134219	3	0.408905	4	0.535454	0	0	2	0.270896	3	0.495977	3	0.397367	1	0.150937	0	0	3	0.432899	0	0	1	0.152226	11	83647844	83649355	-	766	Ccl3	GO:0000165;GO:0001649;GO:0001775;GO:0002548;GO:0002548;GO:0004672;GO:0004698;GO:0005125;GO:0005515;GO:0005515;GO:0005576;GO:0005576;GO:0005576;GO:0005615;GO:0005615;GO:0005615;GO:0005737;GO:0005829;GO:0006468;GO:0006816;GO:0006874;GO:0006887;GO:0006935;GO:0006954;GO:0006954;GO:0006954;GO:0006955;GO:0006955;GO:0007010;GO:0007165;GO:0007186;GO:0007204;GO:0007204;GO:0007267;GO:0008009;GO:0008009;GO:…	K05408	-	T	196EQ;0UWD3;0DVHK;146RM;1D4YW;1B6KP;0J4I9;0A9HK;0VKER	chemokine (C-C motif) ligand 3 [Source:MGI Symbol;Acc:MGI:98260]	20302	P10855;Q5QNW0
ENSMUSG00000000983		0.0842721	0	0	0	0	0	0	0	0	0	0	0	0	1	0.0947686	0	0	0	0	0	0	0	0	11	83709015	83711348	+	1220	Wfdc18	GO:0004867;GO:0005576;GO:0005576;GO:0005576;GO:0005615;GO:0010466;GO:0010951;GO:0019731;GO:0030414;GO:0030414;GO:0030414;GO:0045087;GO:0005576;GO:0010466;GO:0030414;	-	-	W	KOG4802;0V6EF;1CRNF;196N0;09ZD6;1AUDY;0DGY6;0UG8V;13TQF	WAP four-disulfide core domain 18 [Source:MGI Symbol;Acc:MGI:107506]	14038	P62810
ENSMUSG00000001014		0	0	0	0	0	0	0	0	0	0	0	0	0	0	0	0	0	0	0	0	0	0	0	9	21029373	21030595	+	1110	Icam4	GO:0005178;GO:0005576;GO:0005886;GO:0005887;GO:0007155;GO:0007155;GO:0016020;GO:0016020;GO:0016020;GO:0016021;GO:0098609;GO:0098609;GO:0005178;GO:0005576;GO:0005886;GO:0005887;GO:0007155;GO:0007155;GO:0016020;GO:0016020;GO:0016020;GO:0016021;GO:0098609;GO:0098609;	K06581	-	U	0VABF;1AZN5;09ZED;13Y7R;193H6;0JBEM;0UGD0;1CS9P;0DKWQ	intercellular adhesion molecule 4, Landsteiner- Wiener blood group [Source:MGI Symbol;Acc:MGI:1925619]	78369	Q9ERM2;Q14AB0
ENSMUSG00000001016		31.1432	2687	32.6972	2703	32.3035	2410	30.711	2670	32.2868	2176	32.1174	2998	35.4523	2600	35.0357	2370	33.7387	2573	33.1472	2614	31.0571	2345	31.8693	3	90476126	90488379	+	8580	Ilf2	GO:0003677;GO:0003677;GO:0003677;GO:0003725;GO:0003725;GO:0003725;GO:0005634;GO:0005634;GO:0005634;GO:0005654;GO:0005654;GO:0005730;GO:0005730;GO:0005730;GO:0005737;GO:0045893;GO:0045893;GO:0045893;GO:1990904;GO:1990904;GO:1990904;	K13089	-	K	09U74;1CQ6H;12NK0;0UGTT;KOG3793;1AX9A;0V568;18XDV;0DFGT	interleukin enhancer binding factor 2 [Source:MGI Symbol;Acc:MGI:1915031]	67781	Q9CXY6
ENSMUSG00000001017		87.3209	3065	87.9868	2944	83.0014	2670	80.2661	2892	82.5005	2245	78.1704	3180	88.7123	2747	87.3252	2462	82.6822	2821	85.7341	3010	84.3657	2634	84.448	3	90498956	90509498	-	3637	Chtop	GO:0003723;GO:0005515;GO:0005634;GO:0005654;GO:0005730;GO:0008284;GO:0008327;GO:0016607;GO:0031062;GO:0003723;GO:0005515;GO:0005634;GO:0005654;GO:0005730;GO:0008284;GO:0008327;GO:0016607;GO:0031062;GO:0003723;GO:0005515;GO:0005634;GO:0005654;GO:0005730;GO:0008284;GO:0008327;GO:0016607;GO:0031062;GO:0003723;GO:0005515;GO:0005634;GO:0005654;GO:0005730;GO:0008284;GO:0008327;GO:0016607;GO:0031062;GO:…	-	-	K	09WBQ;190SU;0UJU0;0IWUS;0V79Z;1CSBD;0DHKY;1AYYT;13QQG	chromatin target of PRMT1 [Source:MGI Symbol;Acc:MGI:1913761]	66511	Q9CY57
ENSMUSG00000001018		70.7562	1505	68.6169	1436	64.2998	1608	76.7741	2006	90.886	1604	88.703	1844	81.7006	1606	81.0839	1478	78.8327	1712	82.6347	1999	88.9857	1736	88.3957	3	90488026	90491033	-	2290	Snapin	GO:0000139;GO:0000149;GO:0000149;GO:0000149;GO:0005515;GO:0005515;GO:0005515;GO:0005515;GO:0005737;GO:0005764;GO:0005765;GO:0005794;GO:0005829;GO:0005829;GO:0006886;GO:0006886;GO:0006887;GO:0007040;GO:0007040;GO:0007042;GO:0007268;GO:0008021;GO:0008021;GO:0008021;GO:0008021;GO:0008089;GO:0008090;GO:0008333;GO:0008333;GO:0008333;GO:0010977;GO:0016020;GO:0016079;GO:0016079;GO:0016079;GO:0016188;GO:…	K20002	-	Z;U	0VHIK;193PQ;0UUX7;1B5K7;13UTX;1D31Z;0J16C;0A6QR;0DTQ8	SNAP-associated protein [Source:MGI Symbol;Acc:MGI:1333745]	20615	Q9Z266
ENSMUSG00000001020		0.352096	4	0.715118	5	0.877906	1	0.18722	3	0.532979	0	0	3	0.521205	0	0	0	0	1	0.18927	1	0.174554	0	0	3	90603771	90606045	+	584	S100a4	GO:0003779;GO:0003779;GO:0005509;GO:0005509;GO:0005509;GO:0005509;GO:0005515;GO:0005634;GO:0005634;GO:0042802;GO:0042802;GO:0042802;GO:0043005;GO:0043005;GO:0043123;GO:0043123;GO:0046872;GO:0046914;GO:0046914;GO:0048306;GO:0048306;GO:0048471;GO:0048471;GO:0050786;GO:0050786;GO:0005509;GO:0005509;GO:0046914;GO:0046914;	K23761	-	S	0UVCJ;1B61V;193PB;0VI97;1D3JJ;13SRH;0A7EQ;0DUYR;0IYVZ	S100 calcium binding protein A4 [Source:MGI Symbol;Acc:MGI:1330282]	20198	P07091;Q545V2
ENSMUSG00000001021		1.11668	51	1.99429	60	2.30426	25	1.02375	32	1.24348	26	1.23319	41	1.55802	46	1.99192	58	2.65329	36	1.49034	26	0.99267	28	1.22282	3	90584659	90602702	+	2670	S100a3	GO:0005509;GO:0005509;GO:0005737;GO:0005794;GO:0005829;GO:0005886;GO:0008270;GO:0008270;GO:0046872;GO:0046914;GO:0046914;GO:0062023;GO:0005509;GO:0005509;GO:0005737;GO:0005794;GO:0005829;GO:0005886;GO:0008270;GO:0008270;GO:0046872;GO:0046914;GO:0046914;GO:0062023;GO:0005509;GO:0005509;GO:0005737;GO:0005794;GO:0005829;GO:0005886;GO:0008270;GO:0008270;GO:0046872;GO:0046914;GO:0046914;GO:0062023;	K23760	-	S	0UVVV;193P3;0VJG8;0A8JP;1B67N;1D4DY;0J3DW;13WTZ;0DV3F	S100 calcium binding protein A3 [Source:MGI Symbol;Acc:MGI:1338849]	20197	P62818;Q496W1
ENSMUSG00000001023		0	3	0.72505	3	0.712079	0	0	0	0	1	0.293147	1	0.234864	0	0	6	1.69643	0	0	1	0.235971	2	0.539838	3	90608523	90611780	+	432	S100a5	GO:0005507;GO:0005507;GO:0005507;GO:0005509;GO:0005509;GO:0005509;GO:0005509;GO:0005509;GO:0005634;GO:0005634;GO:0008150;GO:0008270;GO:0008270;GO:0008270;GO:0042803;GO:0042803;GO:0043025;GO:0046872;GO:0046914;GO:0046914;GO:0005507;GO:0005507;GO:0005509;GO:0005509;GO:0005509;GO:0005509;GO:0005634;GO:0008150;GO:0008270;GO:0008270;GO:0042803;GO:0043025;GO:0046872;GO:0046914;GO:0046914;	K23762	-	S;P	0IZNS;1D4B4;0DV0F;0UW0P;1B67Y;0A8FG;13T9W;193FF;0VJBE	S100 calcium binding protein A5 [Source:MGI Symbol;Acc:MGI:1338915]	20199	P63084;Q149U2
ENSMUSG00000001025		221.869	2483	189.644	4289	321.72	2145	171.563	2052	155.744	1830	169.532	2394	177.687	1948	164.757	2031	181.472	1688	136.489	1868	139.3	1688	143.986	3	90612882	90624181	+	1367	S100a6	GO:0001726;GO:0001726;GO:0005509;GO:0005509;GO:0005509;GO:0005509;GO:0005509;GO:0005509;GO:0005515;GO:0005515;GO:0005523;GO:0005523;GO:0005634;GO:0005634;GO:0005634;GO:0005635;GO:0005635;GO:0005635;GO:0005737;GO:0005737;GO:0005737;GO:0005829;GO:0005829;GO:0005829;GO:0005886;GO:0005886;GO:0005886;GO:0008270;GO:0015075;GO:0015075;GO:0016020;GO:0031234;GO:0031234;GO:0031234;GO:0034220;GO:0042803;GO:…	K23764	-	S;T;P	1D4FG;0UVZ0;0A90H;1B6CH;0IYT5;0DV50;0VJX4;193VX;13U3B	S100 calcium binding protein A6 (calcyclin) [Source:MGI Symbol;Acc:MGI:1339467]	20200	P14069;Q545I9
ENSMUSG00000001027		0.0876114	3	0.0444854	6	0.0873791	7	0.1087	3	0.0442067	0	0	6	0.0864603	4	0.0656825	5	0.0867367	8	0.125588	10	0.14478	3	0.0496826	11	106318592	106353288	-	7041	Scn4a	GO:0001518;GO:0001518;GO:0001518;GO:0001518;GO:0005216;GO:0005216;GO:0005244;GO:0005248;GO:0005248;GO:0005248;GO:0005261;GO:0005261;GO:0005272;GO:0005515;GO:0005886;GO:0005886;GO:0005886;GO:0005887;GO:0006811;GO:0006811;GO:0006811;GO:0006814;GO:0006814;GO:0006814;GO:0016020;GO:0016020;GO:0016020;GO:0016021;GO:0034765;GO:0035725;GO:0055085;GO:0055085;GO:0100001;	K04837	-	P	0INF8;13BJM;19728;0V2SU;1BARB;0B3I6;0E7QB;0WFXH;1DEQE	sodium channel, voltage-gated, type IV, alpha [Source:MGI Symbol;Acc:MGI:98250]	110880	Q9ER60;G3X8T7
ENSMUSG00000001029		2.42991	62	3.39981	42	2.2619	48	2.75638	41	2.23418	35	2.32793	43	2.2914	21	1.2752	36	2.30942	53	3.07683	52	2.78406	28	1.71478	11	106377656	106388075	-	1904	Icam2	GO:0001931;GO:0005178;GO:0005178;GO:0005178;GO:0005515;GO:0005515;GO:0005515;GO:0005886;GO:0005887;GO:0005887;GO:0005902;GO:0007155;GO:0007155;GO:0016020;GO:0016020;GO:0016020;GO:0016021;GO:0032154;GO:0032154;GO:0042995;GO:0071944;GO:0098609;GO:0098609;GO:0007155;GO:0016020;GO:0016020;GO:0098609;GO:0098609;GO:0007155;GO:0016020;GO:0016020;GO:0098609;GO:0098609;	K06523	-	W;U	1B1B6;18VHF;1CYDM;13IPC;0A2UE;0UTQQ;0VDQ0;0DQGI;0IH57	intercellular adhesion molecule 2 [Source:MGI Symbol;Acc:MGI:96394]	15896	P35330
ENSMUSG00000001034		10.7632	513	12.1895	527	12.2982	308	7.66399	303	7.15458	250	7.20525	329	7.59689	284	7.47279	297	8.25588	243	6.1128	318	7.37751	265	7.03239	11	61488812	61494406	-	4394	Mapk7	GO:0000165;GO:0004672;GO:0004672;GO:0004674;GO:0004707;GO:0004707;GO:0004707;GO:0005524;GO:0005524;GO:0006468;GO:0006468;GO:0016301;GO:0016310;GO:0016740;GO:0000165;GO:0000166;GO:0004672;GO:0004672;GO:0004672;GO:0004674;GO:0004674;GO:0004707;GO:0004707;GO:0004707;GO:0004707;GO:0004707;GO:0005515;GO:0005524;GO:0005524;GO:0005524;GO:0005524;GO:0005634;GO:0005634;GO:0005634;GO:0005634;GO:0005654;GO:…	K04464	EC:2.7.11.24	T	0A459;12NDT;0DGUE;KOG0660;0V5PY;18ZHB;1AZ25;1CRII;0UFIQ	mitogen-activated protein kinase 7 [Source:MGI Symbol;Acc:MGI:1346347]	23939	Q9WVS8
ENSMUSG00000001036		9.71483	396	7.90842	378	7.41391	447	9.34837	442	8.77179	397	9.61666	506	9.82007	461	10.1951	374	8.73782	406	8.5839	479	9.33991	423	9.43456	11	61517249	61579687	-	5228	Epn2	GO:0005737;GO:0006897;GO:0006897;GO:0008289;GO:0030128;GO:0030128;GO:0005737;GO:0006897;GO:0006897;GO:0008289;GO:0030128;GO:0030128;GO:0001701;GO:0005543;GO:0005737;GO:0005768;GO:0005886;GO:0006897;GO:0006897;GO:0006897;GO:0006897;GO:0007219;GO:0008289;GO:0030100;GO:0030125;GO:0030128;GO:0030128;GO:0030128;GO:0030276;GO:0030948;GO:0043231;GO:0043231;GO:0045747;GO:0048568;GO:1903671;GO:0001701;GO:…	K12471	-	F	0DIWB;KOG2056;09ZE3;1CTUW;0V49G;18XQV;0UGH0;12RCS;1AU5T	epsin 2 [Source:MGI Symbol;Acc:MGI:1333766]	13855	Q8CHU3;Q5NCM7
ENSMUSG00000001039		19.5556	256	16.7786	293	18.86	274	18.8061	295	19.2135	210	16.6945	282	17.9611	240	17.4189	273	20.9322	298	20.6773	306	19.5816	274	20.0563	11	61505144	61512931	+	1593	B9d1	GO:0001701;GO:0001944;GO:0005515;GO:0005515;GO:0005515;GO:0005737;GO:0005813;GO:0005813;GO:0005813;GO:0005856;GO:0005929;GO:0007224;GO:0007224;GO:0008158;GO:0016020;GO:0030030;GO:0032880;GO:0035869;GO:0036038;GO:0036038;GO:0036038;GO:0036064;GO:0036064;GO:0036064;GO:0042733;GO:0042995;GO:0043010;GO:0060271;GO:0060271;GO:0060271;GO:0060563;GO:0005737;GO:0030030;	K16744	-	S;O;W	0DPD5;KOG4027;1B4U5;12PRE;1CYIZ;18YYX;0A2UK;0V75B;0UTQV	B9 protein domain 1 [Source:MGI Symbol;Acc:MGI:1351471]	27078	Q9R1S0
ENSMUSG00000001052		17.3687	1064	18.4534	745	12.6897	732	13.2947	766	13.2018	634	13.3371	864	14.5619	697	13.3863	639	12.965	661	12.1367	765	12.9541	811	15.7087	3	129982759	130061553	-	6020	Sec24b	GO:0000139;GO:0000149;GO:0001843;GO:0002093;GO:0003151;GO:0005515;GO:0005789;GO:0005829;GO:0005829;GO:0005829;GO:0006886;GO:0006886;GO:0006888;GO:0006888;GO:0006888;GO:0006888;GO:0008270;GO:0008270;GO:0008270;GO:0008270;GO:0008270;GO:0012507;GO:0015031;GO:0016020;GO:0021747;GO:0030127;GO:0030127;GO:0030127;GO:0030127;GO:0030127;GO:0030134;GO:0030134;GO:0031410;GO:0035909;GO:0060088;GO:0060425;GO:…	K14007	-	U	09UWU;12NEV;1AU76;0DHBF;0UIPS;1CS1K;KOG1985;18VD7;0V5WN	Sec24 related gene family, member B (S. cerevisiae) [Source:MGI Symbol;Acc:MGI:2139764]	99683	Q80ZX0
ENSMUSG00000001053		2.7512	66	2.52598	100	3.75878	45	1.80357	64	2.43409	46	2.13542	65	2.41751	39	1.65289	42	1.88049	42	1.70176	40	1.49472	25	1.06859	11	51643063	51650842	-	2728	N4bp3	GO:0005515;GO:0007275;GO:0007399;GO:0008150;GO:0030424;GO:0030425;GO:0031410;GO:0031410;GO:0031410;GO:0042995;GO:0007275;GO:0030424;GO:0030425;GO:0031410;GO:0042995;GO:0007275;GO:0030424;GO:0030425;GO:0031410;GO:0042995;	-	-	Z;U	09UF4;0DFQX;0IE8K;0UJRC;18V3H;0V5EE;1B1V4;1CQEH;12NQI	NEDD4 binding protein 3 [Source:MGI Symbol;Acc:MGI:2442218]	212706	Q8C7U1
ENSMUSG00000001054		24.9299	488	23.5774	495	23.4877	272	13.7619	318	15.2677	259	15.178	450	21.128	356	19.0467	333	18.8216	334	17.0838	347	16.3688	318	17.1589	11	51623671	51635896	-	2161	Rmnd5b	GO:0005515;GO:0005634;GO:0005737;GO:0005737;GO:0005829;GO:0005829;GO:0005829;GO:0006511;GO:0016740;GO:0034657;GO:0043161;GO:0046872;	K23333	EC:2.3.2.27	O	0UPG7;0DENU;1AWUH;0V4AP;1CPCN;09TBI;KOG2817;12QRI;18XS1	required for meiotic nuclear division 5 homolog B [Source:MGI Symbol;Acc:MGI:1913339]	66089	Q91YQ7
ENSMUSG00000001056		179.158	1994	181.665	2760	246.954	1807	172.4	1848	167.309	1562	172.61	2229	197.345	1714	172.922	1759	187.477	1924	185.573	1795	159.67	1613	164.122	11	51619735	51623714	+	1146	Nhp2	GO:0000469;GO:0000470;GO:0003723;GO:0003723;GO:0003723;GO:0003723;GO:0003723;GO:0003723;GO:0005515;GO:0005634;GO:0005697;GO:0005697;GO:0005697;GO:0005730;GO:0005730;GO:0005730;GO:0005732;GO:0006364;GO:0007004;GO:0007004;GO:0007004;GO:0015030;GO:0031118;GO:0031118;GO:0031120;GO:0031429;GO:0031429;GO:0031429;GO:0034513;GO:0034513;GO:0034513;GO:0042254;GO:0070034;GO:0070034;GO:0090661;GO:0090661;	K11129	-	A	192M1;0A37X;KOG3167;0UU06;0DQV9;1AYDZ;0VE2M;1CZZ9;13V0F	NHP2 ribonucleoprotein [Source:MGI Symbol;Acc:MGI:1098547]	52530	Q9CRB2
ENSMUSG00000001062		6.76368	367	7.43595	320	6.36767	211	4.47699	261	5.25511	170	4.1779	302	5.9463	213	4.77907	217	5.1436	228	4.89067	267	5.28195	232	5.24983	8	123242356	123254348	-	5153	Vps9d1	GO:0008150;GO:0042802;GO:0008150;GO:0042802;GO:0042802;	-	-	S	1D0C8;13HT8;1B2SG;0A3K6;0IT2G;0V8UC;0UU84;18SCM;0DR6W	VPS9 domain containing 1 [Source:MGI Symbol;Acc:MGI:1914143]	72325	Q8C190
ENSMUSG00000001065		2.49129	174	3.28514	102	1.89132	173	3.42046	217	4.07133	126	2.88546	193	3.54105	133	2.78068	103	2.27499	136	2.71836	197	3.63148	152	3.20506	8	123254195	123269745	+	5530	Zfp276	GO:0000775;GO:0000776;GO:0000776;GO:0000776;GO:0000777;GO:0003676;GO:0003677;GO:0005634;GO:0005634;GO:0005634;GO:0005694;GO:0008270;GO:0008270;GO:0046872;GO:1990837;GO:1990837;GO:0005634;GO:0005634;GO:0008270;GO:0008270;GO:0046872;	-	-	K	18VZD;0A286;0VD42;1CU9J;KOG1721;0UN7R;13M6Q;1AXQU;0DJH2	zinc finger protein (C2H2 type) 276 [Source:MGI Symbol;Acc:MGI:1888495]	57247	Q8CE64
ENSMUSG00000001076		1.04626	19	1.34582	18	1.25218	8	0.593412	3	0.211167	6	0.515493	13	0.894841	8	0.627504	9	0.745783	5	0.374944	6	0.414951	5	0.395539	15	99084086	99087817	-	1474	C1ql4	GO:0005515;GO:0005515;GO:0005515;GO:0005576;GO:0005581;GO:0005615;GO:0042802;GO:0045599;GO:0048147;GO:0070373;	K23284	-	O	0VB76;18YP6;0DHIM;12SQA;1B31T;1CWTQ;0A0B4;0IGNK;0UR5U	complement component 1, q subcomponent-like 4 [Source:MGI Symbol;Acc:MGI:3579909]	239659	Q4ZJM9
ENSMUSG00000001082		16.7682	507	18.2911	542	19.204	271	10.2385	332	11.9026	244	10.6773	418	14.6547	284	11.346	305	12.8727	278	10.6179	280	9.86285	217	8.74336	5	34633642	34637212	-	2894	Mfsd10	GO:0005634;GO:0005637;GO:0006915;GO:0008514;GO:0008514;GO:0016020;GO:0016021;GO:0016021;GO:0016021;GO:0022857;GO:0022857;GO:0030659;GO:0030659;GO:0031526;GO:0031526;GO:0043252;GO:0043252;GO:0055085;GO:0055085;GO:0005634;GO:0005637;GO:0006915;GO:0008514;GO:0016020;GO:0016021;GO:0016021;GO:0016021;GO:0022857;GO:0022857;GO:0030659;GO:0031526;GO:0031526;GO:0043252;GO:0055085;GO:0055085;GO:0005634;GO:…	-	-	G;U	0DREF;0US2K;0VB24;1B3UA;KOG2615;09XZU;18TW5;12TNA;1CWIB	major facilitator superfamily domain containing 10 [Source:MGI Symbol;Acc:MGI:1915544]	68294	Q9D2V8
ENSMUSG00000001089		13.5612	1080	13.9004	717	9.06321	1489	20.0692	1551	19.8374	1405	21.934	1615	20.1997	1560	22.2342	1143	17.2102	1296	17.6592	1568	19.7043	1427	20.5122	4	136469761	136554780	+	8112	Luzp1	GO:0003281;GO:0003674;GO:0005634;GO:0005634;GO:0021503;GO:0021503;GO:0060840;GO:0003281;GO:0003674;GO:0005634;GO:0005634;GO:0021503;GO:0021503;GO:0060840;GO:0003281;GO:0003674;GO:0005634;GO:0005634;GO:0021503;GO:0021503;GO:0060840;GO:0003281;GO:0003674;GO:0005634;GO:0005634;GO:0021503;GO:0021503;GO:0060840;	-	-	Z	1CU3I;18W6S;0IJB9;09XYE;1B0UZ;0DJBA;12RPW;0V8W6;0UHHD	leucine zipper protein 1 [Source:MGI Symbol;Acc:MGI:107629]	269593	Q8R4U7
ENSMUSG00000001095		0.639378	10	0.432866	14	0.595171	13	0.589292	5	0.215077	12	0.630047	3	0.126195	5	0.239672	3	0.151919	1	0.0458265	6	0.253581	5	0.241718	11	78397087	78422217	-	2412	Slc13a2	GO:0006811;GO:0006814;GO:0015141;GO:0015141;GO:0015141;GO:0015293;GO:0016020;GO:0016020;GO:0016020;GO:0016021;GO:0016021;GO:0022857;GO:0022857;GO:0055085;GO:0055085;GO:0071422;GO:0071422;GO:0071422;GO:0098656;	K14445	-	P	0V512;1B2KG;12Q3H;0UGKU;1CQ1N;0DFBW;09U24;18ZSV;KOG1281	solute carrier family 13 (sodium-dependent dicarboxylate transporter), member 2 [Source:MGI Symbol;Acc:MGI:1276558]	20500	Q9ES88
ENSMUSG00000001098		10.3601	438	11.3222	266	6.75303	395	10.6927	447	11.4825	323	10.1274	409	10.2742	418	11.9654	313	9.46537	376	10.2898	394	9.9441	364	10.5086	5	114363567	114380508	-	4039	Kctd10	GO:0001525;GO:0004842;GO:0004842;GO:0005112;GO:0005515;GO:0005515;GO:0005634;GO:0005654;GO:0005829;GO:0006511;GO:0007507;GO:0016567;GO:0016567;GO:0017049;GO:0031463;GO:0031463;GO:0035024;GO:0036038;GO:0036038;GO:0042802;GO:0043161;GO:0043161;GO:0045746;GO:0051260;GO:0051260;GO:0051260;GO:0005112;GO:0005515;GO:0005654;GO:0005829;GO:0006511;GO:0042802;GO:0051260;GO:0051260;	K15074	-	P	0DGSP;0V6H9;KOG2716;1AVUX;0UKCF;12TTV;1CRGT;09VI0;194HG	potassium channel tetramerisation domain containing 10 [Source:MGI Symbol;Acc:MGI:2141207]	330171	Q922M3
ENSMUSG00000001100		38.2114	1500	41.3986	1628	44.1275	989	28.5841	1062	29.1266	867	29.0236	1271	34.0886	1054	32.2128	962	31.0603	1039	30.358	1066	28.7252	1003	30.9159	11	78512193	78522736	+	3783	Poldip2	GO:0003677;GO:0003677;GO:0005634;GO:0005634;GO:0005634;GO:0005739;GO:0005739;GO:0005739;GO:0005759;GO:0005759;GO:0005759;GO:0006281;GO:0006974;GO:0016242;GO:0030674;GO:0042645;GO:0042645;GO:0045931;GO:0070584;GO:0070987;GO:0070987;GO:0070987;GO:0003677;	K17809	-	P	1AUFT;0DR7K;0VAA2;1D0PE;09ZD2;18SCB;12U7C;0UKM5;KOG4408	polymerase (DNA-directed), delta interacting protein 2 [Source:MGI Symbol;Acc:MGI:1915061]	67811	Q91VA6
ENSMUSG00000001103		0	0	0	0	0	0	0	0	0	0	0	3	0.223976	0	0	1	0.0898768	2	0.162669	0	0	0	0	11	78503447	78505081	+	1359	Sebox	GO:0003674;GO:0003677;GO:0003677;GO:0003677;GO:0005575;GO:0005634;GO:0007275;GO:0009792;GO:0030154;GO:0048477;	-	-	K	0VFS3;0UUPS;0DMIH;0A4XB;1D166;192W2;1B5HY;13VMS;KOG0490	SEBOX homeobox [Source:MGI Symbol;Acc:MGI:108012]	18292	P70368
ENSMUSG00000001105		33.5066	461	31.5618	542	36.4435	512	36.7083	643	43.7464	471	39.1129	543	36.1268	509	38.5898	480	38.4449	637	46.1704	551	36.8319	537	41.0602	11	78536361	78541737	+	1525	Ift20	GO:0001736;GO:0001750;GO:0001822;GO:0002046;GO:0005515;GO:0005515;GO:0005737;GO:0005794;GO:0005794;GO:0005794;GO:0005801;GO:0005801;GO:0005813;GO:0005813;GO:0005813;GO:0005814;GO:0005814;GO:0005856;GO:0005902;GO:0005929;GO:0005929;GO:0005929;GO:0005929;GO:0007224;GO:0007283;GO:0008542;GO:0017137;GO:0017137;GO:0022008;GO:0030030;GO:0030154;GO:0030992;GO:0030992;GO:0030992;GO:0031514;GO:0032391;GO:…	K16473	-	Z;U	1D2YY;0A7GV;0UUYH;1962B;0DU9T;1B5GI;13RE1;0VIBT;0IW7Z	intraflagellar transport 20 [Source:MGI Symbol;Acc:MGI:1915585]	55978	Q61025
ENSMUSG00000001119		26.4776	1089	25.9588	948	22.1935	826	20.6191	857	20.3006	718	20.7596	907	21.0103	656	17.3163	668	18.6281	640	16.151	772	17.9674	634	16.8784	10	76708792	76726168	-	4380	Col6a1	GO:0005518;GO:0005518;GO:0005576;GO:0005576;GO:0005576;GO:0005581;GO:0005615;GO:0005615;GO:0007155;GO:0030020;GO:0031012;GO:0032991;GO:0032991;GO:0035987;GO:0042383;GO:0048407;GO:0048407;GO:0062023;GO:0062023;GO:0062023;GO:0071230;	K06238	-	W	1BB9G;0V3HW;0B5J5;197C4;1DFV6;KOG3544;0WI6P;0E8YT;13EUI	collagen, type VI, alpha 1 [Source:MGI Symbol;Acc:MGI:88459]	12833	Q04857;B0LAD9
ENSMUSG00000001120		1.36709	56	1.99345	54	1.88787	32	1.19289	39	1.3796	22	0.949904	53	1.83343	22	0.867231	26	1.08275	21	0.791409	26	0.903658	22	0.874637	10	76761857	76961887	-	2933	Pcbp3	GO:0000122;GO:0001227;GO:0003676;GO:0003676;GO:0003677;GO:0003690;GO:0003723;GO:0003723;GO:0003723;GO:0003729;GO:0005634;GO:0005737;GO:0005737;GO:0010468;GO:0051252;GO:1990829;GO:0000122;GO:0001227;GO:0003676;GO:0003676;GO:0003677;GO:0003690;GO:0003723;GO:0003723;GO:0003723;GO:0003729;GO:0005634;GO:0005737;GO:0005737;GO:0010468;GO:0051252;GO:1990829;GO:0000122;GO:0001227;GO:0003676;GO:0003676;GO:…	K21444	-	A	0UGFB;18T2D;12N4Q;1AY1U;0V49C;1CXVM;0DK6B;KOG2190;09TAA	poly(rC) binding protein 3 [Source:MGI Symbol;Acc:MGI:1890470]	59093	P57722
ENSMUSG00000001123		91.0731	1901	92.8769	2057	98.7008	1648	84.3173	1747	84.8183	1373	81.3645	2273	107.918	1753	94.8422	1702	97.2797	1715	88.7061	1877	89.537	1661	90.6321	11	78962974	78984946	-	2137	Lgals9	GO:0001819;GO:0002376;GO:0005102;GO:0005515;GO:0005576;GO:0005576;GO:0005634;GO:0005634;GO:0005737;GO:0005829;GO:0005829;GO:0006935;GO:0007157;GO:0007565;GO:0010628;GO:0010628;GO:0010629;GO:0010629;GO:0010862;GO:0016936;GO:0016936;GO:0016936;GO:0019899;GO:0030246;GO:0030246;GO:0030246;GO:0030246;GO:0032496;GO:0032689;GO:0032689;GO:0032722;GO:0032732;GO:0032733;GO:0032733;GO:0032755;GO:0032755;GO:…	K10093	-	W	18WYU;0DFZ8;0A2B2;1CQNQ;1AT4Z;0UHII;KOG3587;0VE63;13QHE	lectin, galactose binding, soluble 9 [Source:MGI Symbol;Acc:MGI:109496]	16859	O08573;G3X9T7
ENSMUSG00000001127		8.00051	511	8.15656	451	7.07006	574	9.59471	581	9.21581	514	9.95149	638	9.89638	519	9.17376	445	8.30966	573	9.68288	680	10.5976	573	10.2147	X	20797814	20860519	+	6541	Araf	GO:0004672;GO:0005524;GO:0006468;GO:0007165;GO:0035556;GO:0000165;GO:0000166;GO:0000186;GO:0004672;GO:0004672;GO:0004672;GO:0004674;GO:0004674;GO:0004709;GO:0004709;GO:0005515;GO:0005524;GO:0005524;GO:0005524;GO:0005739;GO:0005739;GO:0005829;GO:0005829;GO:0005829;GO:0006468;GO:0006468;GO:0006468;GO:0006468;GO:0007165;GO:0007165;GO:0016301;GO:0016310;GO:0016740;GO:0032006;GO:0032006;GO:0032434;GO:…	K08845	EC:2.7.11.1	T	09WN6;18YGD;1CWER;0UQSB;0DHXQ;1B4BQ;12SII;KOG0193;0V7KT	Araf proto-oncogene, serine/threonine kinase [Source:MGI Symbol;Acc:MGI:88065]	11836	P04627
ENSMUSG00000001128		9.00197	167	10.0438	203	11.9905	121	7.62079	129	7.70977	112	8.17029	126	7.36412	75	4.995	67	4.71403	161	10.2511	154	9.04303	147	9.87381	X	20925454	20931555	-	1736	Cfp	GO:0002376;GO:0005576;GO:0005615;GO:0006957;GO:0006957;GO:0030141;GO:0045087;	K15412	-	P	197IJ;0B6TF;1DGK1;0E9RT;0V40N;0IUGK;1BBN6;0WJJJ;13GS7	complement factor properdin [Source:MGI Symbol;Acc:MGI:97545]	18636	P11680;A2AE15
ENSMUSG00000001131		80.235	603	70.8981	873	100.807	475	58.485	442	51.6429	434	61.8936	728	83.1799	544	70.8289	530	72.9004	426	53.0262	376	43.1636	409	53.7066	X	20870166	20874735	+	888	Timp1	GO:0001775;GO:0001775;GO:0002020;GO:0002020;GO:0002020;GO:0002248;GO:0004857;GO:0005125;GO:0005125;GO:0005125;GO:0005515;GO:0005576;GO:0005604;GO:0005604;GO:0005615;GO:0005615;GO:0005615;GO:0005615;GO:0005615;GO:0007165;GO:0007568;GO:0008083;GO:0008191;GO:0008191;GO:0008191;GO:0008191;GO:0008191;GO:0008191;GO:0008270;GO:0008270;GO:0008284;GO:0008284;GO:0008284;GO:0009725;GO:0010033;GO:0010033;GO:…	K16451	-	O;W	13TYM;0DQST;0VE85;0A3XX;19004;1B53V;0UU4B;1D0Q5;KOG4745	tissue inhibitor of metalloproteinase 1 [Source:MGI Symbol;Acc:MGI:98752]	21857	P12032
ENSMUSG00000001134		4.83009	81	5.15984	85	5.31779	83	5.53686	66	4.17798	48	3.70878	86	5.32377	59	4.16195	64	4.76945	71	4.78821	49	3.04761	75	5.3358	X	20941722	20962017	-	1639	Uxt	GO:0000122;GO:0000122;GO:0000122;GO:0000122;GO:0000122;GO:0000226;GO:0000226;GO:0000226;GO:0000785;GO:0000922;GO:0000930;GO:0000930;GO:0000930;GO:0000930;GO:0003682;GO:0003682;GO:0003682;GO:0003712;GO:0003714;GO:0003714;GO:0003714;GO:0003714;GO:0003714;GO:0003714;GO:0005634;GO:0005634;GO:0005634;GO:0005634;GO:0005634;GO:0005737;GO:0005737;GO:0005737;GO:0005813;GO:0005813;GO:0005813;GO:0005815;GO:…	-	-	K	13SYJ;09ZM4;KOG3047;1CVZV;0DM4R;18ZMT;1AZYR;0VAHT;0UQ8A	ubiquitously expressed prefoldin like chaperone [Source:MGI Symbol;Acc:MGI:1277988]	22294	Q9WTZ0
ENSMUSG00000001138		3.9075	272	4.42348	207	3.30618	152	2.58865	146	2.3595	113	2.22901	136	2.14933	131	2.35918	107	2.03571	138	2.37595	148	2.35001	143	2.59728	1	36511867	36528237	+	6420	Cnnm3	GO:0005886;GO:0005886;GO:0006811;GO:0016020;GO:0016021;GO:0022857;GO:0055085;GO:0005886;GO:0005886;GO:0006811;GO:0016020;GO:0016021;GO:0022857;GO:0055085;	K16302	-	P	1CVYA;12S32;1AUAS;0UTAK;KOG2118;18VXP;09TU0;0VAGN;0DM3B	cyclin M3 [Source:MGI Symbol;Acc:MGI:2151055]	94218	Q32NY4
ENSMUSG00000001143		6.83178	535	7.59041	522	7.27349	406	6.03214	396	5.58313	293	5.04218	408	5.62524	397	6.23729	389	6.45651	421	6.3235	519	7.18938	379	6.00534	1	36419871	36445271	-	7359	Lman2l	GO:0016020;GO:0016020;GO:0000139;GO:0000139;GO:0005537;GO:0005783;GO:0005789;GO:0005789;GO:0005789;GO:0005793;GO:0005794;GO:0005794;GO:0006888;GO:0007029;GO:0007030;GO:0015031;GO:0015031;GO:0016020;GO:0016020;GO:0016020;GO:0016021;GO:0030134;GO:0030246;GO:0046872;GO:0005789;GO:0005794;GO:0015031;GO:0016020;GO:0016020;GO:0016020;GO:0016020;GO:0016020;	K10083	-	U	KOG3839;0DHDR;1ASQQ;09W4M;0UMPY;0V72Z;12UBE;190PY;1CS3Y	lectin, mannose-binding 2-like [Source:MGI Symbol;Acc:MGI:2443010]	214895	P59481
ENSMUSG00000001150		9.69978	698	10.1259	669	9.53159	563	8.55305	522	7.52524	533	9.37875	628	8.85336	511	8.20907	461	7.82378	582	8.93852	573	8.11608	490	7.93892	10	76468927	76515857	+	7197	Mcm3ap	GO:0002376;GO:0003676;GO:0003676;GO:0003682;GO:0003682;GO:0003682;GO:0004402;GO:0004402;GO:0004402;GO:0005634;GO:0005634;GO:0005634;GO:0005635;GO:0005643;GO:0005654;GO:0005654;GO:0005654;GO:0005694;GO:0005737;GO:0005737;GO:0005737;GO:0005829;GO:0005829;GO:0006406;GO:0010484;GO:0010484;GO:0010484;GO:0015031;GO:0016446;GO:0016446;GO:0016446;GO:0016573;GO:0016740;GO:0016746;GO:0016973;GO:0016973;GO:…	K24317	EC:2.3.1.48	D;U	KOG1860;09W3N;1AVA0;0V724;0DHMN;12TND;1CZ2V;192DW;0USRQ	minichromosome maintenance complex component 3 associated protein [Source:MGI Symbol;Acc:MGI:1930089]	54387	Q9WUU9
ENSMUSG00000001151		3.28213	413	3.54782	278	2.3454	285	2.56383	305	2.60365	288	3.00084	347	2.89674	254	2.41623	214	2.15061	228	2.07353	325	2.72588	257	2.46565	10	76351263	76442786	-	12154	Pcnt	GO:0005737;GO:0005815;GO:0005856;GO:0007165;GO:0007165;GO:0060090;GO:0060090;GO:0000226;GO:0005737;GO:0005813;GO:0005814;GO:0005815;GO:0005829;GO:0005856;GO:0007052;GO:0007165;GO:0007165;GO:0034451;GO:0060090;GO:0060090;GO:0060271;GO:0090316;GO:0005737;GO:0005815;GO:0005856;GO:0007165;GO:0060090;	K16481	-	Z;S	09WBR;0V7A0;1CSBE;0IJHT;18XAX;0UJU1;13JVV;1AWS3;0DHKZ	pericentrin (kendrin) [Source:MGI Symbol;Acc:MGI:102722]	18541	P48725;Q80U10;A0A1W2P737
ENSMUSG00000001155		0.418721	10	0.32709	17	0.546106	3	0.10276	1	0.0325041	4	0.158696	8	0.254289	2	0.0724422	2	0.0765305	3	0.103885	1	0.031936	0	0	10	76575648	76590338	+	3192	Ftcd	GO:0000139;GO:0000139;GO:0000139;GO:0003824;GO:0003824;GO:0003824;GO:0005542;GO:0005542;GO:0005542;GO:0005737;GO:0005783;GO:0005783;GO:0005793;GO:0005793;GO:0005794;GO:0005794;GO:0005794;GO:0005814;GO:0005829;GO:0005829;GO:0005856;GO:0005886;GO:0005886;GO:0006547;GO:0006548;GO:0007010;GO:0007010;GO:0008017;GO:0008017;GO:0008017;GO:0008152;GO:0016740;GO:0016740;GO:0016740;GO:0016829;GO:0019556;GO:…	K13990	-	E	1B3C6;0DHAG;0V6ZP;18V5E;09W1D;0IERX;0USE2;1CS0I;12PK7	formiminotransferase cyclodeaminase [Source:MGI Symbol;Acc:MGI:1339962]	14317	Q91XD4
ENSMUSG00000001156		1.90446	125	1.84543	149	2.1604	161	2.48913	168	2.46472	125	2.2384	140	2.00856	121	1.97819	91	1.57169	107	1.67238	180	2.59462	134	2.20943	6	86647042	86669161	-	7072	Mxd1	GO:0000122;GO:0000122;GO:0000122;GO:0000790;GO:0000978;GO:0001227;GO:0005654;GO:0005739;GO:0005829;GO:0046983;GO:0046983;GO:0000122;GO:0000122;GO:0046983;GO:0046983;GO:0000122;	K09114	-	K	1BAW9;0IPD6;1974V;1DF08;13CCP;0WGF6;0V2ZK;0E80W;0B400	MAX dimerization protein 1 [Source:MGI Symbol;Acc:MGI:96908]	17119	Q8K1Z8
ENSMUSG00000001157		4.46527	308	4.95263	233	3.67961	325	5.47271	316	5.04944	272	5.30509	313	4.89101	296	5.27073	266	5.00384	299	5.09002	404	6.34277	265	4.75902	6	86691768	86733383	-	6493	Gmcl1	GO:0005515;GO:0005515;GO:0005634;GO:0005634;GO:0005635;GO:0006355;GO:0007275;GO:0007281;GO:0007283;GO:0007283;GO:0016363;GO:0016363;GO:0030154;GO:0005515;GO:0007275;GO:0007281;	K10485	-	S;K	KOG4682;0V87Q;12QE1;09XPJ;0UGIV;1AW4P;0DI8F;18ZQG;1CSYW	germ cell-less, spermatogenesis associated 1 [Source:MGI Symbol;Acc:MGI:1345156]	23885	Q920G9
ENSMUSG00000001158		53.5607	818	46.4916	1169	65.2524	961	57.1977	1060	59.8685	834	57.4945	982	54.2378	879	55.3228	939	62.4344	1053	63.3597	1021	56.6578	970	61.5715	6	86675151	86684522	-	1837	Snrnp27	GO:0003674;GO:0005634;GO:0006397;GO:0008150;GO:0008380;GO:0008380;GO:0008380;GO:0003674;GO:0005634;GO:0006397;GO:0008150;GO:0008380;GO:0008380;GO:0008380;	K12846	-	A	1AW48;0UTJH;13V2P;0DQSC;0VKKQ;KOG3263;1CZVS;0A9P7;18Z85	small nuclear ribonucleoprotein 27 (U4/U6.U5) [Source:MGI Symbol;Acc:MGI:1913868]	66618	Q8K194
ENSMUSG00000001166		11.5423	292	12.6765	366	15.6048	299	13.5932	302	13.0285	314	16.5342	485	20.461	330	15.8644	346	17.5723	380	17.4648	339	14.369	329	15.9514	5	120800194	120812514	-	2405	Oas1c	GO:0003723;GO:0003723;GO:0003725;GO:0003725;GO:0003725;GO:0003725;GO:0005524;GO:0005634;GO:0005654;GO:0005829;GO:0006955;GO:0016020;GO:0016740;GO:0016779;GO:0045071;GO:0051607;GO:0051607;GO:0051607;GO:0060700;GO:0001730;GO:0003723;GO:0003725;GO:0003725;GO:0051607;GO:0051607;	-	-	-	-	2'-5' oligoadenylate synthetase 1C [Source:MGI Symbol;Acc:MGI:2149633]	114643	Q924S2
ENSMUSG00000001168		1.20742	19	1.16485	26	1.56549	35	2.24707	43	2.61972	26	1.93343	36	2.1448	40	2.71562	26	1.86477	26	1.68753	67	4.01054	42	2.87575	5	120861421	120873506	+	1703	Oas1h	GO:0002376;GO:0003723;GO:0003723;GO:0003725;GO:0003725;GO:0003725;GO:0003725;GO:0003725;GO:0005524;GO:0005634;GO:0005654;GO:0005829;GO:0006955;GO:0016020;GO:0016740;GO:0016779;GO:0016779;GO:0045071;GO:0045087;GO:0051607;GO:0051607;GO:0051607;GO:0051607;GO:0060700;GO:0001730;GO:0002376;GO:0003723;GO:0003723;GO:0003725;GO:0003725;GO:0003725;GO:0003725;GO:0005524;GO:0005634;GO:0005654;GO:0005829;GO:…	-	-	-	-	2'-5' oligoadenylate synthetase 1H [Source:MGI Symbol;Acc:MGI:2180853]	246729	Q8VI97;E9Q326
ENSMUSG00000001173		4.32448	356	3.9183	287	3.10234	524	6.03966	587	6.42032	395	5.27331	477	5.10194	445	5.42377	378	4.86716	482	5.6164	598	6.4263	530	6.51493	X	47912387	47965868	+	9486	Ocrl	GO:0001701;GO:0001750;GO:0001750;GO:0001750;GO:0004439;GO:0004439;GO:0004439;GO:0004445;GO:0005096;GO:0005096;GO:0005634;GO:0005634;GO:0005737;GO:0005737;GO:0005737;GO:0005768;GO:0005769;GO:0005769;GO:0005769;GO:0005794;GO:0005794;GO:0005802;GO:0005802;GO:0005886;GO:0005886;GO:0005905;GO:0005929;GO:0007165;GO:0007165;GO:0016020;GO:0016020;GO:0016787;GO:0030030;GO:0030136;GO:0030136;GO:0030136;GO:…	K01099	EC:3.1.3.36	T;U	0UQ5N;0V9Z6;1CPWF;1B2RH;0DF6X;09Z1Q;KOG0565;195QA;12S2S	OCRL, inositol polyphosphate-5-phosphatase [Source:MGI Symbol;Acc:MGI:109589]	320634	Q6NVF0
ENSMUSG00000001175		74.6731	3466	76.8966	3292	71.7297	4145	96.3023	4640	102.298	3556	95.6928	4234	91.2849	3993	98.1006	3776	98.0048	4293	100.833	4528	98.0838	3806	94.3048	12	100199435	100209814	+	4706	Calm1	GO:0000086;GO:0000226;GO:0000922;GO:0000922;GO:0001975;GO:0002027;GO:0005509;GO:0005509;GO:0005509;GO:0005509;GO:0005509;GO:0005509;GO:0005509;GO:0005513;GO:0005515;GO:0005634;GO:0005634;GO:0005654;GO:0005737;GO:0005737;GO:0005737;GO:0005737;GO:0005813;GO:0005819;GO:0005829;GO:0005856;GO:0005876;GO:0005886;GO:0005886;GO:0007190;GO:0008076;GO:0008179;GO:0008179;GO:0008179;GO:0010856;GO:0010880;GO:…	K02183	-	T	KOG0027	calmodulin 1 [Source:MGI Symbol;Acc:MGI:88251]	12313	P0DP26;P0DP27;P0DP28
ENSMUSG00000001211		20.6416	1582	21.2031	1914	25.1939	1059	14.8636	1163	15.4897	886	14.4034	1461	19.0289	1088	16.1479	1160	18.1881	1141	16.1898	1172	15.3367	1035	15.4924	10	78269178	78352489	-	7790	Agpat3	GO:0003841;GO:0003841;GO:0003841;GO:0003841;GO:0005634;GO:0005635;GO:0005635;GO:0005635;GO:0005783;GO:0005783;GO:0005783;GO:0005789;GO:0005789;GO:0005789;GO:0006629;GO:0008654;GO:0012505;GO:0016020;GO:0016021;GO:0016024;GO:0016746;GO:0016746;GO:0016746;GO:0016746;GO:0042171;GO:0003841;GO:0003841;GO:0003841;GO:0005634;GO:0005635;GO:0005635;GO:0005783;GO:0005783;GO:0005783;GO:0005789;GO:0005789;GO:…	K13523	-	I	0A2DT;1CRVN;0UTST;1ASQR;0VEC2;12X3Y;18TXG;0DH5D;KOG1505	1-acylglycerol-3-phosphate O-acyltransferase 3 [Source:MGI Symbol;Acc:MGI:1336186]	28169	Q9D517
ENSMUSG00000001225		0.145283	4	0.0655721	6	0.0965986	22	0.377673	9	0.146613	9	0.178954	23	0.366401	3	0.0544596	16	0.306843	9	0.156194	12	0.192067	20	0.366164	12	31390871	31473917	+	6369	Slc26a3	GO:0005887;GO:0005887;GO:0006821;GO:0006821;GO:0008271;GO:0008271;GO:0008272;GO:0008272;GO:0015116;GO:0015116;GO:0015301;GO:0015301;GO:0015701;GO:0015701;GO:0016020;GO:0016020;GO:0016020;GO:0016021;GO:0016021;GO:0016021;GO:0055085;GO:0055085;GO:0098656;GO:1902358;GO:0005887;GO:0006821;GO:0008271;GO:0008272;GO:0015301;GO:0015701;GO:0016020;GO:0055085;GO:0098656;GO:1902358;GO:0005887;GO:0006821;GO:…	K14078	-	P	1ATF1;1CQW5;0UHUX;0V5WY;09UX5;18UKA;0DG6J;12Q5P;KOG0236	solute carrier family 26, member 3 [Source:MGI Symbol;Acc:MGI:107181]	13487	Q9WVC8
ENSMUSG00000001227		18.9663	739	19.4448	752	19.4329	447	12.3169	386	10.0929	352	11.2341	503	12.8616	350	10.1981	397	12.2204	275	7.66046	338	8.68336	256	7.5229	17	56123085	56140343	-	3968	Sema6b	GO:0001755;GO:0005515;GO:0005615;GO:0005886;GO:0005887;GO:0007275;GO:0007399;GO:0007411;GO:0016020;GO:0016021;GO:0030154;GO:0030215;GO:0030215;GO:0030215;GO:0030215;GO:0030335;GO:0045499;GO:0048843;GO:0050919;GO:0071526;GO:0001755;GO:0005515;GO:0005615;GO:0005886;GO:0005887;GO:0007275;GO:0007399;GO:0007411;GO:0016020;GO:0016021;GO:0030154;GO:0030215;GO:0030215;GO:0030215;GO:0030215;GO:0030335;GO:…	K06842	-	T	09T8Q;1CZ5E;190TZ;1AZ5N;0USF0;0DEQ6;12PB2;KOG3611;0V47N	sema domain, transmembrane domain (TM), and cytoplasmic domain, (semaphorin) 6B [Source:MGI Symbol;Acc:MGI:1202889]	20359	O54951;Q3UTK5
ENSMUSG00000001228		49.0524	2178	53.3925	1949	46.924	1432	36.762	1355	33.009	1212	36.0383	1928	45.9303	1598	43.3804	1465	42.0143	1183	30.7023	1201	28.7461	1146	31.3757	17	56303321	56323486	+	4259	Uhrf1	GO:0000122;GO:0000122;GO:0000790;GO:0000790;GO:0000790;GO:0000791;GO:0000791;GO:0000792;GO:0000792;GO:0000987;GO:0003677;GO:0004842;GO:0005515;GO:0005515;GO:0005515;GO:0005634;GO:0005634;GO:0005654;GO:0005654;GO:0005654;GO:0005657;GO:0005657;GO:0005720;GO:0005720;GO:0005886;GO:0006281;GO:0006325;GO:0006511;GO:0006511;GO:0006974;GO:0007049;GO:0008270;GO:0008270;GO:0008327;GO:0010216;GO:0010216;GO:…	K10638	EC:2.3.2.27	O;K;B	1ATH5;12QI6;0UHXJ;1CSH4;192FU;0IFAP;09WHH;0DHST;0V7FZ	ubiquitin-like, containing PHD and RING finger domains, 1 [Source:MGI Symbol;Acc:MGI:1338889]	18140	Q8VDF2
ENSMUSG00000001229		19.6807	1458	19.3106	1368	17.7945	716	9.93083	812	10.6872	650	10.4422	977	12.5749	685	10.0467	719	11.1405	722	10.1237	656	8.48311	652	9.64435	17	56186807	56218905	-	7883	Dpp9	GO:0004177;GO:0005737;GO:0005829;GO:0005829;GO:0005829;GO:0005874;GO:0005874;GO:0006508;GO:0006508;GO:0006508;GO:0008233;GO:0008236;GO:0008236;GO:0008236;GO:0016787;GO:0031252;GO:0031252;GO:0042802;GO:0042802;	K08656	EC:3.4.14.5	O	KOG2281;0V49J;1CRCC;12NW1;18V0P;0UIGW;09TAF;0DGNI;1AY2X	dipeptidylpeptidase 9 [Source:MGI Symbol;Acc:MGI:2443967]	224897	Q8BVG4
ENSMUSG00000001240		0	0	0	0	0	0	0	0	0	0	0	0	0	0	0	0	0	0	0	4	0.123526	0	0	11	101246028	101259546	+	3301	Ramp2	GO:0001525;GO:0001525;GO:0001525;GO:0001525;GO:0001570;GO:0001570;GO:0001605;GO:0001605;GO:0002040;GO:0005737;GO:0005737;GO:0005737;GO:0005886;GO:0005886;GO:0005886;GO:0006816;GO:0006816;GO:0006816;GO:0006816;GO:0006886;GO:0006886;GO:0007186;GO:0007186;GO:0007189;GO:0007189;GO:0007507;GO:0008217;GO:0008277;GO:0008277;GO:0009986;GO:0009986;GO:0009986;GO:0009986;GO:0010628;GO:0010628;GO:0010628;GO:…	K08448	-	W;T	0VHRK;0DTZW;196F5;1B5G9;0UUY9;0IYPR;1D3BS;13TAY;0A6TF	receptor (calcitonin) activity modifying protein 2 [Source:MGI Symbol;Acc:MGI:1859650]	54409	Q9WUP0
ENSMUSG00000001247		0.662692	12	0.576835	14	0.660935	12	0.604068	10	0.477685	8	0.466444	10	0.467132	5	0.266155	8	0.449881	7	0.356231	6	0.281601	11	0.590541	7	30957770	30973464	-	2172	Lsr	GO:0001889;GO:0005515;GO:0005886;GO:0005886;GO:0005886;GO:0006897;GO:0016020;GO:0016021;GO:0019216;GO:0030169;GO:0030228;GO:0034361;GO:0034362;GO:0042627;GO:0042953;GO:0060856;GO:0061436;GO:0061689;GO:0061689;GO:0061833;GO:1904274;GO:1904274;GO:0001889;GO:0005515;GO:0005886;GO:0005886;GO:0005886;GO:0006897;GO:0016020;GO:0016021;GO:0019216;GO:0019216;GO:0030169;GO:0030228;GO:0034361;GO:0034362;GO:…	-	-	T	0IKMJ;0DQT8;0VE0P;0UTYQ;12TKW;18YMB;1B2ED;1CZWV;0A35T	lipolysis stimulated lipoprotein receptor [Source:MGI Symbol;Acc:MGI:1927471]	54135	Q99KG5
ENSMUSG00000001248		21.9008	1134	22.5993	1279	25.033	820	17.1131	828	16.3977	696	16.824	990	19.1728	764	16.8605	763	17.7887	866	18.271	933	18.1542	764	17.0044	7	31130127	31155896	-	5239	Gramd1a	GO:0016020;GO:0016021;GO:0005776;GO:0005783;GO:0005789;GO:0005829;GO:0005886;GO:0005886;GO:0006869;GO:0006914;GO:0008289;GO:0015485;GO:0015918;GO:0016020;GO:0016021;GO:0031227;GO:0031227;GO:0031234;GO:0031234;GO:0031410;GO:0044232;GO:0044232;GO:0071397;GO:0120009;GO:0120020;GO:0140268;GO:0005776;GO:0005783;GO:0005789;GO:0005829;GO:0005829;GO:0005886;GO:0005886;GO:0005886;GO:0006869;GO:0006914;GO:…	-	-	S;D;P	0V4X4;18Y25;12P9A;0UQEH;1CW4M;0DEH3;1AYFK;09TY4;KOG1032	GRAM domain containing 1A [Source:MGI Symbol;Acc:MGI:105490]	52857	Q8VEF1
ENSMUSG00000001249		0.02507	3	0.0763769	12	0.300042	2	0.0533217	6	0.151797	8	0.247041	2	0.0494812	4	0.11277	0	0	3	0.0808585	0	0	1	0.0284333	7	31098725	31115290	-	4101	Hpn	GO:0004252;GO:0004252;GO:0004252;GO:0005789;GO:0005886;GO:0005887;GO:0006508;GO:0006508;GO:0006508;GO:0006508;GO:0008233;GO:0008233;GO:0008236;GO:0008236;GO:0008236;GO:0008236;GO:0008360;GO:0009986;GO:0010719;GO:0010756;GO:0016020;GO:0016020;GO:0016020;GO:0016021;GO:0016021;GO:0016787;GO:0030307;GO:0031965;GO:0034769;GO:0043066;GO:0043923;GO:0050680;GO:0070008;GO:0070008;GO:2000347;GO:0004252;GO:…	K08665	EC:3.4.21.106	O;P;E	0V94Z;KOG3627;0UNCU;1B08B;1902H;0DFNK;1341Z;09Y7F;1CUDR	hepsin [Source:MGI Symbol;Acc:MGI:1196620]	15451	O35453
ENSMUSG00000001260		0	0	0	0	0	0	0	0	0	0	0	0	0	0	0	0	0	0	0	1	0.0129546	0	0	5	70751047	70842617	-	7869	Gabrg1	GO:0004888;GO:0004888;GO:0004890;GO:0004890;GO:0004890;GO:0004890;GO:0004890;GO:0005216;GO:0005216;GO:0005230;GO:0005230;GO:0005237;GO:0005254;GO:0005254;GO:0005886;GO:0005887;GO:0006811;GO:0006811;GO:0006811;GO:0006821;GO:0006821;GO:0006821;GO:0007165;GO:0007214;GO:0007214;GO:0007214;GO:0007268;GO:0007268;GO:0008503;GO:0016020;GO:0016020;GO:0016020;GO:0016021;GO:0016021;GO:0016021;GO:0022851;GO:…	K05186	-	T;W	18VKV;0UPC9;0DKUC;09U8T;0V57Y;KOG3642;12RN9;1AYYN;1CVP9	gamma-aminobutyric acid (GABA) A receptor, subunit gamma 1 [Source:MGI Symbol;Acc:MGI:103156]	14405	Q9R0Y8
ENSMUSG00000001270		0.532705	7	0.252453	1	0.0354195	4	0.151069	7	0.250871	3	0.131233	5	0.175235	9	0.359433	5	0.210954	3	0.114542	7	0.246486	2	0.0805561	12	111669361	111672338	-	2895	Ckb	GO:0000166;GO:0003824;GO:0003824;GO:0004111;GO:0004111;GO:0004111;GO:0004111;GO:0004111;GO:0005515;GO:0005524;GO:0005615;GO:0005634;GO:0005634;GO:0005737;GO:0005739;GO:0005829;GO:0005829;GO:0007420;GO:0016301;GO:0016301;GO:0016301;GO:0016301;GO:0016310;GO:0016740;GO:0016772;GO:0016772;GO:0021549;GO:0030425;GO:0030425;GO:0030644;GO:0030644;GO:0031625;GO:0031625;GO:0043025;GO:0043025;GO:0043209;GO:…	K00933	EC:2.7.3.2	C	12SPN;18T2Y;1B2F5;1CWT1;0DMXA;0USN0;KOG3581;0VB6E;0A0AG	creatine kinase, brain [Source:MGI Symbol;Acc:MGI:88407]	12709	Q04447
ENSMUSG00000001280		15.7292	1318	16.6556	864	10.7231	1752	23.1853	1832	23.006	1584	24.2795	1791	21.9943	1636	22.894	1343	19.8545	1620	21.6732	1961	24.1955	1550	21.8758	15	102406143	102436404	+	8262	Sp1	GO:0000790;GO:0000790;GO:0000976;GO:0000976;GO:0000977;GO:0000978;GO:0000978;GO:0000978;GO:0000981;GO:0000981;GO:0000987;GO:0001103;GO:0001228;GO:0001503;GO:0001701;GO:0001829;GO:0001889;GO:0001892;GO:0003676;GO:0003677;GO:0003677;GO:0003690;GO:0003700;GO:0005515;GO:0005515;GO:0005634;GO:0005634;GO:0005634;GO:0005654;GO:0005719;GO:0005737;GO:0006355;GO:0006355;GO:0006357;GO:0008022;GO:0008134;GO:…	K04684	-	K	0A15Z;1AWUP;1907J;0DI1F;1CSS2;13K7B;KOG1721;0UTQF;0VC22	trans-acting transcription factor 1 [Source:MGI Symbol;Acc:MGI:98372]	20683	O89090;G3X8Q0
ENSMUSG00000001281		7.42325	183	6.89766	229	8.47709	90	3.55244	97	3.63323	80	3.65746	174	6.37337	142	5.92697	111	4.89452	94	3.75096	83	3.05451	69	2.9046	15	102215995	102231944	-	2770	Itgb7	GO:0007155;GO:0007155;GO:0007160;GO:0007160;GO:0007229;GO:0007229;GO:0008305;GO:0008305;GO:0038023;GO:0038023;GO:0003366;GO:0003366;GO:0005178;GO:0005925;GO:0007155;GO:0007155;GO:0007155;GO:0007160;GO:0007160;GO:0007160;GO:0007160;GO:0007160;GO:0007229;GO:0007229;GO:0007229;GO:0007229;GO:0007229;GO:0007229;GO:0008305;GO:0008305;GO:0009986;GO:0009986;GO:0016020;GO:0016021;GO:0016477;GO:0033627;GO:…	K06590	-	W	0DG9T;1CUIS;0V602;1AWM0;09V0A;192FG;12SZY;KOG1226;0USK4	integrin beta 7 [Source:MGI Symbol;Acc:MGI:96616]	16421	P26011
ENSMUSG00000001285		34.3071	939	34.7284	1325	48.1278	765	29.6288	812	29.8433	601	26.9608	1009	36.2644	774	31.6996	781	33.7915	798	31.2454	757	27.3356	599	24.7419	15	102331709	102338139	+	2823	Myg1	GO:0003674;GO:0004518;GO:0005634;GO:0005634;GO:0005634;GO:0005634;GO:0005654;GO:0005654;GO:0005654;GO:0005730;GO:0005737;GO:0005739;GO:0005739;GO:0005739;GO:0005759;GO:0016787;GO:0035641;GO:0090305;	-	-	S;O;T;K	09Y19;0DJEB;191X2;1CU6S;0UUH3;0V8M7;1B2AI;KOG2948;12QJC	melanocyte proliferating gene 1 [Source:MGI Symbol;Acc:MGI:1929864]	60315	Q9JK81
ENSMUSG00000001288		33.0079	1419	34.7697	1360	32.7279	735	18.8599	812	19.7718	646	19.1995	1047	24.9307	758	20.5675	780	22.3589	733	19.0146	794	18.9956	675	18.4718	15	102234938	102257517	-	4261	Rarg	GO:0000122;GO:0000122;GO:0000790;GO:0000790;GO:0000977;GO:0001843;GO:0002063;GO:0002068;GO:0003417;GO:0003430;GO:0003677;GO:0003677;GO:0003677;GO:0003677;GO:0003700;GO:0003700;GO:0003700;GO:0003707;GO:0004879;GO:0004879;GO:0004879;GO:0004879;GO:0004879;GO:0005515;GO:0005515;GO:0005634;GO:0005634;GO:0005634;GO:0005634;GO:0005634;GO:0005654;GO:0005654;GO:0005654;GO:0005667;GO:0005737;GO:0006355;GO:…	K08529	-	K	1B3S3;0A2S1;0VCMW;1CUZC;18VB6;13J5G;0DK5J;KOG3575;0UIJW	retinoic acid receptor, gamma [Source:MGI Symbol;Acc:MGI:97858]	19411	P18911
ENSMUSG00000001289		267.798	3430	256.899	5480	403.096	3297	258.595	3811	283.647	2929	266.088	3726	271.194	2875	238.451	3315	290.461	4009	317.883	3662	267.793	3570	298.622	15	102326116	102331873	+	1394	Pfdn5	GO:0005634;GO:0005737;GO:0005829;GO:0005829;GO:0006355;GO:0006457;GO:0006457;GO:0016272;GO:0016272;GO:0016272;GO:0045111;GO:0045111;GO:0045892;GO:0045892;GO:0051082;GO:0051082;GO:0060041;GO:0090090;GO:0090090;GO:0006457;GO:0006457;GO:0016272;GO:0016272;GO:0051082;GO:0051082;GO:0006457;GO:0006457;GO:0016272;GO:0016272;GO:0051082;GO:0051082;GO:0006457;GO:0006457;GO:0016272;GO:0016272;GO:0051082;GO:…	K04797	-	O;K	0VDR5;0UJDB;KOG3048;18ZN6;1AVI2;0DQHS;13Q05;0A6QU;1CUKA	prefoldin 5 [Source:MGI Symbol;Acc:MGI:1928753]	56612	Q9WU28
ENSMUSG00000001300		5.06936	352	5.36124	247	3.69471	279	4.45001	259	3.92007	225	4.15666	304	4.49952	278	4.6888	262	4.66832	220	3.54739	260	3.86642	220	3.74225	8	8617434	8661242	-	6855	Efnb2	GO:0001525;GO:0001945;GO:0002042;GO:0002042;GO:0002042;GO:0005102;GO:0005515;GO:0005886;GO:0005886;GO:0005886;GO:0005886;GO:0005886;GO:0005912;GO:0007155;GO:0007155;GO:0007155;GO:0007275;GO:0007399;GO:0007411;GO:0008284;GO:0008284;GO:0009887;GO:0010839;GO:0010977;GO:0010977;GO:0016020;GO:0016020;GO:0016020;GO:0016021;GO:0030054;GO:0030154;GO:0031295;GO:0034332;GO:0046875;GO:0046875;GO:0046875;GO:…	K05463	-	T	12N8C;0DQMF;1AUQI;0A2ZS;0USTP;1CZQ1;KOG3858;0V9AG;1921T	ephrin B2 [Source:MGI Symbol;Acc:MGI:105097]	13642	P52800;Q4FJM3
ENSMUSG00000001305		14.0617	446	14.3765	473	14.9741	387	13.0636	460	14.7349	388	15.1702	413	12.9372	397	14.1711	390	14.7069	446	15.2201	423	13.3129	395	14.2201	1	186720978	186749358	-	3239	Rrp15	GO:0000460;GO:0000470;GO:0003674;GO:0006364;GO:0006364;GO:0030687;	-	-	S;A	1CZEX;1AWEC;0VDKW;0A2R5;0DQD0;18W4C;KOG2974;13TG0;0UQ8W	ribosomal RNA processing 15 homolog (S. cerevisiae) [Source:MGI Symbol;Acc:MGI:1914473]	67223	Q9CYX7
ENSMUSG00000001313		24.7989	386	20.2518	577	29.7313	353	19.3948	363	18.9258	257	16.355	488	24.8809	336	19.5214	411	25.2264	308	17.1077	341	17.468	297	17.4029	11	101464999	101471853	+	1990	Rnd2	GO:0000166;GO:0002080;GO:0003924;GO:0003924;GO:0003924;GO:0005515;GO:0005525;GO:0005525;GO:0005525;GO:0005525;GO:0005737;GO:0005769;GO:0005769;GO:0005856;GO:0005886;GO:0005938;GO:0007015;GO:0007264;GO:0007264;GO:0008360;GO:0016020;GO:0016477;GO:0019901;GO:0030036;GO:0030865;GO:0031410;GO:0031410;GO:0032956;GO:0042995;GO:0043231;GO:0047485;GO:0047485;GO:0048672;	K07858	-	Z;S	0A27X;1925V;1AXJA;0VB41;0DEP0;KOG0393;0UUJE;1CYVI;138RW	Rho family GTPase 2 [Source:MGI Symbol;Acc:MGI:1338755]	11858	Q9QYM5;A2A4Q3
ENSMUSG00000001323		3.58489	161	3.68631	140	3.14814	278	6.66567	238	5.41519	214	5.94317	223	4.96181	221	5.6034	190	5.08928	209	5.06612	304	6.79597	246	6.29053	11	74906359	74925948	-	4560	Srr	GO:0000166;GO:0000287;GO:0000287;GO:0000287;GO:0000287;GO:0003824;GO:0003941;GO:0003941;GO:0003941;GO:0003941;GO:0005509;GO:0005515;GO:0005524;GO:0005524;GO:0005524;GO:0005524;GO:0005524;GO:0005737;GO:0005737;GO:0005737;GO:0005737;GO:0005886;GO:0005886;GO:0006520;GO:0006520;GO:0006563;GO:0006563;GO:0006563;GO:0006563;GO:0007420;GO:0007568;GO:0008152;GO:0008721;GO:0009069;GO:0014070;GO:0016594;GO:…	K12235	EC:5.1.1.18	H;E	0DEJI;09T8C;1AREK;KOG1250;1CP9E;0V869;18U5Y;0UFIF;12QW9	serine racemase [Source:MGI Symbol;Acc:MGI:1351636]	27364	Q9QZX7
ENSMUSG00000001333		1.18546	15	0.547207	8	0.286623	25	0.955069	19	0.688788	25	1.10622	25	0.886278	27	1.09073	20	0.853547	21	0.811043	26	0.926076	20	0.81485	4	129287617	129308559	+	2862	Sync	GO:0005515;GO:0005737;GO:0005737;GO:0005829;GO:0005829;GO:0005882;GO:0005882;GO:0005882;GO:0005882;GO:0030018;GO:0030018;GO:0031594;GO:0031594;GO:0042383;GO:0042383;GO:0045103;GO:0045103;GO:0048471;	K10377	-	Z	18V6M;0IKIK;09XIG;1B3YZ;0VDZW;0DQSG;1CZVV;0UTY4;13J3S	syncoilin [Source:MGI Symbol;Acc:MGI:1916078]	68828	Q9EPM5;C0LQ89
ENSMUSG00000001334		0.111631	1	0.0377876	3	0.111335	3	0.118715	4	0.150204	3	0.137502	1	0.0367214	2	0.08369	4	0.176826	8	0.320039	1	0.0368945	3	0.126607	4	129136999	129144593	+	2763	Fndc5	GO:0005179;GO:0005515;GO:0005515;GO:0005576;GO:0005576;GO:0005777;GO:0005778;GO:0005783;GO:0005886;GO:0005886;GO:0007165;GO:0014850;GO:0016020;GO:0016021;GO:0090336;GO:0090336;	K24486	-	S;T	1AWB6;12QJ5;1CQKA;0V5KQ;18X8X;0DFWX;0IESX;09UM6;0UHEG	fibronectin type III domain containing 5 [Source:MGI Symbol;Acc:MGI:1917614]	384061	Q8K4Z2
ENSMUSG00000001348		0.303878	7	0.360025	13	0.656656	1	0.0538602	9	0.459989	2	0.124768	3	0.149943	17	0.968227	7	0.421181	7	0.38115	4	0.200866	6	0.344645	9	22126727	22135711	-	2030	Acp5	GO:0001503;GO:0003993;GO:0003993;GO:0003993;GO:0003993;GO:0003993;GO:0005764;GO:0005764;GO:0008198;GO:0008198;GO:0008199;GO:0008199;GO:0016311;GO:0016787;GO:0016787;GO:0016787;GO:0032496;GO:0032691;GO:0032695;GO:0032720;GO:0032929;GO:0034097;GO:0045019;GO:0045453;GO:0045453;GO:0046872;GO:0050728;GO:0050830;GO:0060349;GO:0001503;GO:0003993;GO:0003993;GO:0003993;GO:0003993;GO:0003993;GO:0005764;GO:…	K14379	EC:3.1.3.2	O	18WGQ;1B2SR;KOG2679;0VCQA;0DPGS;0A1UK;0USUE;1CYF5;138I5	acid phosphatase 5, tartrate resistant [Source:MGI Symbol;Acc:MGI:87883]	11433	Q05117
ENSMUSG00000001349		0.187887	6	0.228963	4	0.149911	6	0.239772	1	0.0379215	4	0.185145	0	0	2	0.0845159	1	0.0446428	18	0.727194	6	0.223552	3	0.127856	9	22099216	22109630	+	2736	Cnn1	GO:0003779;GO:0003779;GO:0003779;GO:0005515;GO:0005516;GO:0031032;GO:0031032;GO:0003779;GO:0003779;GO:0003779;GO:0003779;GO:0003779;GO:0005515;GO:0005516;GO:0005856;GO:0005856;GO:0031032;GO:0031032;GO:1904706;GO:1904706;GO:0003779;GO:0003779;GO:0005515;GO:0031032;GO:0031032;GO:0003779;GO:0003779;GO:0003779;GO:0005515;GO:0005516;GO:0031032;GO:0031032;	-	-	Z	1CYR7;1B5BV;18ZKF;KOG2046;0VDP2;0A2XZ;0UTTE;0DPS0;13HAN	calponin 1 [Source:MGI Symbol;Acc:MGI:104979]	12797	Q08091;B2RSH3;Q8CBQ2
ENSMUSG00000001366		10.2381	294	9.89227	265	8.75699	242	8.52703	267	8.92752	229	9.34594	303	9.90742	194	7.22843	199	7.83319	277	9.86716	309	10.1513	219	8.22961	9	78081499	78109065	-	3103	Fbxo9	GO:0005515;GO:0005737;GO:0005737;GO:0016567;GO:0016567;GO:0019005;GO:0019005;GO:0031146;GO:0031146;GO:0032006;GO:0032006;GO:0045087;GO:0045444;GO:0005515;GO:0005737;GO:0005737;GO:0005737;GO:0016567;GO:0016567;GO:0016567;GO:0019005;GO:0019005;GO:0019005;GO:0031146;GO:0031146;GO:0031146;GO:0032006;GO:0032006;GO:0032006;GO:0045087;GO:0045444;GO:0005737;GO:0005737;GO:0016567;GO:0016567;GO:0019005;GO:…	K10295	-	S;O	KOG2997;0V90J;0UQ9R;12PAY;1B4YJ;09Y37;18YIK;1CV2P;0DK8U	f-box protein 9 [Source:MGI Symbol;Acc:MGI:1918788]	71538	Q8BK06
ENSMUSG00000001376		2.01722	203	1.95234	146	1.37903	444	4.47175	443	4.23385	361	4.21121	273	2.55148	339	3.61039	280	3.15033	408	4.15417	469	4.40399	426	4.57569	6	3498382	3603531	+	10856	Vps50	GO:0000149;GO:0000149;GO:0005768;GO:0005829;GO:0015031;GO:0016020;GO:0016020;GO:0032456;GO:0032456;GO:0032456;GO:0032456;GO:0032456;GO:0042147;GO:0048471;GO:0055037;GO:0055037;GO:0055037;GO:1990745;GO:1990745;GO:1990745;GO:1990745;GO:1990745;GO:0000149;GO:0005768;GO:0005829;GO:0015031;GO:0016020;GO:0016020;GO:0032456;GO:0032456;GO:0032456;GO:0032456;GO:0042147;GO:0048471;GO:0055037;GO:0055037;GO:…	K23288	-	S	1CZP4;0DQTG;12RD6;0A1N1;KOG2939;0UGEM;1B4IT;1920Q;0V7FF	VPS50 EARP/GARPII complex subunit [Source:MGI Symbol;Acc:MGI:1920538]	73288	Q8CI71
ENSMUSG00000001380		33.6965	765	32.6406	816	34.1938	731	32.6624	760	32.2241	564	29.1887	834	34.5806	766	36.1925	690	34.4415	749	33.8331	745	31.036	668	31.8317	18	36766528	36783205	-	2447	Hars	GO:0000166;GO:0004812;GO:0004812;GO:0004812;GO:0004821;GO:0004821;GO:0004821;GO:0004821;GO:0004821;GO:0004821;GO:0005524;GO:0005524;GO:0005524;GO:0005524;GO:0005524;GO:0005737;GO:0005737;GO:0005737;GO:0005737;GO:0005737;GO:0005737;GO:0005739;GO:0005829;GO:0005829;GO:0005829;GO:0006412;GO:0006418;GO:0006418;GO:0006427;GO:0006427;GO:0006427;GO:0006427;GO:0006427;GO:0006427;GO:0016874;GO:0032543;GO:…	K01892	EC:6.1.1.21	J	KOG1936;0V4JU;09TKV;0UTUK;1B1MK;1CU4R;0DJCH;18YN1;12R96	histidyl-tRNA synthetase [Source:MGI Symbol;Acc:MGI:108087]	15115	Q61035
ENSMUSG00000001383		39.0701	930	37.4609	1104	43.6742	1037	43.7429	1073	42.9503	829	40.5031	1089	42.6278	885	39.4759	985	46.4161	1121	47.804	1055	41.4916	1031	46.3811	18	36793876	36799666	+	2592	Zmat2	GO:0000398;GO:0000398;GO:0000398;GO:0000398;GO:0000398;GO:0000398;GO:0003676;GO:0003676;GO:0003677;GO:0005634;GO:0005634;GO:0005634;GO:0005681;GO:0005681;GO:0005681;GO:0006397;GO:0008270;GO:0008270;GO:0008380;GO:0046540;GO:0046872;GO:0071005;GO:0071005;GO:0071005;	K12848	-	S	0UKSQ;0A3XC;KOG4727;0VEND;1CYFX;0DPHC;1AW8V;13TQX;18X6M	zinc finger, matrin type 2 [Source:MGI Symbol;Acc:MGI:1913742]	66492	Q9CPW7
ENSMUSG00000001403		45.5932	1158	46.5013	1268	50.0077	913	38.3938	980	39.107	730	35.5565	1304	50.8867	980	43.579	1009	47.4007	838	35.6258	933	36.5806	822	36.8651	2	164769898	164778822	+	2600	Ube2c	GO:0000151;GO:0000151;GO:0000166;GO:0000209;GO:0004842;GO:0004842;GO:0004842;GO:0005524;GO:0005634;GO:0005680;GO:0005680;GO:0005680;GO:0005829;GO:0005829;GO:0005886;GO:0005886;GO:0006511;GO:0006511;GO:0006511;GO:0007049;GO:0010458;GO:0010458;GO:0010458;GO:0010994;GO:0010994;GO:0010994;GO:0016567;GO:0016567;GO:0016567;GO:0016740;GO:0030071;GO:0031145;GO:0031145;GO:0031145;GO:0031145;GO:0031536;GO:…	K06688	EC:2.3.2.23	O	1CU3H;1AXI1;09XYD;0UN0T;13RDJ;0DJB9;195R3;KOG0421;0V8W5	ubiquitin-conjugating enzyme E2C [Source:MGI Symbol;Acc:MGI:1915862]	68612	Q9D1C1;A2A4Z0
ENSMUSG00000001415		39.6704	3025	45.4042	2829	41.7027	2238	35.1775	2508	37.4084	2117	38.5417	3130	45.6546	2433	40.4396	2167	38.051	2269	36.0553	2330	34.146	1982	33.2247	3	88336260	88362338	+	6956	Smg5	GO:0000184;GO:0005515;GO:0005634;GO:0005634;GO:0005634;GO:0005634;GO:0005697;GO:0005737;GO:0005737;GO:0005737;GO:0005737;GO:0005737;GO:0007004;GO:0031625;GO:0031625;GO:0032204;GO:0032204;GO:0032210;GO:0035303;GO:0035303;GO:0035303;GO:0042162;GO:0042162;GO:0042162;GO:0042826;GO:0042826;GO:0051721;GO:0051721;GO:0051721;GO:0070034;GO:0070034;GO:0070034;GO:0000184;	K11125	-	A	0INQY;1BAT6;0V2V6;0E7TW;1DETP;0WG35;0B3P5;19735;13BTR	Smg-5 homolog, nonsense mediated mRNA decay factor (C. elegans) [Source:MGI Symbol;Acc:MGI:2447364]	229512	Q6ZPY2;Q3UZS1
ENSMUSG00000001416		81.378	4781	78.3627	5326	85.7339	4048	69.4809	4644	75.6405	3919	77.9121	5286	84.1952	4096	74.3438	3839	73.6115	4269	74.0765	4083	65.3406	3881	71.043	3	88297116	88321767	+	6370	Cct3	GO:0000166;GO:0002199;GO:0005515;GO:0005515;GO:0005515;GO:0005524;GO:0005524;GO:0005524;GO:0005737;GO:0005829;GO:0005829;GO:0005832;GO:0005832;GO:0005832;GO:0005874;GO:0005874;GO:0005886;GO:0005886;GO:0006457;GO:0006457;GO:0007339;GO:0032212;GO:0032212;GO:0043209;GO:0044297;GO:0046931;GO:0050821;GO:0050821;GO:0051082;GO:0051082;GO:1901998;GO:1904851;GO:1904851;GO:0000166;GO:0005524;GO:0005524;GO:…	K09495	-	O	0DMA3;0UMCQ;12PF7;0VBFF;09W5S;1B065;KOG0364;1CW58;190QW	chaperonin containing Tcp1, subunit 3 (gamma) [Source:MGI Symbol;Acc:MGI:104708]	12462	P80318;Q3U4U6
ENSMUSG00000001418		27.0145	1777	29.4916	2260	36.8366	1155	20.0737	1178	19.4279	1015	20.4322	1348	21.7405	924	16.9815	1075	20.8716	1218	21.4004	1218	19.7365	1167	21.6306	3	88325023	88331313	+	6291	Glmp	GO:0000976;GO:0003700;GO:0005634;GO:0005634;GO:0005764;GO:0005764;GO:0005764;GO:0005764;GO:0005765;GO:0005829;GO:0005829;GO:0016020;GO:0016021;GO:0045944;GO:0045944;GO:0005765;GO:0016020;GO:0005765;GO:0016020;GO:0016021;GO:0005765;GO:0016020;GO:0016021;GO:0005765;GO:0016020;GO:0016021;	-	-	S;K	13K52;0UFRR;0IGRY;18YET;0DQW8;0VE3A;0A38P;1D008;1B55U	glycosylated lysosomal membrane protein [Source:MGI Symbol;Acc:MGI:1913318]	56700	Q9JHJ3
ENSMUSG00000001419		18.1403	1046	18.2473	941	16.1219	558	10.1938	654	11.3374	549	11.6166	802	13.596	696	13.4453	597	12.1836	671	12.3923	636	10.8327	534	10.4039	3	88142372	88172086	+	5985	Mef2d	GO:0000977;GO:0000977;GO:0003677;GO:0003677;GO:0003677;GO:0005634;GO:0007399;GO:0045944;GO:0045944;GO:0046983;GO:0046983;GO:0000977;GO:0000977;GO:0003677;GO:0003677;GO:0003677;GO:0005634;GO:0007399;GO:0045944;GO:0045944;GO:0046983;GO:0046983;GO:0000977;GO:0000977;GO:0003677;GO:0003677;GO:0003677;GO:0005634;GO:0007399;GO:0045944;GO:0045944;GO:0046983;GO:0046983;GO:0000976;GO:0000977;GO:0000977;GO:…	K09262	-	K	1AZYA;KOG0014;12SAZ;0A1FY;18X46;0UMD7;0DP3H;1CY1H;0VB2M	myocyte enhancer factor 2D [Source:MGI Symbol;Acc:MGI:99533]	17261	Q63943;Q921S6
ENSMUSG00000001420		4.16615	141	5.05543	119	4.19031	108	4.05505	125	4.45369	98	4.26191	109	3.79783	140	5.55854	122	5.11724	130	4.93453	160	5.60108	92	3.68395	3	88328655	88336148	-	2912	Tmem79	GO:0002070;GO:0005737;GO:0005764;GO:0005765;GO:0005765;GO:0005794;GO:0016020;GO:0016021;GO:0031069;GO:0032588;GO:0032588;GO:0042335;GO:0042802;GO:0042802;GO:0045055;GO:0045055;GO:0045684;GO:0061436;GO:0061436;GO:0070268;GO:0002070;GO:0005737;GO:0005764;GO:0005765;GO:0005765;GO:0005794;GO:0016020;GO:0016021;GO:0031069;GO:0032588;GO:0032588;GO:0042335;GO:0042802;GO:0045055;GO:0045055;GO:0045684;GO:…	-	-	S	1391Y;0DMMP;1AVQH;1CWHA;0A025;0UK82;0VAYJ;0IE7M;18X3K	transmembrane protein 79 [Source:MGI Symbol;Acc:MGI:1919163]	71913	Q9D709
ENSMUSG00000001424		13.5193	1279	13.6863	1246	13.0946	903	10.119	960	10.2084	785	10.1888	1057	10.9915	799	9.46792	925	11.5796	801	9.07424	897	9.37172	708	8.46124	6	28475139	28935162	+	9757	Snd1	GO:0003676;GO:0004518;GO:0090305;GO:0003676;GO:0003676;GO:0003723;GO:0003723;GO:0003723;GO:0004518;GO:0004518;GO:0004518;GO:0004518;GO:0004519;GO:0004519;GO:0004519;GO:0004521;GO:0004521;GO:0005515;GO:0005515;GO:0005634;GO:0005634;GO:0005634;GO:0005737;GO:0005737;GO:0005737;GO:0005739;GO:0005829;GO:0005829;GO:0006401;GO:0010564;GO:0010564;GO:0010587;GO:0010587;GO:0016442;GO:0016442;GO:0016787;GO:…	K15979	-	K	18YGG;1CZ04;0DPZT;1AY1Y;12RQV;09Z0G;KOG2039;0VA3E;0UGSM	staphylococcal nuclease and tudor domain containing 1 [Source:MGI Symbol;Acc:MGI:1929266]	56463	Q78PY7
ENSMUSG00000001435		20.618	1643	24.4326	1248	18.2266	888	13.8286	884	13.0634	752	13.564	1112	16.0696	872	14.3596	841	14.6307	782	12.3112	900	13.0673	777	12.9044	10	77052178	77166548	-	7021	Col18a1	GO:0001525;GO:0001525;GO:0001886;GO:0001886;GO:0005201;GO:0005576;GO:0005581;GO:0005604;GO:0005604;GO:0005615;GO:0005615;GO:0005615;GO:0007155;GO:0008284;GO:0030020;GO:0030198;GO:0030198;GO:0030335;GO:0031012;GO:0042802;GO:0046872;GO:0062023;GO:2000353;GO:0001525;GO:0001525;GO:0001886;GO:0001886;GO:0005201;GO:0005576;GO:0005581;GO:0005604;GO:0005604;GO:0005615;GO:0005615;GO:0005615;GO:0007155;GO:…	K06823	-	W	190Y6;09X6K;13HQD;1B2RC;0V854;0DIHW;KOG3546;0UQUR;1CPIV	collagen, type XVIII, alpha 1 [Source:MGI Symbol;Acc:MGI:88451]	12822	P39061
ENSMUSG00000001436		7.23935	362	8.13854	387	8.54495	244	5.74463	223	4.98212	224	6.10837	344	7.51564	240	5.97507	200	5.26023	264	6.28356	251	5.50966	171	4.29359	10	77032241	77061002	+	4644	Slc19a1	GO:0005887;GO:0005887;GO:0008518;GO:0008518;GO:0015350;GO:0015350;GO:0015884;GO:0015884;GO:0016020;GO:0016021;GO:0016021;GO:0016021;GO:0035461;GO:0051180;GO:0051180;GO:0051958;GO:0051958;GO:0090482;GO:0090482;GO:0005887;GO:0005887;GO:0008518;GO:0008518;GO:0015350;GO:0015350;GO:0015884;GO:0015884;GO:0016021;GO:0016021;GO:0035461;GO:0051180;GO:0051180;GO:0051958;GO:0051958;GO:0090482;GO:0090482;GO:…	K14609	-	P	09XUU;1AUZP;0UJH5;18SUD;12SU3;1CXSW;KOG3810;0VATN;0DMFP	solute carrier family 19 (folate transporter), member 1 [Source:MGI Symbol;Acc:MGI:103182]	20509	P41438;Q542F3
ENSMUSG00000001440		61.0007	3745	59.3331	3136	48.7957	4207	69.7993	4532	71.352	3734	71.756	4702	72.3931	4056	71.1601	3246	60.1631	3923	65.8001	4378	67.7225	3911	69.2021	11	97159714	97187881	-	6590	Kpnb1	GO:0005515;GO:0005515;GO:0005515;GO:0005515;GO:0005634;GO:0005634;GO:0005635;GO:0005635;GO:0005635;GO:0005643;GO:0005654;GO:0005654;GO:0005737;GO:0005737;GO:0005829;GO:0005829;GO:0006606;GO:0006606;GO:0006606;GO:0006606;GO:0006606;GO:0006610;GO:0006610;GO:0006886;GO:0006886;GO:0007079;GO:0007079;GO:0007080;GO:0007080;GO:0008139;GO:0008536;GO:0008536;GO:0010494;GO:0015031;GO:0019894;GO:0019899;GO:…	K14293	-	Y;U	KOG1241;09TX5;1AVY9;12T3M;1CPX5;0UMUN;0DF7K;0V4W9;18WW3	karyopherin (importin) beta 1 [Source:MGI Symbol;Acc:MGI:107532]	16211	P70168;Q3UHW8
ENSMUSG00000001441		17.9343	1259	18.2416	986	14.0305	1261	19.1331	1195	17.2058	1092	19.191	1168	16.4456	901	14.4562	824	13.9669	1040	15.9527	1099	15.547	1083	17.5247	11	97205842	97280638	-	7206	Npepps	GO:0006508;GO:0006508;GO:0006508;GO:0008233;GO:0008237;GO:0008237;GO:0008237;GO:0008270;GO:0008270;GO:0016787;GO:0046872;GO:0004177;GO:0006508;GO:0006508;GO:0006508;GO:0008233;GO:0008237;GO:0008237;GO:0008237;GO:0008270;GO:0008270;GO:0008270;GO:0016787;GO:0046872;GO:0004177;GO:0004177;GO:0004177;GO:0005634;GO:0005737;GO:0005737;GO:0005829;GO:0005829;GO:0005829;GO:0006508;GO:0006508;GO:0006508;GO:…	K08776	EC:3.4.11.-	O;E	0UPXV;KOG1046;09U40;18UUH;0V532;12P0W;1B2AU;0DG87;1CQXN	aminopeptidase puromycin sensitive [Source:MGI Symbol;Acc:MGI:1101358]	19155	Q11011
ENSMUSG00000001444		0	0	0	2	0.0824272	1	0.0439454	0	0	0	0	0	0	0	0	1	0.0490927	1	0.0444267	1	0.0409725	0	0	11	97098071	97115331	-	2488	Tbx21	GO:0000122;GO:0000122;GO:0000122;GO:0000976;GO:0000976;GO:0000977;GO:0001102;GO:0001227;GO:0001227;GO:0001228;GO:0001708;GO:0001947;GO:0003677;GO:0003700;GO:0003700;GO:0005515;GO:0005515;GO:0005634;GO:0005634;GO:0005634;GO:0005634;GO:0005634;GO:0006355;GO:0006355;GO:0009615;GO:0010628;GO:0030217;GO:0032703;GO:0043025;GO:0043161;GO:0043565;GO:0043565;GO:0045580;GO:0045892;GO:0045893;GO:0045893;GO:…	K10166	-	K	1AZIK;1CPKN;18V5P;0V4JG;09TKF;0DEX3;13N83;KOG3585;0UPHR	T-box 21 [Source:MGI Symbol;Acc:MGI:1888984]	57765	Q9JKD8
ENSMUSG00000001445		45.9283	793	48.4748	788	47.3074	592	37.8964	656	39.849	544	40.3348	700	41.5824	537	36.3505	602	43.0503	624	40.3823	663	39.5702	577	39.3917	11	97041560	97049213	+	1708	Mrpl10	GO:0003735;GO:0003735;GO:0005654;GO:0005654;GO:0005739;GO:0005739;GO:0005739;GO:0005762;GO:0005762;GO:0005762;GO:0005762;GO:0005840;GO:0006412;GO:0006412;GO:0015934;GO:0042254;GO:0042254;GO:1990904;GO:0042254;GO:0042254;	K02864	-	J	0USHA;18YDE;1CY38;0DP58;1B4SZ;0A1HE;KOG4241;0VCCX;13J3P	mitochondrial ribosomal protein L10 [Source:MGI Symbol;Acc:MGI:1333801]	107732	Q3TBW2
ENSMUSG00000001467		197.124	8111	191.811	7400	171.867	9965	246.78	9846	231.382	7960	228.324	10137	232.959	9012	236.002	7768	214.905	8478	212.254	10174	234.911	8400	221.853	5	4081145	4104746	-	4415	Cyp51	GO:0004497;GO:0004497;GO:0004497;GO:0004497;GO:0005506;GO:0005506;GO:0005783;GO:0005783;GO:0005783;GO:0005789;GO:0006629;GO:0006694;GO:0006694;GO:0006695;GO:0006695;GO:0008202;GO:0008203;GO:0008398;GO:0008398;GO:0008398;GO:0016020;GO:0016021;GO:0016125;GO:0016126;GO:0016491;GO:0016491;GO:0016705;GO:0016705;GO:0020037;GO:0020037;GO:0020037;GO:0020037;GO:0031090;GO:0033488;GO:0033488;GO:0042177;GO:…	K05917	-	Q	12NXY;18U2Y;09UTX;KOG0684;0UPIP;0V5TF;1CVDS;0DKJH;1AZ6H	cytochrome P450, family 51 [Source:MGI Symbol;Acc:MGI:106040]	13121	Q8K0C4
ENSMUSG00000001472		73.3418	3941	76.3393	3737	71.0927	3088	62.6401	3459	66.583	2728	64.0951	3499	65.865	2914	62.5065	2976	67.439	3263	66.9148	3360	63.5468	3045	65.8742	8	123373753	123403835	+	5390	Tcf25	GO:0000122;GO:0000122;GO:0000122;GO:0003677;GO:0003700;GO:0003700;GO:0003700;GO:0005515;GO:0005634;GO:0005634;GO:0005634;GO:0000122;GO:0000122;GO:0000122;GO:0003677;GO:0003700;GO:0003700;GO:0003700;GO:0005515;GO:0005634;GO:0005634;GO:0005634;GO:0000122;GO:0000122;GO:0000122;GO:0003677;GO:0003700;GO:0003700;GO:0003700;GO:0005515;GO:0005634;GO:0005634;GO:0005634;GO:0000122;GO:0000122;GO:0000122;GO:…	-	-	O;K;E	0DM63;18YTU;0UQ9N;0VAJ2;13I3Z;1AXUZ;KOG2422;09ZNB;1CW15	transcription factor 25 (basic helix-loop-helix) [Source:MGI Symbol;Acc:MGI:1914105]	66855	Q8R3L2
ENSMUSG00000001473		149.472	3726	159.631	3929	165.317	2101	94.2616	2369	100.858	2026	105.282	3784	157.542	2830	134.263	2759	138.281	2096	95.067	2346	98.1331	2060	98.5664	18	67390717	67402749	+	2437	Tubb6	GO:0000166;GO:0000226;GO:0000278;GO:0003924;GO:0003924;GO:0003924;GO:0005200;GO:0005200;GO:0005200;GO:0005525;GO:0005525;GO:0005525;GO:0005525;GO:0005737;GO:0005737;GO:0005856;GO:0005874;GO:0005874;GO:0005874;GO:0005874;GO:0005874;GO:0005874;GO:0007010;GO:0007017;GO:0007017;GO:0007017;	K07375	-	Z	0UFQ4;0DEPX;KOG1375;09TCM;12NDK;1CPDK;0V4BS;1B0XY	tubulin, beta 6 class V [Source:MGI Symbol;Acc:MGI:1915201]	67951	Q922F4;Q3UMM1
ENSMUSG00000001482		18.216	692	16.3906	670	15.5856	642	15.9242	710	16.7116	515	14.7957	797	18.345	648	16.9964	559	15.4895	602	15.0955	620	14.3381	535	14.1524	8	123423527	123463270	+	4408	Def8	GO:0005515;GO:0005575;GO:0032418;GO:0035556;GO:0035556;GO:0045780;GO:0046872;GO:1900029;GO:0005515;GO:0005575;GO:0032418;GO:0035556;GO:0035556;GO:0045780;GO:0046872;GO:1900029;GO:0035556;GO:0035556;GO:0035556;GO:0035556;GO:0035556;GO:0035556;GO:0005515;GO:0005575;GO:0032418;GO:0035556;GO:0035556;GO:0045780;GO:0046872;GO:1900029;	-	-	T	KOG1829;0E9GR;13G07;1BBHX;197GD;1DGBZ;0V3V0;0WJ24;0B6C5	differentially expressed in FDCP 8 [Source:MGI Symbol;Acc:MGI:1346331]	23854	Q99J78
ENSMUSG00000001493		0.0461454	2	0.0937228	0	0	0	0	0	0	1	0.05684	1	0.0455391	4	0.207572	2	0.109643	3	0.148833	0	0	0	0	11	101877510	101894374	-	2228	Meox1	GO:0000978;GO:0000978;GO:0000981;GO:0001228;GO:0001757;GO:0003677;GO:0003677;GO:0003677;GO:0003682;GO:0003700;GO:0003700;GO:0003700;GO:0003700;GO:0005634;GO:0005634;GO:0005737;GO:0006355;GO:0006355;GO:0007275;GO:0043565;GO:0043565;GO:0045944;GO:0045944;GO:0045944;GO:0045944;GO:0045944;GO:0060218;GO:0061053;GO:0061053;GO:0061056;GO:0071837;GO:1990837;GO:1990837;	K09322	-	K	1AZRA;1CXI9;KOG0489;0DNM1;18XIW;0VC6U;0URM0;0A01Q;12TJU	mesenchyme homeobox 1 [Source:MGI Symbol;Acc:MGI:103220]	17285	P32442
ENSMUSG00000001494		0	0	0	0	0	0	0	0	0	0	0	0	0	0	0	0	0	0	0	0	0	0	0	11	101962458	101967015	-	2066	Sost	GO:0001503;GO:0001503;GO:0001503;GO:0005515;GO:0005576;GO:0005615;GO:0005615;GO:0005615;GO:0005615;GO:0005615;GO:0005794;GO:0005794;GO:0008134;GO:0008134;GO:0008201;GO:0009612;GO:0016055;GO:0030178;GO:0030178;GO:0030279;GO:0030279;GO:0030279;GO:0030514;GO:0030514;GO:0030514;GO:0031333;GO:0031333;GO:0032991;GO:0032991;GO:0036122;GO:0045893;GO:0045893;GO:0071374;GO:0071374;GO:0090090;GO:0090090;	K16834	-	O;T	0V9H7;0IVV4;0DJZX;09YJH;13H93;0UFFY;192TN;1B0T9;1CUTU	sclerostin [Source:MGI Symbol;Acc:MGI:1921749]	74499	Q99P68
ENSMUSG00000001496		0	0	0	0	0	0	0	0	0	0	0	0	0	0	0	0	0	0	0	0	0	0	0	12	56531958	56536908	-	2842	Nkx2-1	GO:0000122;GO:0000976;GO:0000977;GO:0000978;GO:0000978;GO:0000981;GO:0000981;GO:0001046;GO:0001161;GO:0001161;GO:0001228;GO:0001764;GO:0002016;GO:0003677;GO:0003677;GO:0003677;GO:0003677;GO:0003700;GO:0003700;GO:0003700;GO:0005515;GO:0005634;GO:0005634;GO:0005634;GO:0005654;GO:0005654;GO:0005667;GO:0006355;GO:0006355;GO:0006355;GO:0006357;GO:0006644;GO:0007389;GO:0007411;GO:0007420;GO:0007492;GO:…	K09342	-	K	13KS2;0DPDA;1ART5;KOG0842;18UZK;1CYB6;0VCKT;0UFZ7;0A1R4	NK2 homeobox 1 [Source:MGI Symbol;Acc:MGI:108067]	21869	P50220;Q6PFE0
ENSMUSG00000001497		0.650709	32	0.660805	32	0.648984	20	0.432501	33	0.677186	30	0.751421	16	0.32108	23	0.525951	22	0.531475	31	0.677717	50	1.00811	31	0.714943	12	56691767	56712822	+	5056	Pax9	GO:0000977;GO:0001228;GO:0003677;GO:0003677;GO:0003677;GO:0003700;GO:0003700;GO:0003700;GO:0005634;GO:0005667;GO:0006355;GO:0006355;GO:0006355;GO:0007275;GO:0007492;GO:0009887;GO:0009887;GO:0009887;GO:0042476;GO:0042481;GO:0045892;GO:0045892;GO:0045944;GO:0045944;GO:0060325;GO:0071363;GO:1990837;GO:1990837;GO:0000977;GO:0001228;GO:0003677;GO:0003677;GO:0003677;GO:0003700;GO:0003700;GO:0003700;GO:…	K09382	-	K	0A1K1;0DP86;18WDZ;1ASA1;0VCFN;KOG3517;1CY64;12QVH;0USKR	paired box 9 [Source:MGI Symbol;Acc:MGI:97493]	18511	P47242;Q3V1K1
ENSMUSG00000001504		6.1399	170	5.40805	142	4.4365	89	2.96494	116	3.66708	122	4.7075	130	4.01888	141	4.96712	128	4.76364	110	3.70466	142	4.41055	108	3.83709	13	72628820	72634198	+	3282	Irx2	GO:0000122;GO:0000122;GO:0000122;GO:0000981;GO:0000981;GO:0001227;GO:0001227;GO:0001227;GO:0001656;GO:0003677;GO:0003677;GO:0003677;GO:0005634;GO:0005634;GO:0005634;GO:0005634;GO:0006355;GO:0006355;GO:0006357;GO:0030182;GO:0043565;GO:0043565;GO:0043565;GO:0043565;GO:0048468;GO:0072086;GO:0072272;GO:0000981;GO:0003677;GO:0003677;GO:0003677;GO:0005634;GO:0006355;GO:0006355;GO:0006357;GO:0043565;	-	-	K	0DH2X;KOG0773;18SEW;1AXTG;0UJ3W;1CRT4;09VUP;13JGD;0V6TD	Iroquois homeobox 2 [Source:MGI Symbol;Acc:MGI:1197526]	16372	P81066
ENSMUSG00000001506		83.8412	6044	96.1507	4975	77.7287	1906	31.753	2177	34.4158	1769	34.1346	2780	42.9776	2186	38.5099	2170	40.3854	1501	25.2797	1589	24.6811	1261	22.4042	11	94936224	94953042	+	6563	Col1a1	GO:0001501;GO:0001501;GO:0001501;GO:0001503;GO:0001503;GO:0001568;GO:0001568;GO:0001568;GO:0001649;GO:0001957;GO:0001958;GO:0002020;GO:0002020;GO:0005201;GO:0005201;GO:0005201;GO:0005201;GO:0005515;GO:0005515;GO:0005576;GO:0005576;GO:0005581;GO:0005581;GO:0005584;GO:0005584;GO:0005584;GO:0005615;GO:0005615;GO:0005615;GO:0005615;GO:0005615;GO:0005737;GO:0005737;GO:0005783;GO:0005783;GO:0005794;GO:…	K06236	-	W	0V43J;1CPJM;18ZN5;0UFRB;09T4V;KOG3544;0DEW1;1AYQP;12N1R	collagen, type I, alpha 1 [Source:MGI Symbol;Acc:MGI:88467]	12842	P11087
ENSMUSG00000001507		1.67452	116	2.12106	93	1.67008	57	1.09145	85	1.54449	62	1.37507	104	1.84798	93	1.88309	45	0.962595	59	1.14212	71	1.26755	51	1.04148	11	95044474	95076801	-	5710	Itga3	GO:0001764;GO:0001968;GO:0002020;GO:0005178;GO:0005515;GO:0005515;GO:0005518;GO:0005886;GO:0005886;GO:0007155;GO:0007155;GO:0007155;GO:0007155;GO:0007229;GO:0007613;GO:0008305;GO:0008305;GO:0009897;GO:0009986;GO:0010628;GO:0010634;GO:0010811;GO:0010976;GO:0016020;GO:0016021;GO:0016323;GO:0017015;GO:0019904;GO:0030054;GO:0030111;GO:0030324;GO:0030426;GO:0030510;GO:0031345;GO:0031527;GO:0031527;GO:…	K06482	-	W	1DEZE;0WGDN;13CAY;0E7ZZ;1974H;0B3YJ;1BAVP;0IPB6;0V2YZ	integrin alpha 3 [Source:MGI Symbol;Acc:MGI:96602]	16400	Q62470
ENSMUSG00000001508		0.888865	5	0.300885	17	1.00471	3	0.189054	10	0.598001	4	0.291964	5	0.292395	8	0.533108	17	1.19679	1	0.0637081	10	0.587548	7	0.470452	11	94962791	94976327	-	1735	Sgca	GO:0005509;GO:0005509;GO:0005737;GO:0005856;GO:0005886;GO:0005886;GO:0005887;GO:0005911;GO:0014894;GO:0016011;GO:0016012;GO:0016012;GO:0016012;GO:0016012;GO:0016020;GO:0016020;GO:0016020;GO:0016021;GO:0042383;GO:0042383;GO:0043403;GO:0045121;GO:0061024;GO:0005856;GO:0016012;GO:0016012;GO:0016020;GO:0016020;GO:0016020;GO:0016021;GO:0005509;GO:0005509;GO:0005737;GO:0005856;GO:0005886;GO:0005886;GO:…	K12565	-	S;W	1ARTV;0VC9K;12Z33;0A32E;0UQE6;0DRKI;KOG4482;18SKF;1D0QJ	sarcoglycan, alpha (dystrophin-associated glycoprotein) [Source:MGI Symbol;Acc:MGI:894698]	20391	P82350
ENSMUSG00000001510		1.45917	31	1.24151	18	0.707982	13	0.545213	16	0.636767	11	0.534344	12	0.467025	7	0.310443	14	0.655925	6	0.254392	10	0.391023	18	0.805098	11	95120119	95125296	+	2607	Dlx3	GO:0000978;GO:0000981;GO:0001228;GO:0001568;GO:0001890;GO:0003677;GO:0003677;GO:0003677;GO:0003677;GO:0003677;GO:0003682;GO:0003700;GO:0005634;GO:0005634;GO:0005634;GO:0006355;GO:0006355;GO:0006357;GO:0006357;GO:0007275;GO:0030154;GO:0030855;GO:0042475;GO:0043565;GO:0043565;GO:0045944;GO:0071895;GO:0071895;GO:1990837;GO:1990837;	K09315	-	K	13KGP;1CYRM;0UQ9K;0VCZX;18WWE;0DPSI;0A24E;KOG0850;1AVPD	distal-less homeobox 3 [Source:MGI Symbol;Acc:MGI:94903]	13393	Q64205;Q78ZZ8
ENSMUSG00000001517		14.3837	1065	19.3246	684	12.1893	500	9.50089	555	10.0075	460	10.1241	855	15.0763	692	13.9047	616	13.0761	561	10.7767	591	10.4703	516	10.4568	6	128362967	128376146	+	5754	Foxm1	GO:0000086;GO:0000086;GO:0000086;GO:0000122;GO:0000977;GO:0003677;GO:0003677;GO:0003677;GO:0003700;GO:0003700;GO:0005634;GO:0006355;GO:0006355;GO:0006978;GO:0008284;GO:0019901;GO:0032873;GO:0043565;GO:0043565;GO:0045892;GO:0045893;GO:0045944;GO:0046578;GO:0071156;GO:0090344;GO:2000377;GO:2000781;GO:0000086;GO:0000086;GO:0003677;GO:0003677;GO:0003677;GO:0003700;GO:0003700;GO:0005634;GO:0006355;GO:…	K09406	-	K	0DI1G;1ARY8;1CSS3;1900N;0UKDR;0A2BM;0VBKK;13B4D;KOG2294	forkhead box M1 [Source:MGI Symbol;Acc:MGI:1347487]	14235	Q6P1H7
ENSMUSG00000001518		3.91196	223	3.28112	275	3.97384	142	2.18796	126	1.84229	156	2.78407	223	3.18853	170	2.76987	168	2.89176	153	2.38326	175	2.51401	181	2.97428	6	128409444	128424931	-	7096	Itfg2	GO:0002314;GO:0003674;GO:0005654;GO:0005764;GO:0005765;GO:0005765;GO:0005765;GO:0005829;GO:0016020;GO:0032006;GO:0034198;GO:0034198;GO:0034198;GO:0042149;GO:0042149;GO:0042149;GO:0140007;GO:0140007;GO:0140007;GO:0140007;GO:1904262;GO:1904262;GO:1904262;GO:0005515;	K23296	-	S	0IEQ3;13KFM;0DGD7;1B2XC;18WJ6;1CYBD;0V743;0USRB;0A1R8	integrin alpha FG-GAP repeat containing 2 [Source:MGI Symbol;Acc:MGI:1915450]	101142	Q91WI7
ENSMUSG00000001520		2.73655	87	2.41773	160	4.36686	46	1.33869	57	1.57411	43	1.44943	84	2.2685	70	2.15418	56	1.8206	82	2.4125	90	2.44199	70	2.17257	6	128399296	128416427	+	3757	Nrip2	GO:0004190;GO:0004190;GO:0006508;GO:0006508;GO:0000122;GO:0004190;GO:0004190;GO:0005515;GO:0005634;GO:0005634;GO:0005737;GO:0006508;GO:0006508;GO:0007219;GO:0000122;GO:0004190;GO:0004190;GO:0005515;GO:0005634;GO:0005634;GO:0005737;GO:0006508;GO:0006508;GO:0007219;GO:0004190;GO:0006508;	K13215	-	K;L	13JHG;KOG0012;0A3WS;0VERP;195Z0;0DRGV;1D0MS;0USBF;1AWGX	nuclear receptor interacting protein 2 [Source:MGI Symbol;Acc:MGI:1891884]	60345	Q9JHR9
ENSMUSG00000001521		10.8953	1103	12.3272	958	10.5152	742	8.68417	794	8.81824	654	8.86558	941	10.22	763	9.44298	694	9.07375	683	8.08118	754	8.22762	764	9.53609	6	128321161	128355851	-	9342	Tulp3	GO:0001664;GO:0001664;GO:0001841;GO:0001843;GO:0005576;GO:0005634;GO:0005634;GO:0005634;GO:0005654;GO:0005654;GO:0005730;GO:0005730;GO:0005737;GO:0005886;GO:0005886;GO:0005886;GO:0005929;GO:0005929;GO:0005929;GO:0005929;GO:0005930;GO:0007275;GO:0007420;GO:0008277;GO:0008277;GO:0008277;GO:0008589;GO:0009952;GO:0016020;GO:0019899;GO:0019899;GO:0021904;GO:0021914;GO:0021915;GO:0021953;GO:0031076;GO:…	-	-	S;O;T	1CRRK;1AXZX;190MY;09VSY;0V6RV;12PGJ;0UHM8;KOG2502;0DH1A	tubby-like protein 3 [Source:MGI Symbol;Acc:MGI:1329045]	22158	O88413
ENSMUSG00000001524		13.4372	378	11.9124	547	16.93	324	10.6927	352	11.0236	254	9.70916	332	10.1676	263	9.17822	288	10.6179	323	10.7764	361	11.1078	297	10.4533	17	35667730	35673739	-	3313	Gtf2h4	GO:0000438;GO:0000438;GO:0000438;GO:0000439;GO:0000439;GO:0000439;GO:0001671;GO:0001671;GO:0003690;GO:0005634;GO:0005634;GO:0005634;GO:0005669;GO:0005669;GO:0005675;GO:0005675;GO:0005675;GO:0005675;GO:0006281;GO:0006289;GO:0006289;GO:0006289;GO:0006366;GO:0006366;GO:0006366;GO:0006468;GO:0006974;GO:0008353;GO:0016251;GO:0016251;GO:0016607;GO:0016607;GO:0032781;GO:0070816;GO:0000438;GO:0000438;GO:…	K03144	-	K	0DP4X;0UJHB;KOG3471;18UBP;0V819;1CY2Z;12Q9T;09ZVW;1AYD4	general transcription factor II H, polypeptide 4 [Source:MGI Symbol;Acc:MGI:1338799]	14885	O70422;Q542U3
ENSMUSG00000001525		479.728	15029	471.637	18298	563.951	10240	336.52	11346	353.827	9183	349.543	14140	431.218	10813	375.766	10994	403.618	10014	332.697	10089	309.128	9080	318.237	17	35833921	35838306	-	3327	Tubb5	GO:0000166;GO:0000226;GO:0000278;GO:0003924;GO:0003924;GO:0005200;GO:0005200;GO:0005200;GO:0005200;GO:0005525;GO:0005525;GO:0005525;GO:0005525;GO:0005634;GO:0005641;GO:0005641;GO:0005737;GO:0005737;GO:0005737;GO:0005737;GO:0005829;GO:0005856;GO:0005874;GO:0005874;GO:0005874;GO:0005874;GO:0005874;GO:0005874;GO:0007017;GO:0007017;GO:0007017;GO:0007017;GO:0007017;GO:0009987;GO:0009987;GO:0019904;GO:…	K07375	-	Z	KOG1375;0V5GJ;12NDK;1CSK9;0USYX;1B06Z;09UH7;19066;0DHVM	tubulin, beta 5 class I [Source:MGI Symbol;Acc:MGI:107812]	22154	P99024
ENSMUSG00000001542		0.679974	48	0.509925	39	0.406902	106	1.17925	116	1.2246	68	0.87622	88	0.908484	86	1.01171	69	0.857534	76	0.854757	116	1.20319	94	1.11527	13	75706757	75772364	+	9828	Ell2	GO:0005634;GO:0005654;GO:0005654;GO:0006368;GO:0006368;GO:0006368;GO:0008023;GO:0008023;GO:0008023;GO:0008023;GO:0008023;GO:0032968;GO:0042795;GO:0042795;GO:0042795;GO:0006368;GO:0008023;GO:0006368;GO:0006368;GO:0008023;GO:0008023;GO:0006368;GO:0006368;GO:0008023;GO:0008023;GO:0006368;GO:0006368;GO:0008023;GO:0008023;GO:0006368;GO:0006368;GO:0008023;GO:0008023;	K15183	-	K	0UN8I;0DJM0;KOG4796;1B2VD;1CUDU;0V93M;13FCK;09Y7I;1900S	elongation factor RNA polymerase II 2 [Source:MGI Symbol;Acc:MGI:2183438]	192657	Q3UKU1
ENSMUSG00000001552		2.23643	196	3.17958	192	3.05898	68	1.1552	68	1.09621	70	1.37737	130	2.0494	73	1.31139	71	1.34744	87	1.49416	73	1.15624	73	1.32259	11	100368958	100397763	-	6436	Jup	GO:0001954;GO:0001954;GO:0002159;GO:0002159;GO:0002159;GO:0002159;GO:0003713;GO:0003713;GO:0003713;GO:0005198;GO:0005198;GO:0005515;GO:0005515;GO:0005634;GO:0005634;GO:0005737;GO:0005737;GO:0005737;GO:0005737;GO:0005829;GO:0005856;GO:0005882;GO:0005886;GO:0005886;GO:0005911;GO:0005911;GO:0005911;GO:0005912;GO:0005912;GO:0005912;GO:0005912;GO:0005912;GO:0005912;GO:0005912;GO:0005916;GO:0005916;GO:…	K10056	-	F;Z;T	09TXQ;12RMY;0V4WS;1CTF4;1AYHR;0UR25;0DIQ2;18TC0;KOG4203	junction plakoglobin [Source:MGI Symbol;Acc:MGI:96650]	16480	Q02257
ENSMUSG00000001555		8.79244	275	9.78261	343	11.9833	176	6.55645	170	6.00955	133	5.73869	213	7.36328	137	5.39681	133	5.53491	116	4.36862	149	5.17513	119	4.72777	11	100415697	100424824	+	2935	Fkbp10	GO:0000413;GO:0001701;GO:0003755;GO:0003755;GO:0003755;GO:0003755;GO:0005509;GO:0005509;GO:0005515;GO:0005528;GO:0005758;GO:0005783;GO:0005783;GO:0005788;GO:0016020;GO:0016853;GO:0017185;GO:0018208;GO:0030199;GO:0035909;GO:0042060;GO:0046872;GO:0085029;GO:0000413;GO:0003755;GO:0003755;GO:0003755;GO:0005509;GO:0005509;GO:0005783;GO:0016853;GO:0000413;GO:0003755;GO:0003755;GO:0016853;	K09575	EC:5.2.1.8	O	0A03F;0DFD1;KOG0549;0VAZP;12U6W;1AX1P;18YBU;0UMJA;1CWIP	FK506 binding protein 10 [Source:MGI Symbol;Acc:MGI:104769]	14230	Q61576
ENSMUSG00000001558		0.237881	5	0.241571	7	0.33215	5	0.252976	2	0.0960233	6	0.351614	0	0	1	0.0535019	4	0.226085	9	0.460343	8	0.377379	0	0	11	100441917	100457022	+	2161	Klhl10	GO:0000902;GO:0005515;GO:0005515;GO:0005737;GO:0005737;GO:0007283;GO:0007286;GO:0008584;GO:0009566;GO:0016567;GO:0030154;GO:0048808;GO:0048873;GO:0005515;	K10448	-	T	0V8MQ;191IE;0DRMH;1ASIN;09XSC;12TSQ;1D0UN;0UG52;KOG4441	kelch-like 10 [Source:MGI Symbol;Acc:MGI:2181067]	66720	Q9D5V2;B2RTD7
ENSMUSG00000001566		0.594025	24	1.11368	11	0.501304	3	0.145782	15	0.691688	11	0.619126	5	0.225469	29	1.49018	9	0.48857	17	0.835142	11	0.498371	9	0.46642	5	29473034	29478470	-	2250	Mnx1	GO:0000981;GO:0003677;GO:0003677;GO:0003677;GO:0005634;GO:0005654;GO:0005730;GO:0005829;GO:0006355;GO:0006355;GO:0006357;GO:0021520;GO:0021520;GO:0043565;GO:1990837;GO:0000981;GO:0001764;GO:0003677;GO:0003677;GO:0003677;GO:0005634;GO:0005634;GO:0005634;GO:0005654;GO:0005730;GO:0005829;GO:0006355;GO:0006355;GO:0006357;GO:0007417;GO:0008045;GO:0009791;GO:0021520;GO:0021520;GO:0021520;GO:0021520;GO:…	K08025	-	K	0DMZM;19372;KOG0489;1CWQA;0A0CW;137JG;0VB94;1ARW3;0UR8B	motor neuron and pancreas homeobox 1 [Source:MGI Symbol;Acc:MGI:109160]	15285	A2RSX2
ENSMUSG00000001569		7.9069	758	8.57243	558	6.19768	682	8.07705	721	8.10291	671	9.20441	734	8.06678	742	9.2925	629	8.32189	665	7.96196	815	8.99922	735	9.28343	5	29434664	29457843	+	9232	Nom1	GO:0003723;GO:0003723;GO:0003723;GO:0005515;GO:0005634;GO:0005730;GO:0005730;GO:0005730;GO:0005730;GO:0042274;GO:0048820;	K17583	-	T	KOG2141;1CPF9;09TEE;12N6U;1950U;0DERG;0V4DK;1AZZN;0UGUE	nucleolar protein with MIF4G domain 1 [Source:MGI Symbol;Acc:MGI:1861749]	433864	Q3UFM5
ENSMUSG00000001576		20.7637	1887	22.1666	1639	18.9089	1392	17.1238	1405	16.4011	1227	17.4827	1803	20.5822	1356	17.6392	1277	17.5491	1211	15.0603	1260	14.4514	1082	14.1952	17	26561489	26656934	+	8888	Ergic1	GO:0000139;GO:0003674;GO:0005654;GO:0005654;GO:0005783;GO:0005783;GO:0005789;GO:0005793;GO:0005793;GO:0005794;GO:0006888;GO:0006888;GO:0006888;GO:0006890;GO:0016020;GO:0016021;GO:0016192;GO:0030134;GO:0030173;GO:0030176;GO:0033116;GO:0043231;GO:0043231;GO:0016020;GO:0016021;GO:0016020;GO:0016021;GO:0016020;GO:0016021;GO:0016020;GO:0016021;GO:0016192;GO:0033116;	K20365	-	U	195A7;133NI;KOG2667;1CZV1;0UQUM;0A346;0DQRT;1B0MQ;0VDZ4	endoplasmic reticulum-golgi intermediate compartment (ERGIC) 1 [Source:MGI Symbol;Acc:MGI:1914708]	67458	Q9DC16;Q4FK22
ENSMUSG00000001583		0.123535	3	0.0940888	6	0.184811	2	0.0656871	6	0.186999	1	0.0380413	3	0.0914339	3	0.104191	3	0.110071	1	0.0332032	2	0.0612434	2	0.0700541	11	69851005	69858730	-	3329	Tnk1	GO:0000166;GO:0004672;GO:0004672;GO:0004713;GO:0004713;GO:0004713;GO:0004713;GO:0004713;GO:0004715;GO:0004715;GO:0005102;GO:0005515;GO:0005524;GO:0005524;GO:0005524;GO:0005524;GO:0005524;GO:0005737;GO:0005737;GO:0005737;GO:0005829;GO:0006468;GO:0006468;GO:0007169;GO:0016020;GO:0016020;GO:0016020;GO:0016301;GO:0016310;GO:0016740;GO:0030154;GO:0030308;GO:0031234;GO:0038083;GO:0042127;GO:0045087;GO:…	K08885	EC:2.7.10.2	T	1B4QC;0UGKP;1CPTP;KOG0199;12QVD;0V4SU;0DF3V;18Y1Y;09TTH	tyrosine kinase, non-receptor, 1 [Source:MGI Symbol;Acc:MGI:1930958]	83813	Q99ML2;Q3TJU8
ENSMUSG00000001588		0.273997	22	0.470881	18	0.378374	25	0.560354	20	0.425392	23	0.597111	16	0.332796	22	0.521441	14	0.350553	10	0.226596	13	0.271672	7	0.16733	11	69881567	69895539	-	4878	Acap1	GO:0003674;GO:0005096;GO:0005096;GO:0005515;GO:0005768;GO:0006629;GO:0007165;GO:0008150;GO:0016020;GO:0016042;GO:0043547;GO:0046872;GO:0055038;	K12489	-	T	12PNJ;1AV1W;0DHEF;18W3K;0UIGZ;1CS4F;KOG0521;09W2N;0V70X	ArfGAP with coiled-coil, ankyrin repeat and PH domains 1 [Source:MGI Symbol;Acc:MGI:2388270]	216859	Q8K2H4
ENSMUSG00000001604		2.93749	52	3.87798	57	4.17482	35	2.73341	30	2.22328	35	3.16599	32	2.31911	18	1.48651	36	3.14081	34	2.68439	32	2.33005	29	2.41539	4	136247729	136274898	+	1400	Tcea3	GO:0003676;GO:0003676;GO:0003677;GO:0005634;GO:0005634;GO:0005634;GO:0005634;GO:0006351;GO:0006351;GO:0006355;GO:0006355;GO:0008270;GO:0008270;GO:0046872;GO:0005634;GO:0005634;GO:0005634;	K03145	-	K	1AXM7;KOG1105;12TUW;18XGR;0A1K3;0DJWN;1CUQ1;0UNRW;0VCEQ	transcription elongation factor A (SII), 3 [Source:MGI Symbol;Acc:MGI:1196908]	21401	P23881
ENSMUSG00000001622		0.0495241	0	0	13	0.321053	17	0.447668	11	0.274876	5	0.152504	11	0.268804	6	0.167078	10	0.294178	11	0.292839	15	0.368279	9	0.252756	5	87925579	87932665	+	4152	Csn3	GO:0003674;GO:0005576;GO:0005576;GO:0005576;GO:0005615;GO:0005615;GO:0007595;GO:0007595;GO:0050821;GO:0050821;GO:0003674;GO:0005576;GO:0005576;GO:0005576;GO:0005615;GO:0005615;GO:0007595;GO:0007595;GO:0050821;GO:0050821;GO:0003674;GO:0005576;GO:0005576;GO:0005576;GO:0005615;GO:0005615;GO:0007595;GO:0007595;GO:0050821;GO:0050821;	K17282	-	W	0A7MD;1B6DS;0UVKE;196IQ;145BT;1D3RE;0DUDU;0VIFW;0JCVG	casein kappa [Source:MGI Symbol;Acc:MGI:107461]	12994	P06796
ENSMUSG00000001627		41.4723	2164	38.569	2548	44.6006	2154	40.2032	2207	39.089	1802	38.956	2549	44.1489	2392	47.2102	2273	47.3933	2116	39.9264	2149	37.3964	2115	42.0996	12	40201567	40248504	-	5858	Ifrd1	GO:0005634;GO:0005634;GO:0005737;GO:0006357;GO:0007275;GO:0014706;GO:0030154;GO:0030517;GO:0042692;GO:0043403;GO:0045944;GO:0048671;GO:0051091;GO:0061629;	-	-	Z	0DF0F;0V4P9;12NEI;191T8;09TQ4;1CPQ6;1B4E2;0UGAR;KOG2842	interferon-related developmental regulator 1 [Source:MGI Symbol;Acc:MGI:1316717]	15982	P19182
ENSMUSG00000001630		3.81331	150	3.20924	164	3.446	220	4.92909	255	5.42153	180	4.67113	202	4.19983	194	4.59628	167	4.17988	195	4.41681	197	4.11518	140	3.34522	6	146724995	146778812	+	4880	Stk38l	GO:0000166;GO:0000287;GO:0000287;GO:0000287;GO:0003779;GO:0004672;GO:0004672;GO:0004674;GO:0004674;GO:0004674;GO:0004674;GO:0004674;GO:0004674;GO:0005524;GO:0005524;GO:0005524;GO:0005524;GO:0005524;GO:0005737;GO:0005737;GO:0005737;GO:0005829;GO:0005829;GO:0005856;GO:0006468;GO:0006468;GO:0006468;GO:0006468;GO:0006468;GO:0015629;GO:0016020;GO:0016301;GO:0016310;GO:0016740;GO:0018105;GO:0035556;GO:…	K08790	EC:2.7.11.1	T;D	18ZGB;09WFJ;0UPKK;0V7E3;KOG0605;0DKKT;1CVF8;12PWV;1AZ86	serine/threonine kinase 38 like [Source:MGI Symbol;Acc:MGI:1922250]	232533	Q7TSE6
ENSMUSG00000001632		5.05036	324	4.9901	302	4.56806	278	4.48377	271	4.14768	198	3.69887	370	5.53778	310	5.28713	230	4.14409	270	4.40243	283	4.25563	211	3.62939	6	113307137	113324860	+	6779	Brpf1	GO:0000123;GO:0000123;GO:0001570;GO:0001841;GO:0003676;GO:0003677;GO:0005515;GO:0005634;GO:0005634;GO:0005694;GO:0005737;GO:0005737;GO:0005829;GO:0005886;GO:0006325;GO:0035726;GO:0042393;GO:0043966;GO:0043972;GO:0043972;GO:0043994;GO:0043994;GO:0043994;GO:0044154;GO:0044154;GO:0044154;GO:0045893;GO:0046872;GO:0048145;GO:0070776;GO:0070776;GO:0070776;GO:0003676;GO:0005515;GO:0005634;GO:0046872;GO:…	K11348	-	K;B	1B3S4;19231;12NIC;0DFDT;0UJHE;KOG0955;0V538;09U46;1CS3B	bromodomain and PHD finger containing, 1 [Source:MGI Symbol;Acc:MGI:1926033]	78783	B2RRD7;Q80XK2;Q9CTY1;Q8C905
ENSMUSG00000001642		40.1487	3274	40.7716	3530	43.1732	3035	39.5796	3396	42.026	2670	40.3301	3613	43.7237	3001	41.3846	2772	40.384	3092	40.7645	2926	35.5767	2528	35.1595	6	34302434	34317478	-	8384	Akr1b3	GO:0001523;GO:0001523;GO:0001523;GO:0001758;GO:0001758;GO:0001758;GO:0001894;GO:0001894;GO:0002070;GO:0003091;GO:0004032;GO:0004032;GO:0004032;GO:0004032;GO:0004032;GO:0005615;GO:0005615;GO:0005654;GO:0005654;GO:0005737;GO:0005829;GO:0005829;GO:0005829;GO:0005829;GO:0005996;GO:0005996;GO:0006061;GO:0006061;GO:0008106;GO:0009414;GO:0009414;GO:0010033;GO:0010033;GO:0016491;GO:0016491;GO:0016491;GO:…	K00011	EC:1.1.1.21	C;K	1CR2V;09V48;0DGDE;0V63V;1AY3Q;KOG1577;0UJYK;12P3Z;191NM	aldo-keto reductase family 1, member B3 (aldose reductase) [Source:MGI Symbol;Acc:MGI:1353494]	11677	P45376;Q3UDY1
ENSMUSG00000001655		0.0417765	0	0	0	0	0	0	0	0	0	0	0	0	0	0	0	0	0	0	0	0	0	0	15	102921103	102928814	+	2461	Hoxc13	GO:0000981;GO:0001228;GO:0001942;GO:0003677;GO:0003677;GO:0003677;GO:0003682;GO:0005634;GO:0005634;GO:0006355;GO:0006355;GO:0007275;GO:0009653;GO:0009952;GO:0035878;GO:0043565;GO:0043587;GO:0045944;GO:1990837;GO:1990837;	K09298	-	K	0UHUN;KOG0487;0VE5D;1D02E;1ATEQ;13M3T;0DQY9;195N7;0A0YT	homeobox C13 [Source:MGI Symbol;Acc:MGI:99560]	15422	P50207
ENSMUSG00000001656		1.11918	22	1.13655	21	1.06548	6	0.3246	16	0.821401	9	0.563956	16	0.803255	13	0.743706	19	1.1483	14	0.765695	7	0.353081	4	0.230787	15	102954427	102957708	+	2021	Hoxc11	GO:0000978;GO:0000978;GO:0000981;GO:0001228;GO:0001228;GO:0001501;GO:0001656;GO:0001759;GO:0003677;GO:0003677;GO:0003677;GO:0005634;GO:0005654;GO:0005654;GO:0005829;GO:0005829;GO:0006355;GO:0006355;GO:0007275;GO:0009952;GO:0009954;GO:0042733;GO:0043565;GO:0045944;GO:0045944;GO:0060272;GO:1990837;GO:1990837;	K09296	-	K	13F8W;1CQ9M;KOG0487;1AV9Z;18XNY;0DFJW;09UA6;0UJT4;0V59D	homeobox C11 [Source:MGI Symbol;Acc:MGI:96193]	109663	P31313
ENSMUSG00000001657		4.901	131	4.82957	111	4.01902	126	4.86454	132	4.83595	98	4.3823	110	3.94093	93	3.79677	119	5.1324	101	3.94205	114	4.1035	96	3.95271	15	102990607	102994111	+	2832	Hoxc8	GO:0000122;GO:0000981;GO:0003677;GO:0003677;GO:0003677;GO:0003677;GO:0003700;GO:0003700;GO:0005634;GO:0005634;GO:0005654;GO:0005654;GO:0006355;GO:0006355;GO:0007275;GO:0009952;GO:0015630;GO:0015630;GO:0030182;GO:0043565;GO:0048705;GO:1990837;GO:1990837;	K09308	-	K	0UQ5A;0DHDN;KOG0489;1B20Q;09W4I;0V72W;1CS3V;18VHQ;12S9T	homeobox C8 [Source:MGI Symbol;Acc:MGI:96198]	15426	P09025
ENSMUSG00000001661		16.0537	351	15.2188	299	12.7323	326	14.8022	365	15.7267	312	16.4084	336	14.1574	275	13.2038	246	12.478	328	15.0561	373	15.7905	363	17.5779	15	102998257	103011881	+	2408	Hoxc6	GO:0000978;GO:0000981;GO:0000981;GO:0003677;GO:0003677;GO:0003677;GO:0003700;GO:0003700;GO:0005634;GO:0005634;GO:0005654;GO:0005654;GO:0005829;GO:0005829;GO:0006355;GO:0006355;GO:0006357;GO:0007275;GO:0009952;GO:0009952;GO:0043565;GO:0048706;	K09306	-	K	KOG0489;1ARYA;0A0V4;18WXU;12T5D;1CXDN;0VBRM;0DNG8;0UQIJ	homeobox C6 [Source:MGI Symbol;Acc:MGI:96197]	15425	P10629;Q543H4;B2RUB8
ENSMUSG00000001663		36.1995	573	39.1527	756	50.7329	505	36.1353	510	34.6297	428	35.4723	453	30.0798	369	27.9208	420	33.5732	432	31.2503	511	34.0911	394	30.067	10	75783813	75798584	-	1528	Gstt1	GO:0004364;GO:0004364;GO:0004364;GO:0004364;GO:0004602;GO:0004602;GO:0005515;GO:0005634;GO:0005634;GO:0005634;GO:0005737;GO:0005737;GO:0005829;GO:0005829;GO:0006304;GO:0006304;GO:0006749;GO:0006749;GO:0006749;GO:0006749;GO:0007568;GO:0009751;GO:0010269;GO:0014070;GO:0016740;GO:0018900;GO:0018900;GO:0033197;GO:0042493;GO:0047651;GO:0047651;GO:0098869;GO:0004364;GO:0005515;GO:0005515;	K00799	EC:2.5.1.18	O	09X84;1CTA6;0DIJJ;0UM45;1B0CK;18XN3;13RI7;KOG0867;0V86R	glutathione S-transferase, theta 1 [Source:MGI Symbol;Acc:MGI:107379]	14871	Q64471;Q9DCY6
ENSMUSG00000001665		5.43228	200	5.43504	249	6.64558	121	3.44344	126	3.40263	95	3.13138	143	3.7764	131	3.9422	129	4.10109	180	5.17856	134	3.55542	141	4.27936	10	75774115	75781414	-	3842	Gstt3	GO:0004364;GO:0004364;GO:0004364;GO:0005515;GO:0005737;GO:0005737;GO:0006749;GO:0006749;GO:0016740;GO:0005515;GO:0005737;	K00799	EC:2.5.1.18	O	09X84;1CTA6;0DIJJ;1B57G;0UUIR;13RI7;KOG0867;0V86R	glutathione S-transferase, theta 3 [Source:MGI Symbol;Acc:MGI:2143526]	103140	Q99L20
ENSMUSG00000001666		2.26107	7	0.945472	20	2.65303	6	0.848664	20	2.68443	4	0.655314	7	0.918794	14	2.09398	12	1.89613	18	2.57387	11	1.45063	16	2.41356	10	75771230	75773414	-	773	Ddt	GO:0002020;GO:0005126;GO:0005615;GO:0005615;GO:0005737;GO:0010760;GO:0016829;GO:0032760;GO:0033981;GO:0042438;GO:0050178;GO:0050729;GO:0070374;	K10028	EC:4.1.1.84	V	0UVFX;1D3MW;0VIC8;193KJ;1B6BV;13T45;0DUA6;0A7HA;KOG1759	D-dopachrome tautomerase [Source:MGI Symbol;Acc:MGI:1298381]	13202	O35215;Q3UNI8
ENSMUSG00000001670		0	1	0.0434125	0	0	0	0	0	0	0	0	0	0	0	0	0	0	0	0	2	0.0847731	2	0.0969688	8	109990437	109999803	+	2405	Tat	GO:0003824;GO:0003824;GO:0004838;GO:0004838;GO:0004838;GO:0004838;GO:0004838;GO:0004838;GO:0005739;GO:0005739;GO:0006103;GO:0006103;GO:0006103;GO:0006520;GO:0006520;GO:0006520;GO:0006520;GO:0006536;GO:0006536;GO:0006536;GO:0006559;GO:0006572;GO:0006572;GO:0006572;GO:0006979;GO:0006979;GO:0008483;GO:0008483;GO:0008483;GO:0009058;GO:0009058;GO:0009072;GO:0009072;GO:0009074;GO:0009074;GO:0014070;GO:…	K00815	EC:2.6.1.5	E	18V2Q;12TQX;0VA5C;1AUQF;KOG0259;0UT4T;09Z82;0DP3R;1CXRW	tyrosine aminotransferase [Source:MGI Symbol;Acc:MGI:98487]	234724	Q8QZR1
ENSMUSG00000001672		0.40699	0	0	2	0.0624479	5	0.166468	14	0.442309	11	0.424188	4	0.123582	1	0.0352064	10	0.371932	9	0.302924	8	0.24833	3	0.106521	8	109947914	109962203	-	3284	Marveld3	GO:0005923;GO:0006970;GO:0010633;GO:0016020;GO:0016020;GO:0016020;GO:0016021;GO:0031410;GO:0031435;GO:0045216;GO:0046329;GO:0050680;GO:0070830;GO:1902414;GO:0016020;GO:0016020;GO:0016020;GO:0016021;	K21099	-	S	09ZQW;13RRN;0UQDS;1CW3Y;0VAMC;1AYRR;192ZP;0IYBG;0DM8S	MARVEL (membrane-associating) domain containing 3 [Source:MGI Symbol;Acc:MGI:1920858]	73608	Q9D956;G3X9A4
ENSMUSG00000001674		33.7048	866	36.4143	814	33.6154	885	38.97	1057	44.1672	763	38.915	1083	44.2539	940	43.7699	875	43.0426	899	40.02	951	39.0433	942	44.2376	1	121553835	121567989	-	2483	Ddx18	GO:0000166;GO:0000463;GO:0003676;GO:0003676;GO:0003723;GO:0003724;GO:0004386;GO:0005524;GO:0005524;GO:0005524;GO:0005634;GO:0005694;GO:0005694;GO:0005694;GO:0005730;GO:0005730;GO:0005730;GO:0005730;GO:0016787;GO:0071392;GO:0000166;GO:0005524;	K13179	EC:3.6.4.13	A	1AVU6;12PFC;1CSV2;18W0Q;KOG0342;0UKHG;09VR9;0DI4P;0V6Q7	DEAD (Asp-Glu-Ala-Asp) box polypeptide 18 [Source:MGI Symbol;Acc:MGI:1914192]	66942	Q8K363;B2RUM8
ENSMUSG00000001687		5.39579	365	4.70593	285	3.60876	358	4.83359	411	5.26581	340	5.31705	346	4.33509	373	5.32544	314	4.73608	372	5.07761	412	5.18636	336	4.83814	5	148504635	148552789	-	8098	Ubl3	GO:0003674;GO:0005515;GO:0005886;GO:0008150;GO:0016020;GO:0003674;GO:0005515;GO:0005886;GO:0008150;GO:0016020;GO:0003674;GO:0005515;GO:0005886;GO:0008150;GO:0016020;	-	-	S	13RBA;1B5I4;192V8;0VHSS;1D3N7;0DUAI;0A6YK;0IVZB;0UVGJ	ubiquitin-like 3 [Source:MGI Symbol;Acc:MGI:1344373]	24109	Q9Z2M6
ENSMUSG00000001700		5.32254	271	4.98228	309	5.57927	343	6.60369	331	6.04724	297	6.62299	294	5.25261	236	4.80468	247	5.31242	321	6.2478	373	6.69545	316	6.48832	18	56400337	56503792	+	5679	Gramd3	GO:0005881;GO:0016020;GO:0016021;GO:0042802;GO:0005881;GO:0005881;GO:0008150;GO:0042802;GO:0016020;GO:0016021;	-	-	Z;S;D;P	0VD90;1CZE0;1B1CV;12P9A;18ZNF;0UIS0;09XCW;0DQBY;KOG1032	GRAM domain containing 3 [Source:MGI Symbol;Acc:MGI:1914815]	107022	-
ENSMUSG00000001707		17.5825	479	15.3549	451	14.1987	612	20.5446	694	22.1077	463	18.0025	669	20.8405	640	22.7189	666	24.976	659	22.3646	682	21.3457	568	20.3352	13	38644207	38659058	-	3257	Eef1e1	GO:0005515;GO:0005634;GO:0005654;GO:0005730;GO:0005737;GO:0005829;GO:0006412;GO:0008285;GO:0017101;GO:0017101;GO:0017101;GO:0017101;GO:0017101;GO:0043065;GO:0043517;GO:0043517;GO:0043517;GO:0043517;GO:1990830;GO:2000774;GO:2001235;	K15439	-	O;J	09XNU;0UMP7;12SKT;1AX5J;KOG0867;0V82I;193BW;1CTS3;0DJ0M	eukaryotic translation elongation factor 1 epsilon 1 [Source:MGI Symbol;Acc:MGI:1913393]	66143	Q9D1M4
ENSMUSG00000001729		56.2982	2410	61.401	2557	63.9808	1485	39.6204	1795	45.4458	1412	43.6347	2249	55.6823	1845	52.0534	1756	52.3383	1535	41.4029	1604	39.9002	1363	38.783	12	112653821	112674884	-	4098	Akt1	GO:0000166;GO:0001649;GO:0001893;GO:0001934;GO:0001934;GO:0001938;GO:0001938;GO:0001938;GO:0002042;GO:0002042;GO:0004672;GO:0004672;GO:0004672;GO:0004672;GO:0004672;GO:0004674;GO:0004674;GO:0004674;GO:0004674;GO:0004674;GO:0004674;GO:0004674;GO:0004674;GO:0004712;GO:0004712;GO:0005080;GO:0005080;GO:0005515;GO:0005515;GO:0005515;GO:0005516;GO:0005516;GO:0005516;GO:0005524;GO:0005524;GO:0005524;GO:…	K04456	EC:2.7.11.1	T	0UJ1F;09T9K;KOG0598;12P0N;0V5U6;1CUFJ;18Z8V;0DI33;1B0DW	thymoma viral proto-oncogene 1 [Source:MGI Symbol;Acc:MGI:87986]	11651	P31750
ENSMUSG00000001739		26.4291	661	32.4921	708	34.1798	359	18.4801	437	21.3466	360	21.4643	558	26.6551	394	21.447	442	25.4176	267	13.8947	252	12.0945	220	12.0777	5	136966616	136975858	+	2124	Cldn15	GO:0005198;GO:0005198;GO:0005886;GO:0005886;GO:0005923;GO:0005923;GO:0005923;GO:0005923;GO:0006811;GO:0007155;GO:0016020;GO:0016021;GO:0016021;GO:0016021;GO:0016328;GO:0016338;GO:0030054;GO:0042802;GO:0070830;GO:0005198;GO:0005198;GO:0005886;GO:0005886;GO:0005923;GO:0005923;GO:0005923;GO:0005923;GO:0006811;GO:0007155;GO:0016020;GO:0016021;GO:0016021;GO:0016021;GO:0016328;GO:0016338;GO:0030054;GO:…	K06087	-	U	13PKR;18WBY;0UNYM;1B0BK;0VA92;0IKVT;09ZBV;1CVP6;0DKU8	claudin 15 [Source:MGI Symbol;Acc:MGI:1913103]	60363	Q9Z0S5
ENSMUSG00000001741		0.0784325	6	0.0796495	5	0.0651872	6	0.0834097	4	0.052767	7	0.112712	1	0.0129003	7	0.102902	7	0.108709	10	0.140538	16	0.207379	6	0.0889548	7	83642825	83745726	-	7865	Il16	GO:0005125;GO:0005125;GO:0005125;GO:0005125;GO:0005125;GO:0005515;GO:0005515;GO:0005515;GO:0005576;GO:0005615;GO:0005634;GO:0005737;GO:0005829;GO:0005829;GO:0005886;GO:0005886;GO:0006935;GO:0007165;GO:0016607;GO:0016607;GO:0030595;GO:0030595;GO:0032730;GO:0032730;GO:0032735;GO:0032735;GO:0032755;GO:0032755;GO:0042609;GO:0042609;GO:0042609;GO:0050729;GO:0050729;GO:0050930;GO:0050930;GO:0051924;GO:…	K22628	-	O;T;K	1DDI5;196YM;1BAEX;0V1TG;0WDVZ;KOG3528;0E6JS;0B1AN;13QDP	interleukin 16 [Source:MGI Symbol;Acc:MGI:1270855]	16170	O54824
ENSMUSG00000001750		40.0035	2093	47.4743	1951	43.4617	1404	33.3496	1465	33.0216	1216	33.4551	1717	37.8468	1297	32.5779	1308	34.7084	1602	38.4694	1740	38.5346	1422	36.0227	19	3896050	3907133	-	4603	Tcirg1	GO:0000220;GO:0000220;GO:0001503;GO:0002158;GO:0002377;GO:0005634;GO:0005739;GO:0005764;GO:0005770;GO:0005886;GO:0005886;GO:0006811;GO:0006874;GO:0006915;GO:0006954;GO:0007035;GO:0007039;GO:0010155;GO:0010272;GO:0010468;GO:0015078;GO:0015078;GO:0016020;GO:0016021;GO:0016064;GO:0016236;GO:0016324;GO:0016471;GO:0021554;GO:0030099;GO:0030183;GO:0030217;GO:0030316;GO:0030667;GO:0030670;GO:0032609;GO:…	K02154	-	C	18X22;1B418;KOG2189;09TG0;1CPGR;0V4F2;12NZN;0DESY;0UK2U	T cell, immune regulator 1, ATPase, H+ transporting, lysosomal V0 protein A3 [Source:MGI Symbol;Acc:MGI:1350931]	27060	Q9JHF5
ENSMUSG00000001751		34.1933	970	38.1019	1242	47.9135	663	27.2724	708	27.6363	589	28.0627	786	30.0032	567	24.6634	596	27.3879	696	28.9433	687	26.3478	622	27.2868	11	101070012	101077672	+	2658	Naglu	GO:0007040;GO:0016787;GO:0021680;GO:0042474;GO:0045475;GO:0046548;GO:0060119;GO:0070062;GO:0070062;	K01205	EC:3.2.1.50	G;U	0V5IM;09UJE;0DFV2;0UNN7;18UVC;KOG2233;12TZY;1AU1J;1CQIF	alpha-N-acetylglucosaminidase (Sanfilippo disease IIIB) [Source:MGI Symbol;Acc:MGI:1351641]	27419	O88325
ENSMUSG00000001755		23.3093	688	25.0548	756	27.0386	526	20.0596	599	21.6771	465	20.5397	668	23.6401	494	19.9216	459	19.5547	675	26.0238	699	24.8538	537	21.8406	11	101082565	101086619	+	2867	Coasy	GO:0000166;GO:0003824;GO:0003824;GO:0003824;GO:0004140;GO:0004140;GO:0004140;GO:0004140;GO:0004140;GO:0004595;GO:0004595;GO:0004595;GO:0005524;GO:0005524;GO:0005524;GO:0005737;GO:0005739;GO:0005759;GO:0005759;GO:0008152;GO:0009058;GO:0009058;GO:0015937;GO:0015937;GO:0015937;GO:0015937;GO:0015937;GO:0016301;GO:0016310;GO:0016740;GO:0016779;GO:0000166;GO:0003824;GO:0003824;GO:0003824;GO:0004140;GO:…	K02318	-	H	09Y68;1CWC2;191CA;0UR1E;KOG3220;KOG3351;1AZAX;0DMGT;0VAHN;12NGJ	Coenzyme A synthase [Source:MGI Symbol;Acc:MGI:1918993]	71743	Q9DBL7
ENSMUSG00000001761		27.747	1548	28.7533	1290	23.5324	1012	19.6848	1107	20.4332	908	20.457	1344	24.2597	1155	23.7571	1001	21.7514	1000	19.6644	1156	20.9646	1065	22.0929	6	29735503	29761365	+	5621	Smo	GO:0000122;GO:0001503;GO:0001570;GO:0001649;GO:0001701;GO:0001708;GO:0001755;GO:0001947;GO:0002052;GO:0002053;GO:0003007;GO:0003140;GO:0003323;GO:0004888;GO:0004888;GO:0004930;GO:0005113;GO:0005113;GO:0005113;GO:0005515;GO:0005515;GO:0005634;GO:0005737;GO:0005794;GO:0005794;GO:0005886;GO:0005886;GO:0005886;GO:0005886;GO:0005886;GO:0005901;GO:0005901;GO:0005929;GO:0005929;GO:0005929;GO:0005929;GO:…	K06226	-	T	0DKAG;1B0RS;0VE00;0UQXN;12S5M;0A34Y;1D00W;1918T;KOG3577	smoothened, frizzled class receptor [Source:MGI Symbol;Acc:MGI:108075]	319757	P56726;Q4VBD5;Q8BJN8
ENSMUSG00000001763		0.178115	6	0.120586	1	0.0197381	0	0	1	0.0199717	2	0.0487544	2	0.0390611	3	0.0667667	0	0	1	0.0212769	3	0.0588679	3	0.0673368	6	29694222	29718559	+	5195	Tspan33	GO:0005737;GO:0005886;GO:0005886;GO:0005886;GO:0005887;GO:0005912;GO:0009986;GO:0016020;GO:0016021;GO:0016021;GO:0016021;GO:0019899;GO:0019899;GO:0019899;GO:0030054;GO:0046930;GO:0046930;GO:0046930;GO:0046931;GO:0046931;GO:0046931;GO:0051604;GO:0051604;GO:0051604;GO:0051604;GO:0072659;GO:0072659;GO:0072659;GO:0072659;GO:0097197;GO:0005737;GO:0005886;GO:0005886;GO:0005887;GO:0005912;GO:0009986;GO:…	K17346	-	S;G	0DJ9X;12QTD;0UKP2;09XX2;KOG3882;0V8UM;1CU1W;1AVTS;18WSP	tetraspanin 33 [Source:MGI Symbol;Acc:MGI:1919012]	232670	Q8R3S2
ENSMUSG00000001767		21.8516	813	22.082	610	16.2719	1109	31.5437	1101	29.717	933	30.7374	929	24.5207	897	26.9795	885	28.1208	1137	32.6942	1245	33.0163	1026	31.123	2	145917479	145935014	-	3844	Crnkl1	GO:0000245;GO:0000245;GO:0000245;GO:0000245;GO:0000398;GO:0000398;GO:0000398;GO:0000398;GO:0000974;GO:0003723;GO:0003723;GO:0003723;GO:0005515;GO:0005634;GO:0005634;GO:0005634;GO:0005681;GO:0005681;GO:0005681;GO:0006396;GO:0006396;GO:0006397;GO:0008380;GO:0016607;GO:0071007;GO:0071007;GO:0071007;GO:0071007;GO:0071013;GO:0071013;GO:0071013;GO:0071014;	K12869	-	A;D	0V551;0UH6K;1ASV3;1CQ5G;19273;12N29;09U61;0DFFQ;KOG1915	crooked neck pre-mRNA splicing factor 1 [Source:MGI Symbol;Acc:MGI:1914127]	66877	P63154
ENSMUSG00000001768		4.21428	456	4.22409	435	3.95747	569	5.51968	535	4.92485	413	4.64041	504	4.53699	424	4.34938	423	4.58401	485	4.75634	506	4.57647	441	4.5624	2	145675215	145887616	+	11271	Rin2	GO:0003674;GO:0005096;GO:0005575;GO:0005737;GO:0006897;GO:0007165;GO:0007165;GO:0010595;GO:0043547;GO:1904906;GO:2001214;GO:0005096;GO:0007165;GO:0007165;GO:0010595;GO:0043547;GO:1904906;GO:2001214;	K23687	-	U	1ARTC;1CPKM;0V4JF;09TKE;0DEX2;13JV5;190KR;KOG2320;0UFZG	Ras and Rab interactor 2 [Source:MGI Symbol;Acc:MGI:1921280]	74030	Q9D684;F8WGD2
ENSMUSG00000001773		0	0	0	0	0	0	0	0	0	0	0	0	0	0	0	0	0	0	0	0	0	0	0	7	86718977	86775943	-	3210	Folh1	GO:0003824;GO:0004180;GO:0004180;GO:0004180;GO:0004181;GO:0005886;GO:0005886;GO:0005886;GO:0005887;GO:0006508;GO:0006508;GO:0006508;GO:0006760;GO:0008152;GO:0008233;GO:0008233;GO:0008237;GO:0009986;GO:0016020;GO:0016021;GO:0016021;GO:0016787;GO:0016805;GO:0016805;GO:0035609;GO:0043065;GO:0046872;GO:1904492;GO:1904493;GO:0005886;GO:0016020;GO:0016021;	K14592	EC:3.4.17.21	O;P;E	1CPF8;18XU0;0V4DJ;0UFS2;KOG2195;1B4Z9;12N6T;0DERF;09TED	folate hydrolase 1 [Source:MGI Symbol;Acc:MGI:1858193]	53320	O35409
ENSMUSG00000001774		7.71981	602	8.38265	390	5.33347	929	13.5467	871	12.0524	773	13.0558	698	9.44517	809	12.4746	654	10.6537	862	12.7074	1010	13.7315	854	13.281	9	18292125	18317442	+	7498	Chordc1	GO:0005515;GO:0005524;GO:0008270;GO:0008270;GO:0010824;GO:0043531;GO:0046872;GO:0051298;GO:0051879;GO:0051879;GO:0061077;GO:1900034;GO:2000299;GO:0046872;GO:0046872;GO:0046872;GO:0046872;	K16729	-	S;Q;T	0UN04;12S34;1CU2Z;0DJAU;09XXQ;18T88;1AXGG;KOG1667;0V8VG	cysteine and histidine-rich domain (CHORD)- containing, zinc-binding protein 1 [Source:MGI Symbol;Acc:MGI:1914167]	66917	Q9D1P4
ENSMUSG00000001783		80.9128	2003	79.9723	2467	96.736	1751	73.2114	1864	73.9564	1632	79.0347	2171	84.2341	1733	76.6216	1841	85.9903	1969	83.2277	1877	73.1704	1713	76.3841	10	85938637	85957823	-	2615	Rtcb	GO:0000166;GO:0000971;GO:0001701;GO:0001890;GO:0003972;GO:0003972;GO:0003972;GO:0003972;GO:0003972;GO:0003972;GO:0005525;GO:0005634;GO:0005634;GO:0005634;GO:0005634;GO:0005635;GO:0005635;GO:0005654;GO:0005654;GO:0005737;GO:0005737;GO:0005737;GO:0005789;GO:0005789;GO:0005829;GO:0005829;GO:0006388;GO:0006388;GO:0006388;GO:0006388;GO:0006388;GO:0006388;GO:0006396;GO:0006396;GO:0008033;GO:0008452;GO:…	K14415	EC:6.5.1.8	S	KOG3833;12R06;0UK0Z;09WGK;1CSGB;190UZ;1AUSI;0V7F5;0DHS1	RNA 2',3'-cyclic phosphate and 5'-OH ligase [Source:MGI Symbol;Acc:MGI:106379]	28088	Q99LF4
ENSMUSG00000001785		31.2769	823	29.207	925	32.2396	1077	40.0255	1050	37.0295	938	40.3766	1184	40.8328	1009	39.6527	932	38.6937	1139	42.7932	1016	35.2042	956	37.8907	10	85829494	85889096	+	2942	Pwp1	GO:0005515;GO:0005634;GO:0005634;GO:0005634;GO:0005694;GO:0005730;GO:0005730;GO:0005730;GO:0005794;GO:0005794;GO:0033140;GO:0034773;GO:0042254;GO:1901838;GO:1901838;GO:1990889;GO:2000738;	K14791	-	S;D;U	0DGB3;12PZF;09WTT;1CR0I;18W5A;0V7RV;KOG0270;1ATM0;0UI1E	PWP1 homolog, endonuclein [Source:MGI Symbol;Acc:MGI:1914735]	103136	Q99LL5
ENSMUSG00000001786		7.96876	461	7.7883	529	8.77724	290	5.13067	359	6.02709	273	5.59427	451	7.40437	367	6.86597	334	6.60123	364	6.51039	346	5.7073	336	6.33969	10	86021972	86051873	+	6180	Fbxo7	GO:0000151;GO:0000151;GO:0000151;GO:0000422;GO:0000422;GO:0000422;GO:0005515;GO:0005634;GO:0005634;GO:0005634;GO:0005634;GO:0005654;GO:0005654;GO:0005737;GO:0005737;GO:0005737;GO:0005739;GO:0005739;GO:0005739;GO:0005739;GO:0005829;GO:0005829;GO:0005829;GO:0006511;GO:0006511;GO:0006626;GO:0006626;GO:0006626;GO:0010975;GO:0010975;GO:0016567;GO:0016567;GO:0016567;GO:0019005;GO:0019005;GO:0019901;GO:…	K10293	-	O	12PEZ;18T6V;0DN7Z;0A0KK;0URI1;1CX4N;0IGV9;1AV2J;0VBGU	F-box protein 7 [Source:MGI Symbol;Acc:MGI:1917004]	69754	Q3U7U3
ENSMUSG00000001794		125.309	3134	132.1	4010	166	2453	108.277	2851	119.419	2113	108.03	3147	128.905	2307	107.683	2443	120.466	2382	106.294	2537	104.409	2061	97.0217	7	30186936	30198811	-	2477	Capns1	GO:0004198;GO:0005509;GO:0005509;GO:0005737;GO:0005829;GO:0005886;GO:0006508;GO:0016020;GO:0016020;GO:0046872;GO:0005509;GO:0005509;GO:0005737;GO:0005886;GO:0006508;GO:0016020;GO:0046872;GO:0005509;GO:0005509;GO:0005737;GO:0005886;GO:0016020;GO:0046872;	K08583	-	T	0DR87;13MJB;0VEGC;1B2U6;KOG0037;18XET;0A3MD;1D0DK;0UJPF	calpain, small subunit 1 [Source:MGI Symbol;Acc:MGI:88266]	12336	O88456;A0A0R4IZW8
ENSMUSG00000001802		0	0	0	0	0	0	0	0	0	0	0	0	0	0	0	0	0	0	0	0	0	0	0	7	35200027	35215498	-	4700	Lrp3	GO:0005515;GO:0005515;GO:0005575;GO:0010628;GO:0010628;GO:0010629;GO:0010629;GO:0016020;GO:0016021;GO:0045599;GO:0045599;GO:0045669;GO:0045669;GO:0005515;GO:0005515;GO:0005575;GO:0010628;GO:0010629;GO:0016020;GO:0016021;GO:0045599;GO:0045669;	K20050	-	T	09W7B;1CWQ0;18WHA;KOG1215;0DMUI;0V76M;1B4MW;0UJPE;13KJT	low density lipoprotein receptor-related protein 3 [Source:MGI Symbol;Acc:MGI:3584516]	435965	Q3UEV4;E9Q1T6;Q52KH0
ENSMUSG00000001804		0	0	0	0	0	0	0	0	0	0	0	0	0	0	0	0	0	0	0	0	0	0	0	18	20436175	20471821	+	3478	Dsg4	GO:0001942;GO:0005509;GO:0005509;GO:0005509;GO:0005509;GO:0005509;GO:0005886;GO:0005886;GO:0005886;GO:0005911;GO:0007155;GO:0007155;GO:0007155;GO:0007156;GO:0007156;GO:0016020;GO:0016020;GO:0016020;GO:0016021;GO:0030054;GO:0030057;GO:0030057;GO:0030057;GO:0030216;GO:0030509;GO:0046872;GO:0098609;GO:0098609;	K07599	-	Z;W;U	0UI7C;09TST;1CPSY;0V4S4;0DF33;13JJ4;KOG3594;18XD0;1AWG2	desmoglein 4 [Source:MGI Symbol;Acc:MGI:2661061]	16769	Q7TMD7
ENSMUSG00000001815		0	0	0	0	0	0	0	0	0	4	0.120868	0	0	0	0	0	0	0	0	0	0	0	0	2	74652991	74659557	-	4191	Evx2	GO:0000981;GO:0003677;GO:0003677;GO:0003677;GO:0005634;GO:0006355;GO:0006355;GO:0006357;GO:0043565;GO:0000981;GO:0003677;GO:0003677;GO:0003677;GO:0005634;GO:0006355;GO:0006355;GO:0006357;GO:0007275;GO:0035108;GO:0043565;GO:1990837;GO:1990837;	K09320	-	K	1AWJ7;0A0D0;KOG0844;1CV31;0V52A;18WKQ;0DK96;0UMY5;12P8Q	even-skipped homeobox 2 [Source:MGI Symbol;Acc:MGI:95462]	14029	P49749;Q6P7W9
ENSMUSG00000001819		0.124219	0	0	6	0.24778	2	0.0880679	2	0.0835708	4	0.20401	4	0.163449	0	0	3	0.147575	0	0	2	0.08211	1	0.0469613	2	74668310	74671599	+	2483	Hoxd13	GO:0000978;GO:0000981;GO:0000987;GO:0001228;GO:0001228;GO:0001228;GO:0001501;GO:0003677;GO:0003677;GO:0003677;GO:0003677;GO:0003677;GO:0003682;GO:0003700;GO:0003700;GO:0005634;GO:0005634;GO:0005634;GO:0005654;GO:0005654;GO:0006355;GO:0006355;GO:0007275;GO:0007389;GO:0009952;GO:0022612;GO:0030326;GO:0030539;GO:0030850;GO:0033574;GO:0035108;GO:0042127;GO:0042733;GO:0043565;GO:0045944;GO:0045944;GO:…	K09298	-	K	0UGB1;KOG0487;0VE5D;1D02E;1AS3T;13M3T;18SVX;0DQY9;0A0YT	homeobox D13 [Source:MGI Symbol;Acc:MGI:96205]	15433	P70217
ENSMUSG00000001823		0	0	0	0	0	0	0	0	0	0	0	0	0	1	0.0456266	1	0.0482015	0	0	0	0	1	0.0460162	2	74675013	74677705	+	2534	Hoxd12	GO:0000981;GO:0001501;GO:0003677;GO:0003677;GO:0003677;GO:0005515;GO:0005634;GO:0005667;GO:0006355;GO:0006355;GO:0006357;GO:0007275;GO:0007389;GO:0042733;GO:0043565;GO:1990837;GO:1990837;	K09297	-	K	0VA9J;0UMB1;18ZP8;KOG0487;13N0J;0DIR2;09XAA;1AWTH;1CTG4	homeobox D12 [Source:MGI Symbol;Acc:MGI:96204]	15432	P23812
ENSMUSG00000001827		29.6754	659	29.954	755	33.7036	502	23.895	572	25.8367	495	27.2906	594	26.2377	487	24.5128	475	25.258	500	24.0604	586	26.0064	425	21.5747	7	101858331	101870788	-	2297	Folr1	GO:0001947;GO:0003147;GO:0003253;GO:0005542;GO:0005542;GO:0005542;GO:0005542;GO:0005576;GO:0005634;GO:0005768;GO:0005886;GO:0005903;GO:0006620;GO:0007155;GO:0007342;GO:0008144;GO:0015884;GO:0015884;GO:0016020;GO:0016020;GO:0016323;GO:0016324;GO:0016324;GO:0017015;GO:0030136;GO:0031103;GO:0031225;GO:0031362;GO:0031362;GO:0031362;GO:0031410;GO:0031526;GO:0035036;GO:0038023;GO:0038023;GO:0046655;GO:…	K13649	-	-	-	folate receptor 1 (adult) [Source:MGI Symbol;Acc:MGI:95568]	14275	P35846
ENSMUSG00000001829		18.1985	1729	18.1245	1989	20.477	1321	14.5013	1434	14.938	1142	14.5203	1598	16.2786	1125	13.0592	1132	13.8821	1376	15.2705	1398	14.3084	1232	14.4234	7	101663633	101795506	+	9960	Clpb	GO:0000166;GO:0005515;GO:0005524;GO:0005524;GO:0005524;GO:0005739;GO:0005739;GO:0005758;GO:0005758;GO:0005758;GO:0016787;GO:0034605;GO:0034605;GO:0039529;GO:0039529;GO:0140374;GO:0140374;GO:0005515;GO:0005524;GO:0005524;GO:0005515;GO:0005524;GO:0005524;	K03695	-	O	0UTE2;0DEMN;1CPBH;KOG1051;0V49D;1B2JR;12PKH;09TAB;18XWH	ClpB caseinolytic peptidase B [Source:MGI Symbol;Acc:MGI:1100517]	20480	Q60649;Q3URM1
ENSMUSG00000001833		13.6216	1628	14.614	635	5.59819	2875	27.0262	2929	26.1279	2247	24.4656	2176	18.982	2727	27.1077	2377	24.962	2550	24.2336	3267	28.6335	2489	24.9531	9	25252439	25308571	+	11631	Septin7	GO:0000166;GO:0000775;GO:0000776;GO:0000777;GO:0005525;GO:0005525;GO:0005525;GO:0005694;GO:0005819;GO:0005856;GO:0005929;GO:0007283;GO:0030496;GO:0031105;GO:0031105;GO:0031514;GO:0032154;GO:0000166;GO:0000775;GO:0000776;GO:0000777;GO:0005525;GO:0005525;GO:0005525;GO:0005694;GO:0005819;GO:0005856;GO:0005929;GO:0007283;GO:0030496;GO:0031105;GO:0031105;GO:0031514;GO:0032154;	K16944	-	Z;D	12QMH;18XYJ;0DHQP;1AV25;09T7M;KOG2655;0UJJH;1CSF0;0V46J	septin 7 [Source:MGI Symbol;Acc:MGI:1335094]	235072	O55131
ENSMUSG00000001844		17.6618	463	16.8787	639	22.878	277	10.5748	329	11.9186	267	11.8061	403	14.2768	327	13.2008	322	13.7325	304	11.7326	323	11.4967	279	11.3592	5	143316489	143329256	-	2864	Zdhhc4	GO:0000139;GO:0005783;GO:0005783;GO:0005783;GO:0005783;GO:0005789;GO:0005794;GO:0005794;GO:0005794;GO:0005794;GO:0005886;GO:0006612;GO:0016020;GO:0016021;GO:0016409;GO:0016409;GO:0016740;GO:0016746;GO:0018230;GO:0019706;GO:0019706;GO:0016020;GO:0016021;GO:0000139;GO:0005783;GO:0005783;GO:0005783;GO:0005789;GO:0005794;GO:0005794;GO:0005794;GO:0005886;GO:0006612;GO:0016020;GO:0016021;GO:0016409;GO:…	K20003	EC:2.3.1.225	S	1CVN8;18S6N;12RUY;0DKTD;0VA89;0UH4C;KOG1312;1AYGK;09ZB1	zinc finger, DHHC domain containing 4 [Source:MGI Symbol;Acc:MGI:1920131]	72881	Q9D6H5
ENSMUSG00000001847		42.0761	1837	42.6592	1994	45.4768	1452	35.3105	1478	34.1075	1216	34.2513	1637	36.9422	1693	43.5366	1444	39.2291	1860	45.7278	1341	30.405	1273	33.0156	5	143503634	143528036	-	4496	Rac1	GO:0000139;GO:0000166;GO:0000242;GO:0001764;GO:0001891;GO:0001934;GO:0001934;GO:0002093;GO:0002551;GO:0003382;GO:0003924;GO:0003924;GO:0003924;GO:0003924;GO:0005515;GO:0005515;GO:0005515;GO:0005515;GO:0005525;GO:0005525;GO:0005525;GO:0005525;GO:0005525;GO:0005634;GO:0005737;GO:0005737;GO:0005737;GO:0005802;GO:0005829;GO:0005829;GO:0005856;GO:0005884;GO:0005886;GO:0005886;GO:0005886;GO:0005886;GO:…	K04392	-	Z;S;T	0V62F;1CTM0;0DIVP;1AVAT;09V2T;0UK54;KOG0393;12N5X;195DQ	Rac family small GTPase 1 [Source:MGI Symbol;Acc:MGI:97845]	19353	P63001;K7Q7T7
ENSMUSG00000001855		4.24702	457	4.93986	273	2.89815	215	2.43372	207	2.22351	212	2.77954	312	3.27735	195	2.33414	166	2.09915	197	2.25438	233	2.45905	202	2.43858	2	31974436	32053975	+	9659	Nup214	GO:0000278;GO:0005049;GO:0005049;GO:0005515;GO:0005634;GO:0005635;GO:0005643;GO:0005643;GO:0006405;GO:0006406;GO:0006406;GO:0006606;GO:0006606;GO:0006611;GO:0006611;GO:0008139;GO:0008139;GO:0015031;GO:0017056;GO:0017056;GO:0046822;GO:0046822;GO:0051028;GO:0051726;GO:1990876;GO:1990876;	K14317	-	Y;U	0DP4Y;09T64;1B2KS;13IZC;0URBE;18V10;1CY30;KOG3630;0VCCM	nucleoporin 214 [Source:MGI Symbol;Acc:MGI:1095411]	227720	Q80U93
ENSMUSG00000001864		34.2452	1305	33.7925	1378	35.0445	1074	29.1238	1148	29.5408	964	30.2779	1497	37.6705	1132	32.4601	1180	35.7461	973	26.6739	1039	26.2687	823	23.8011	2	31950139	31973442	+	4032	Aif1l	GO:0003779;GO:0005509;GO:0005509;GO:0005509;GO:0005737;GO:0005856;GO:0005884;GO:0005884;GO:0005884;GO:0005884;GO:0005886;GO:0005925;GO:0005925;GO:0015629;GO:0015629;GO:0016020;GO:0032587;GO:0032587;GO:0032991;GO:0032991;GO:0042995;GO:0042995;GO:0046872;GO:0051015;GO:0051015;GO:0051015;GO:0051015;GO:0051015;GO:0051015;GO:0051017;GO:0097178;GO:0003779;GO:0046872;GO:0051015;GO:0051015;GO:0003779;GO:…	K18617	-	Z;T	0E7RS;1DERQ;0B3K6;0INJ9;0WFZZ;0V2TN;13BNS;1BAS0;1972H	allograft inflammatory factor 1-like [Source:MGI Symbol;Acc:MGI:1919598]	108897	Q9EQX4
ENSMUSG00000001865		1.62656	12	0.825897	12	0.811123	24	1.72978	29	1.98342	22	1.83657	17	1.13701	17	1.29565	14	1.12722	30	2.1859	33	2.21754	36	2.76716	3	20215620	20242181	-	1517	Cpa3	GO:0002002;GO:0004180;GO:0004180;GO:0004181;GO:0004181;GO:0004181;GO:0005615;GO:0006508;GO:0006508;GO:0006508;GO:0006508;GO:0008233;GO:0008233;GO:0008237;GO:0008270;GO:0008270;GO:0016787;GO:0030133;GO:0031410;GO:0046872;	K08780	EC:3.4.17.1	T;E	1CW84;0V50S;12NHA;192FW;0UTRQ;09U1U;1B481;KOG2650;0DJPE	carboxypeptidase A3, mast cell [Source:MGI Symbol;Acc:MGI:88479]	12873	P15089;Q542E3
ENSMUSG00000001870		9.66477	939	9.17017	772	7.4044	1005	10.2781	1127	10.9372	942	11.1584	1151	10.9234	1010	10.9226	772	8.81995	801	8.28148	945	9.01066	923	10.067	17	75005568	75392512	+	10691	Ltbp1	GO:0005509;GO:0005509;GO:0001527;GO:0001527;GO:0003281;GO:0005201;GO:0005509;GO:0005509;GO:0005576;GO:0005737;GO:0005739;GO:0007179;GO:0019838;GO:0030425;GO:0031012;GO:0031012;GO:0032967;GO:0032991;GO:0032991;GO:0035583;GO:0035583;GO:0035583;GO:0035904;GO:0038045;GO:0043025;GO:0048471;GO:0050431;GO:0050431;GO:0050436;GO:0050436;GO:0050436;GO:0060976;GO:0062023;GO:0062023;GO:0062023;GO:1901388;GO:…	K19559	-	W;T	0E8KR;1DFIJ;1979X;KOG1217;1BB4R;0B4Z8;13DWH;0WHIV;0V3BD	latent transforming growth factor beta binding protein 1 [Source:MGI Symbol;Acc:MGI:109151]	268977	Q8CG19
ENSMUSG00000001891		41.4062	1195	40.6538	943	31.5069	1757	62.5949	1832	61.9341	1414	58.3474	1461	48.3007	1599	60.2387	1474	58.6635	1598	57.5538	1794	59.5893	1641	62.3489	11	21321138	21371201	-	3069	Ugp2	GO:0003983;GO:0003983;GO:0003983;GO:0003983;GO:0003983;GO:0003983;GO:0003983;GO:0005536;GO:0005536;GO:0005737;GO:0005737;GO:0005737;GO:0005737;GO:0005977;GO:0005978;GO:0005978;GO:0006011;GO:0006011;GO:0006011;GO:0006011;GO:0006011;GO:0006011;GO:0007420;GO:0007420;GO:0016740;GO:0016779;GO:0019255;GO:0019255;GO:0032557;GO:0032557;GO:0042802;GO:0042802;GO:0046872;GO:0070569;GO:0070569;GO:0003983;GO:…	K00963	EC:2.7.7.9	G	KOG2638;09VTC;0UPJ6;0V6S3;1CZ9S;12RPI;1B3AE;18XXE;0DH1P	UDP-glucose pyrophosphorylase 2 [Source:MGI Symbol;Acc:MGI:2183447]	216558	Q91ZJ5
ENSMUSG00000001901		0.0289693	0	0	2	0.057785	2	0.0616152	0	0	0	0	4	0.114355	2	0.0651551	0	0	2	0.0622899	3	0.0861704	0	0	11	106008124	106034549	+	3549	Kcnh6	GO:0005216;GO:0005216;GO:0005242;GO:0005244;GO:0005249;GO:0005249;GO:0005249;GO:0005249;GO:0005267;GO:0005887;GO:0005887;GO:0006811;GO:0006811;GO:0006811;GO:0006813;GO:0006813;GO:0006813;GO:0006813;GO:0016020;GO:0016020;GO:0016020;GO:0016021;GO:0016021;GO:0016021;GO:0034765;GO:0042391;GO:0044877;GO:0055085;GO:0055085;GO:0071805;GO:0071805;GO:0086091;GO:0005216;GO:0005216;GO:0005242;GO:0005244;GO:…	K04909	-	P	18UIY;0V44Y;09T67;1CP77;12R80;1AVB9;0DEHG;0UJUB;KOG0498	potassium voltage-gated channel, subfamily H (eag- related), member 6 [Source:MGI Symbol;Acc:MGI:2684139]	192775	Q32ME0
ENSMUSG00000001909		16.5321	1127	18.6595	1178	19.155	776	13.4546	878	14.4458	660	13.2544	1022	16.4436	757	13.8793	802	15.5342	880	15.4249	832	13.4497	696	12.8698	8	84686307	84699808	+	6306	Trmt1	GO:0000049;GO:0003723;GO:0003723;GO:0003723;GO:0004809;GO:0004809;GO:0004809;GO:0008033;GO:0008033;GO:0008033;GO:0008168;GO:0016740;GO:0030488;GO:0032259;GO:0000049;GO:0003723;GO:0003723;GO:0003723;GO:0004809;GO:0004809;GO:0004809;GO:0008033;GO:0008033;GO:0008033;GO:0008168;GO:0016740;GO:0030488;GO:0032259;GO:0046872;GO:0046872;GO:0046872;GO:0000049;GO:0003723;GO:0003723;GO:0003723;GO:0004809;GO:…	K00555	-	J	0UJ1V;1CRRP;1AUQU;0V6RX;12NHT;KOG1253;18VSN;0DH1C;09VT2	tRNA methyltransferase 1 [Source:MGI Symbol;Acc:MGI:1289155]	212528	Q3TX08;A0A0R4IZW7
ENSMUSG00000001910		34.102	1820	40.6636	1508	33.09	934	21.8532	954	21.1814	859	23.2791	1415	30.7228	1235	30.5559	1087	28.4119	928	21.9506	1073	23.4071	873	21.7839	8	84670479	84687902	-	4673	Nacc1	GO:0000978;GO:0003700;GO:0005515;GO:0005515;GO:0005634;GO:0005634;GO:0005634;GO:0005634;GO:0005654;GO:0005654;GO:0005737;GO:0006357;GO:0008284;GO:0008284;GO:0030054;GO:0030054;GO:0043231;GO:0043231;GO:0045892;GO:0045892;GO:0045892;GO:0005515;GO:0005515;GO:0005515;	K10486	-	K	09UJZ;12NT6;1B1GI;18W3C;0URII;1CQJ0;0DFVM;KOG1721;0V5J5	nucleus accumbens associated 1, BEN and BTB (POZ) domain containing [Source:MGI Symbol;Acc:MGI:1914080]	66830	Q7TSZ8
ENSMUSG00000001911		9.74833	697	9.89958	703	9.80618	319	4.7447	269	3.79671	222	3.82451	316	4.36155	322	5.06447	241	4.0044	266	3.99972	300	4.16023	261	4.1401	8	84699876	84800344	-	7351	Nfix	GO:0000122;GO:0003677;GO:0003700;GO:0003700;GO:0005634;GO:0005634;GO:0005634;GO:0006260;GO:0006355;GO:0006355;GO:0045944;GO:1990837;GO:0000122;GO:0000122;GO:0000122;GO:0000977;GO:0000981;GO:0001228;GO:0003677;GO:0003700;GO:0003700;GO:0005634;GO:0005634;GO:0005634;GO:0005634;GO:0006260;GO:0006355;GO:0006355;GO:0021549;GO:0021680;GO:0021707;GO:0045944;GO:0045944;GO:0045944;GO:0048708;GO:1990837;GO:…	K09171	-	K	12PJY;KOG3663;0V4SM;1AXT3;1CPTF;0UG8W;0DF3M;09TTA;191UQ	nuclear factor I/X [Source:MGI Symbol;Acc:MGI:97311]	18032	P70257;Q5CZY4
ENSMUSG00000001918		29.8852	1359	34.0018	1369	33.6392	902	23.6332	923	22.9485	683	20.7272	1033	25.1161	791	21.9156	747	21.8645	1051	27.8387	994	24.2818	890	24.869	7	16781340	16798274	+	4173	Slc1a5	GO:0005886;GO:0006868;GO:0010585;GO:0015183;GO:0015186;GO:0015194;GO:0015293;GO:0015293;GO:0015293;GO:0015825;GO:0016020;GO:0016021;GO:0016021;GO:0016021;GO:0016021;GO:0070207;GO:0140009;GO:1903803;	K05616	-	E	KOG3787;09YDS;18WXF;0VDFD;1CZ8A;12QNC;1AUDN;0UTHS;0DQ6Y	solute carrier family 1 (neutral amino acid transporter), member 5 [Source:MGI Symbol;Acc:MGI:105305]	20514	Q9ESU7;Q3UFR4
ENSMUSG00000001924		119.005	5545	120.136	5476	116.519	3517	79.7957	3657	78.7353	2957	77.7076	4368	91.9656	3548	85.1238	3193	80.9299	3289	75.4399	3495	73.9321	3136	75.8815	X	20658326	20683179	+	4819	Uba1	GO:0000166;GO:0000792;GO:0004839;GO:0004839;GO:0004839;GO:0005515;GO:0005524;GO:0005634;GO:0005634;GO:0005634;GO:0005654;GO:0005737;GO:0005737;GO:0005737;GO:0005739;GO:0005739;GO:0005765;GO:0005829;GO:0006464;GO:0006464;GO:0006511;GO:0006974;GO:0006974;GO:0008641;GO:0008641;GO:0010008;GO:0016567;GO:0016567;GO:0016874;GO:0030057;GO:0030867;GO:0032446;GO:0000166;GO:0000792;GO:0000792;GO:0004839;GO:…	K03178	EC:6.2.1.45	O	KOG2012;0UTSK;18TIC;1B11W;0V8UH;1CYJA;0DNZ7;09YC0;12PN3	ubiquitin-like modifier activating enzyme 1 [Source:MGI Symbol;Acc:MGI:98890]	22201	Q02053;B9EHN0
ENSMUSG00000001930		0.160004	31	0.201483	13	0.0829814	10	0.0680629	16	0.10334	11	0.0867178	15	0.0947409	13	0.0935651	14	0.106449	11	0.075689	15	0.0951876	24	0.174211	6	125546774	125686679	+	16064	Vwf	GO:0005576;GO:0007596;GO:0007599;GO:0002020;GO:0005178;GO:0005515;GO:0005518;GO:0005576;GO:0005576;GO:0005783;GO:0007155;GO:0007596;GO:0007596;GO:0007599;GO:0007599;GO:0019865;GO:0030168;GO:0031589;GO:0033093;GO:0042802;GO:0047485;GO:0051087;GO:0062023;GO:0005576;GO:0007596;GO:0007599;GO:0005576;GO:0007596;GO:0007599;	K03900	-	-	-	Von Willebrand factor [Source:MGI Symbol;Acc:MGI:98941]	22371	Q8CIZ8;E9QPU1
ENSMUSG00000001942		2.65429	251	2.49654	171	1.6704	319	3.32269	342	3.38035	315	3.80027	328	3.17036	335	3.68981	287	3.33952	374	3.93822	445	4.32153	421	4.67664	9	37555698	37649655	+	10497	Siae	GO:0001681;GO:0001681;GO:0016787;GO:0001681;GO:0001681;GO:0001681;GO:0001681;GO:0001681;GO:0001681;GO:0001681;GO:0002682;GO:0002682;GO:0005737;GO:0005764;GO:0005764;GO:0005975;GO:0005975;GO:0016787;GO:0052689;GO:0001681;GO:0001681;GO:0016787;GO:0001681;GO:0001681;	K05970	EC:3.1.1.53	S	0UIFJ;1AYM7;0DGMD;18YP3;1CRB9;09VCY;12QZD;0V6C1;0IGS1	sialic acid acetylesterase [Source:MGI Symbol;Acc:MGI:104803]	22619	P70665
ENSMUSG00000001943		0	0	0	0	0	0	0	0	0	0	0	0	0	0	0	0	0	0	0	0	0	1	0.0589212	9	37539255	37544205	+	1979	Vsig2	GO:0003674;GO:0005887;GO:0008150;GO:0016020;GO:0016021;GO:0016020;GO:0016021;GO:0003674;GO:0005887;GO:0008150;GO:0016020;GO:0016021;GO:0016020;GO:0016021;	-	-	T	0US1B;1CXMI;18U3Y;0DNQ6;0A061;0VA35;13P5T;0IVJI;1AZE4	V-set and immunoglobulin domain containing 2 [Source:MGI Symbol;Acc:MGI:1928009]	57276	Q9Z109
ENSMUSG00000001946		0.0358605	3	0.109251	0	0	0	0	0	0	1	0.0441714	2	0.0707786	3	0.120981	0	0	0	0	0	0	3	0.122014	9	37528078	37538319	+	2867	Esam	GO:0005886;GO:0005886;GO:0005886;GO:0005911;GO:0005911;GO:0005912;GO:0005912;GO:0005923;GO:0005923;GO:0007155;GO:0007156;GO:0016020;GO:0016021;GO:0016338;GO:0030054;GO:0030833;GO:0030833;GO:0032991;GO:0032991;GO:0034613;GO:0034613;GO:0070830;GO:0070830;GO:0098609;GO:0098609;GO:0098609;GO:0098609;GO:0098632;GO:0098632;GO:2000249;GO:2000249;GO:0016020;GO:0016021;GO:0098609;GO:0098609;GO:0098609;GO:…	K06787	-	W;T	0DPQC;0A22D;18ZS0;1B41N;12UAX;1CYPH;0UT1A;0VCXQ;0IHVB	endothelial cell-specific adhesion molecule [Source:MGI Symbol;Acc:MGI:1916774]	69524	Q925F2;Q3U102
ENSMUSG00000001948		4.26365	37	3.64097	63	6.08858	25	2.57625	37	3.61816	38	4.53563	41	3.92074	34	3.705	37	4.25945	51	5.31311	36	3.45884	53	5.82475	9	37603290	37613722	-	1061	Spa17	GO:0005515;GO:0005516;GO:0005737;GO:0005737;GO:0005737;GO:0005929;GO:0005929;GO:0005929;GO:0007339;GO:0007339;GO:0007339;GO:0009897;GO:0016020;GO:0016020;GO:0016020;GO:0031514;GO:0031514;GO:0035686;GO:0035686;GO:0035686;GO:0097228;GO:0097228;GO:0097228;GO:0005515;GO:0007339;GO:0007339;GO:0016020;GO:0016020;GO:0016020;	-	-	T	193XW;13RKE;0A7KR;0VIF5;0DU6J;0IX7J;1B5E5;1D3QQ;0UVGC	sperm autoantigenic protein 17 [Source:MGI Symbol;Acc:MGI:1333778]	20686	Q62252;Q545M2
ENSMUSG00000001962		34.6901	791	36.0953	962	43.1132	610	29.15	696	31.5613	533	29.5012	678	30.0659	512	25.8725	591	31.5499	651	31.4499	690	30.7423	650	33.1264	X	74313033	74320149	+	2288	Fam50a	GO:0005634;GO:0005634;GO:0005634;GO:0005634;GO:0005634;GO:0005654;GO:0006325;	K13119	-	S;C;G	18ZVU;0V7ZN;0DKW6;09ZDT;1CVRA;KOG2894;0UR5B;12P3R;1B2VP	family with sequence similarity 50, member A [Source:MGI Symbol;Acc:MGI:1351626]	108160	Q9WV03;A0A158SIT3
ENSMUSG00000001964		29.3282	772	32.0232	726	29.5763	550	23.8915	593	24.444	492	24.7543	647	26.0808	576	26.4584	500	24.2635	558	24.5044	580	23.4903	544	25.2019	X	74254687	74261548	+	2517	Emd	GO:0003779;GO:0003779;GO:0003779;GO:0003779;GO:0005515;GO:0005634;GO:0005634;GO:0005635;GO:0005635;GO:0005635;GO:0005635;GO:0005635;GO:0005637;GO:0005637;GO:0005637;GO:0005637;GO:0005640;GO:0005640;GO:0005640;GO:0005652;GO:0005654;GO:0005654;GO:0005737;GO:0005737;GO:0005783;GO:0005783;GO:0005819;GO:0005819;GO:0005874;GO:0016020;GO:0016021;GO:0016021;GO:0031616;GO:0031616;GO:0031965;GO:0031965;GO:…	K12569	-	W;U	0IJ10;09ZZE;18UFV;13NQP;0UQDP;0DS6Q;1AV38;0VFKE;1D1GR	emerin [Source:MGI Symbol;Acc:MGI:108117]	13726	O08579;A2AM95
ENSMUSG00000001983		13.3068	160	12.0789	159	11.7887	153	12.0958	172	12.9035	116	10.622	173	12.6918	176	14.7135	133	11.7462	168	13.4271	218	16.0686	151	12.7313	11	106066061	106073612	+	1383	Taco1	GO:0003729;GO:0005515;GO:0005739;GO:0005739;GO:0005739;GO:0005739;GO:0006417;GO:0019843;GO:0033617;GO:0061743;GO:0070129;GO:0097177;GO:1904959;	K18189	-	M;K	0DS0Z;0URWH;1B0R8;1CZ8I;13GNH;KOG2972;0VENP;18S96;0A4I7	translational activator of mitochondrially encoded cytochrome c oxidase I [Source:MGI Symbol;Acc:MGI:1917457]	70207	Q8K0Z7
ENSMUSG00000001985		0.103121	12	0.139628	10	0.114276	12	0.14622	16	0.185005	9	0.127021	24	0.271377	17	0.219046	10	0.136122	11	0.135503	19	0.215853	19	0.246907	4	125490700	125714173	+	8973	Grik3	GO:0001640;GO:0001640;GO:0004970;GO:0004970;GO:0004970;GO:0004970;GO:0004970;GO:0005216;GO:0005216;GO:0005515;GO:0005886;GO:0005886;GO:0005886;GO:0005887;GO:0005887;GO:0006811;GO:0006811;GO:0006811;GO:0007196;GO:0007215;GO:0007215;GO:0007216;GO:0007216;GO:0008066;GO:0008066;GO:0015276;GO:0015276;GO:0015276;GO:0015277;GO:0015277;GO:0015277;GO:0016020;GO:0016020;GO:0016020;GO:0016021;GO:0030054;GO:…	K05203	-	T;P	12SMD;KOG1054;1AWHQ;09UD2;18XEI;0DIHQ;0V5CD;1CT84;0UGAZ	glutamate receptor, ionotropic, kainate 3 [Source:MGI Symbol;Acc:MGI:95816]	14807	B1AS29
ENSMUSG00000001986		0	0	0	0	0	0	0	0	0	0	0	0	0	0	0	0	0	0	0	0	0	0	0	X	41400854	41678601	+	9859	Gria3	GO:0004970;GO:0004970;GO:0005216;GO:0005216;GO:0005886;GO:0006811;GO:0006811;GO:0006811;GO:0015276;GO:0015276;GO:0016020;GO:0016020;GO:0016020;GO:0016021;GO:0030054;GO:0034220;GO:0035235;GO:0038023;GO:0038023;GO:0045202;GO:0045211;GO:0001540;GO:0001919;GO:0004970;GO:0004970;GO:0004970;GO:0004971;GO:0004971;GO:0004971;GO:0004971;GO:0005216;GO:0005216;GO:0005515;GO:0005515;GO:0005886;GO:0005886;GO:…	K05199	-	T;P;E	0UH26;1ATDD;12SMD;KOG1054;1CQCA;195G2;09UD2;0DFNU;0V5CD	glutamate receptor, ionotropic, AMPA3 (alpha 3) [Source:MGI Symbol;Acc:MGI:95810]	53623	Q9Z2W9;Q0VGS8;Q3UY17
ENSMUSG00000001988		0.0341682	8	0.277586	2	0.0681551	5	0.181682	4	0.137924	0	0	3	0.101158	5	0.19212	1	0.0405924	1	0.0367343	4	0.135513	5	0.19376	7	16455721	16477728	-	3009	Npas1	GO:0000122;GO:0000981;GO:0001964;GO:0003677;GO:0005515;GO:0005515;GO:0005515;GO:0005634;GO:0005634;GO:0005634;GO:0006355;GO:0006355;GO:0006357;GO:0042711;GO:0045892;GO:0046982;GO:0046983;GO:0046983;GO:0000122;GO:0000981;GO:0001964;GO:0003677;GO:0005515;GO:0005515;GO:0005515;GO:0005634;GO:0005634;GO:0005634;GO:0006355;GO:0006355;GO:0006357;GO:0042711;GO:0045892;GO:0046982;GO:0046983;GO:0046983;	K09098	-	K	1CU31;18ZPZ;0DJAV;0UN07;12RDM;09XXT;KOG3558;1AXGI;0V8VJ	neuronal PAS domain protein 1 [Source:MGI Symbol;Acc:MGI:109205]	18142	P97459;A2RSH6
ENSMUSG00000001995		8.58459	719	7.80584	605	6.4507	504	5.73001	591	6.37601	482	6.34712	656	6.92092	519	6.23953	408	5.18188	435	4.9997	541	5.73457	473	5.73507	8	125418063	125569808	-	9617	Sipa1l2	GO:0003674;GO:0005096;GO:0005096;GO:0005096;GO:0005515;GO:0005575;GO:0008150;GO:0043547;GO:0051056;GO:0051056;GO:0005096;GO:0005096;GO:0005096;GO:0005515;GO:0043547;GO:0051056;GO:0051056;GO:0003674;GO:0005096;GO:0005096;GO:0005096;GO:0005515;GO:0005575;GO:0008150;GO:0043547;GO:0051056;GO:0051056;	K17702	-	T	12P2U;0DGA6;09V0S;195JU;KOG3686;1CT8Y;0V60F;0UQJV;1B2HY	signal-induced proliferation-associated 1 like 2 [Source:MGI Symbol;Acc:MGI:2676970]	244668	Q80TE4
ENSMUSG00000001998		1.53013	147	1.56451	66	0.689868	208	2.31824	230	2.43254	204	2.63348	192	1.98578	259	3.0525	124	1.5439	214	2.41123	341	3.54347	237	2.81706	2	127008717	127067909	+	9810	Ap4e1	GO:0006886;GO:0006886;GO:0015031;GO:0016020;GO:0016192;GO:0016192;GO:0030117;GO:0030117;GO:0005515;GO:0005794;GO:0005802;GO:0006886;GO:0006886;GO:0006886;GO:0006898;GO:0015031;GO:0015031;GO:0015031;GO:0016020;GO:0016192;GO:0016192;GO:0016192;GO:0030117;GO:0030117;GO:0030124;GO:0030124;GO:0030124;GO:0030124;GO:0030124;GO:0030124;GO:0140312;GO:0006886;GO:0015031;GO:0016020;GO:0016192;GO:0030117;GO:…	K12400	-	U	0V9ZB;18SJE;1CVBC;KOG1062;09Z1V;0DKHD;12UCV;1AZ2G;0UPFK	adaptor-related protein complex AP-4, epsilon 1 [Source:MGI Symbol;Acc:MGI:1336993]	108011	Q80V94
ENSMUSG00000001999		21.6889	536	22.8791	548	22.9729	570	25.479	623	26.4261	448	23.1948	593	24.5979	506	23.9176	574	28.6631	560	25.3061	577	24.0471	547	26.0764	2	127070665	127097084	+	2446	Blvra	GO:0000166;GO:0004074;GO:0004074;GO:0004074;GO:0004074;GO:0004074;GO:0004074;GO:0005737;GO:0005737;GO:0005737;GO:0005829;GO:0005829;GO:0008270;GO:0008270;GO:0016491;GO:0016491;GO:0016491;GO:0042167;GO:0042167;GO:0042167;GO:0046872;GO:0055114;GO:0055114;GO:0055114;GO:0055114;GO:0055114;GO:0016491;GO:0016491;GO:0016491;GO:0055114;GO:0016491;GO:0016491;GO:0016491;GO:0055114;GO:0016491;GO:0016491;GO:…	K00214	EC:1.3.1.24	O;C	1CREZ;0UIDZ;1AUN6;13K3J;0DGR0;09VG9;0V6FE;0IH7U;18W43	biliverdin reductase A [Source:MGI Symbol;Acc:MGI:88170]	109778	Q9CY64
ENSMUSG00000002006		6.44841	278	7.31113	282	7.28366	166	4.57174	177	4.62577	185	5.90134	220	5.62253	154	4.48492	133	4.09193	188	5.23433	195	5.00711	199	5.84493	X	73793359	73824969	-	3970	Pdzd4	GO:0005515;GO:0005737;GO:0005938;GO:0005515;	K24056	-	S	13FP1;197EH;1BBEJ;0WISB;0B62V;0E9A5;0IT5C;1DG5N;0V3QT	PDZ domain containing 4 [Source:MGI Symbol;Acc:MGI:2443483]	245469	Q9QY39
ENSMUSG00000002007		0.295437	3	0.112508	7	0.257822	6	0.235638	8	0.298141	0	0	2	0.0728888	8	0.332235	4	0.175492	4	0.158813	10	0.366162	3	0.125652	X	73774405	73778925	+	2784	Srpk3	GO:0000165;GO:0000166;GO:0000245;GO:0004672;GO:0004672;GO:0004674;GO:0004674;GO:0004707;GO:0005524;GO:0005524;GO:0005524;GO:0005634;GO:0005737;GO:0006468;GO:0006468;GO:0006468;GO:0007275;GO:0007517;GO:0007519;GO:0010468;GO:0016301;GO:0016310;GO:0016740;GO:0030154;GO:0035556;GO:0050684;GO:0060537;	K08832	EC:2.7.11.1	T	1AU1C;18SE2;0UQKH;KOG1290;12N4I;09UCH;0DFN4;1CQBP;0V5BR	serine/arginine-rich protein specific kinase 3 [Source:MGI Symbol;Acc:MGI:1891338]	56504	Q9Z0G2;Q0VAW8
ENSMUSG00000002010		44.6496	1275	49.2851	1390	52.7693	1145	46.3495	1356	52.0879	1005	47.1206	1249	46.9178	1147	49.0979	1021	46.1709	1185	48.494	1146	43.2517	1074	46.3657	X	73778963	73786897	-	2701	Idh3g	GO:0000166;GO:0000287;GO:0000287;GO:0000287;GO:0000287;GO:0000287;GO:0004449;GO:0004449;GO:0004449;GO:0004449;GO:0004449;GO:0005524;GO:0005730;GO:0005730;GO:0005739;GO:0005739;GO:0005739;GO:0005739;GO:0006099;GO:0006099;GO:0006099;GO:0006099;GO:0006099;GO:0006102;GO:0006102;GO:0006102;GO:0006103;GO:0006734;GO:0016616;GO:0016616;GO:0045926;GO:0046872;GO:0051287;GO:0051287;GO:0051287;GO:0055114;GO:…	K00030	EC:1.1.1.41	C;E	0DHHC;18WTX;KOG0784;09W89;0UJ4W;12PUI;1AUMU;0V76N;1CS7N	isocitrate dehydrogenase 3 (NAD+), gamma [Source:MGI Symbol;Acc:MGI:1099463]	15929	P70404;Q3TGZ3
ENSMUSG00000002012		0	3	0.158915	0	0	0	0	1	0.0526399	1	0.0642514	0	0	3	0.175978	1	0.0619699	4	0.22432	6	0.310318	0	0	X	73655994	73660117	-	1971	Pnck	GO:0000166;GO:0004672;GO:0004672;GO:0004674;GO:0004674;GO:0004683;GO:0004683;GO:0004683;GO:0004683;GO:0004683;GO:0005516;GO:0005516;GO:0005524;GO:0005524;GO:0005524;GO:0005634;GO:0005737;GO:0006468;GO:0006468;GO:0016301;GO:0016310;GO:0016740;GO:0018105;GO:0000166;GO:0004672;GO:0004672;GO:0004674;GO:0004674;GO:0004683;GO:0004683;GO:0004683;GO:0004683;GO:0004683;GO:0004683;GO:0005516;GO:0005516;GO:…	K08795	EC:2.7.11.17	T	0V83X;190E3;1CXTS;1B03W;0DFM3;0A2JT;KOG0032;0UHM4;12N56	pregnancy upregulated non-ubiquitously expressed CaM kinase [Source:MGI Symbol;Acc:MGI:1347357]	93843	Q9QYK9;Q3UYI0;Q3TYC1
ENSMUSG00000002014		43.6021	1234	41.6145	1674	55.4428	1169	41.2836	1306	43.7667	975	39.8816	1268	41.5545	1082	40.4064	1066	42.0556	1123	40.0934	1207	39.742	1004	37.8138	X	73787028	73790830	+	3096	Ssr4	GO:0005783;GO:0005783;GO:0005783;GO:0005784;GO:0005789;GO:0016020;GO:0016021;GO:0016021;GO:0016021;GO:0003674;GO:0005783;GO:0005783;GO:0005783;GO:0005784;GO:0005789;GO:0008150;GO:0012505;GO:0016020;GO:0016021;GO:0016021;GO:0016021;	K04571	-	U	18RZR;0V9CZ;1CSW2;13VUQ;09YF6;0UNQ6;KOG4088;0DHC4;1AY6V	signal sequence receptor, delta [Source:MGI Symbol;Acc:MGI:1099464]	20832	Q62186;Q3TVJ8
ENSMUSG00000002015		166.911	2017	172.756	2227	187.33	1942	174.185	2240	190.654	1834	190.531	2149	178.868	1623	153.936	1800	180.358	2157	195.587	2057	172.018	1958	187.295	X	73686178	73716175	-	1219	Bcap31	GO:0000139;GO:0005515;GO:0005739;GO:0005783;GO:0005783;GO:0005783;GO:0005783;GO:0005783;GO:0005789;GO:0005789;GO:0005789;GO:0005789;GO:0005811;GO:0005811;GO:0005887;GO:0005887;GO:0005887;GO:0006886;GO:0006886;GO:0006888;GO:0006888;GO:0006915;GO:0007204;GO:0007204;GO:0007283;GO:0015031;GO:0016020;GO:0016021;GO:0016021;GO:0016021;GO:0016192;GO:0030136;GO:0030136;GO:0032471;GO:0032471;GO:0032580;GO:…	K14009	-	U;V	0DJY2;KOG1962;0V9FC;13MFP;1CURN;1AZQ1;0UJEF;1934G;09YHP	B cell receptor associated protein 31 [Source:MGI Symbol;Acc:MGI:1350933]	27061	Q61335
ENSMUSG00000002017		28.155	958	28.0646	915	26.3254	1179	36.1693	1193	34.7299	1032	36.67	1316	37.4643	1062	34.4517	981	33.6201	1117	34.6425	1217	34.8093	1060	34.6805	17	75537086	75551946	-	3564	Fam98a	GO:0005515;GO:0006479;GO:0006479;GO:0006479;GO:0008276;GO:0008276;GO:0008276;GO:0008284;GO:0008284;GO:0008284;GO:0010628;GO:0010628;GO:0010628;GO:0032418;GO:0072669;GO:1900029;	-	-	S;O;T	09YMB;12RAN;0V9J1;KOG3973;1CUVM;0DK1S;0UR0P;1B2V0;192D6	family with sequence similarity 98, member A [Source:MGI Symbol;Acc:MGI:1919972]	72722	Q3TJZ6
ENSMUSG00000002020		7.42447	534	6.81249	500	6.26463	315	4.20832	372	4.71605	288	4.45652	471	5.83922	355	5.01519	350	5.2236	257	3.47105	260	3.23855	221	3.14879	12	84783212	84876532	-	8184	Ltbp2	GO:0005509;GO:0005509;GO:0005509;GO:0005509;GO:0097435;GO:0005509;GO:0005509;GO:0005509;GO:0005509;GO:0005509;GO:0005509;GO:0005509;GO:0005509;	K08023	-	T	0E5RZ;0V2J0;0WCT2;14TG3;0B0AD;1DCRR;0KD9U;1BA24;196TB	latent transforming growth factor beta binding protein 2 [Source:MGI Symbol;Acc:MGI:99502]	16997	O08999;Q0VD84
ENSMUSG00000002028		3.78067	721	4.51575	420	2.58348	673	4.41411	743	4.62439	649	4.93036	636	3.87098	595	4.12673	321	2.352	589	3.90547	843	5.15507	674	4.71456	9	44803355	44881296	-	16670	Kmt2a	GO:0000976;GO:0003677;GO:0003677;GO:0003677;GO:0003677;GO:0003682;GO:0005515;GO:0005515;GO:0005515;GO:0005634;GO:0005634;GO:0005634;GO:0005634;GO:0005654;GO:0005829;GO:0006306;GO:0006325;GO:0006355;GO:0006355;GO:0008168;GO:0008270;GO:0008270;GO:0008270;GO:0008270;GO:0008285;GO:0008542;GO:0009416;GO:0009791;GO:0009952;GO:0010468;GO:0016740;GO:0018026;GO:0032259;GO:0032411;GO:0032922;GO:0035097;GO:…	K09186	EC:2.1.1.354	K;B	18TA0;12NA5;0V4KN;1ASE8;1CVSP;0DKXH;0US8P;09ZF7;KOG1084	lysine (K)-specific methyltransferase 2A [Source:MGI Symbol;Acc:MGI:96995]	214162	-
ENSMUSG00000002031		12.6752	798	12.9858	952	15.2147	783	13.3432	807	13.05	651	12.8495	781	12.3506	655	11.8032	646	12.298	742	12.783	808	12.8378	715	12.9945	9	44767908	44793447	+	6416	Ift46	GO:0005515;GO:0005515;GO:0005737;GO:0005737;GO:0005737;GO:0005813;GO:0005813;GO:0005856;GO:0005929;GO:0005929;GO:0005929;GO:0007224;GO:0015031;GO:0030992;GO:0030992;GO:0030992;GO:0031514;GO:0031514;GO:0031647;GO:0035082;GO:0042073;GO:0042073;GO:0042073;GO:0042073;GO:0042995;GO:0044782;GO:0060170;GO:0060271;GO:0060271;GO:0060285;GO:0097546;GO:1902017;GO:0005515;GO:0005515;GO:0005737;GO:0005737;GO:…	K19682	-	Z;U	1CXEC;0VBSB;0IHUT;18XGW;12T7E;1AWJP;0A0VT;0UFZA;0DNH3	intraflagellar transport 46 [Source:MGI Symbol;Acc:MGI:1923818]	76568	Q9DB07
ENSMUSG00000002032		0.640174	6	0.195032	4	0.127695	6	0.20424	7	0.226112	10	0.39427	9	0.284293	12	0.431947	4	0.152108	11	0.378539	12	0.380845	5	0.181515	9	44793769	44799307	-	3212	Tmem25	GO:0016020;GO:0016021;GO:0005515;GO:0005576;GO:0005764;GO:0005768;GO:0005770;GO:0005886;GO:0016020;GO:0016021;GO:0031647;GO:0090394;GO:0090394;	K22652	-	S	1D0G9;13NG5;0DRAW;18YYU;0VEJ0;0IF2Y;0A3Q6;1B32H;0UKM0	transmembrane protein 25 [Source:MGI Symbol;Acc:MGI:1918937]	71687	Q9DCF1
ENSMUSG00000002033		0.157253	2	0.0638771	5	0.156836	2	0.0668928	1	0.0317385	1	0.0387395	5	0.155187	1	0.0353679	5	0.18682	0	0	2	0.0623675	1	0.0356699	9	44969572	44980431	-	3269	Cd3g	GO:0002250;GO:0002376;GO:0004888;GO:0004888;GO:0004888;GO:0004888;GO:0004888;GO:0004888;GO:0005515;GO:0005829;GO:0005829;GO:0005886;GO:0005886;GO:0007163;GO:0007163;GO:0007163;GO:0007166;GO:0007166;GO:0007166;GO:0007166;GO:0007166;GO:0007166;GO:0009897;GO:0015031;GO:0015031;GO:0015031;GO:0016020;GO:0016020;GO:0016020;GO:0016021;GO:0030217;GO:0042105;GO:0042105;GO:0042802;GO:0042802;GO:0045059;GO:…	K06452	-	T;W	0DTV6;0IWAX;0VAJY;0A6WP;1B4NK;1CW24;192T5;0UQBG;13PNP	CD3 antigen, gamma polypeptide [Source:MGI Symbol;Acc:MGI:88333]	12502	P11942;Q3U4Y3
ENSMUSG00000002043		33.0629	519	34.1015	719	46.3976	287	19.748	399	26.0526	242	19.2868	367	23.4338	305	22.1922	367	28.2104	403	28.0334	320	20.5291	298	21.868	7	19508395	19516145	+	1589	Trappc6a	GO:0005783;GO:0005794;GO:0005801;GO:0005802;GO:0006888;GO:0016192;GO:0030008;GO:0043087;GO:0043087;GO:0043473;GO:0048193;GO:0048193;GO:1903232;GO:1903232;GO:0005783;GO:0005794;GO:0005801;GO:0005802;GO:0006888;GO:0016192;GO:0030008;GO:0043087;GO:0043087;GO:0043473;GO:0048193;GO:0048193;GO:1903232;GO:1903232;GO:0005783;GO:0005794;GO:0043087;GO:0043087;GO:0048193;GO:0048193;	K20304	-	U	0DRH1;0UQHA;1B5TG;0VGDE;0A468;19302;13RYB;KOG3316;1D0XU	trafficking protein particle complex 6A [Source:MGI Symbol;Acc:MGI:1914341]	67091	Q78XR0
ENSMUSG00000002052		20.0697	1614	23.751	1224	17.6897	1189	18.3229	1158	16.9339	1103	19.6876	1396	19.9633	1087	17.7134	915	15.752	1086	16.9189	1134	16.2931	1039	17.0758	11	78206746	78245987	-	7095	Supt6	GO:0001825;GO:0003676;GO:0003676;GO:0003677;GO:0003677;GO:0005515;GO:0005634;GO:0006139;GO:0006139;GO:0006368;GO:0006397;GO:0008023;GO:0008380;GO:0010793;GO:0031491;GO:0032968;GO:0032968;GO:0032968;GO:0032968;GO:0032968;GO:0032968;GO:0034728;GO:0035327;GO:0042393;GO:0042393;GO:0042393;GO:0042393;GO:0042789;GO:0045191;GO:0050684;GO:0050684;GO:0051028;GO:0051147;GO:0061086;GO:0061086;GO:0061086;GO:…	K11292	-	A;K	1AYI4;0V9KD;0DK36;18VBA;1CUWY;09YNQ;0UNZS;12RBF;KOG1856	SPT6, histone chaperone and transcription elongation factor [Source:MGI Symbol;Acc:MGI:107726]	20926	Q62383;Q3TY72;Q3UWU8
ENSMUSG00000002055		16.7819	917	17.0237	906	16.5186	912	17.7302	905	16.6957	820	18.4645	1209	21.8113	953	19.5917	819	17.7871	934	18.3567	1046	18.9596	835	17.3124	11	78301529	78322457	+	5624	Spag5	GO:0000070;GO:0000070;GO:0000775;GO:0000776;GO:0000776;GO:0000777;GO:0000922;GO:0005694;GO:0005737;GO:0005737;GO:0005815;GO:0005819;GO:0005819;GO:0005856;GO:0005874;GO:0005876;GO:0007049;GO:0007051;GO:0007051;GO:0007059;GO:0007059;GO:0008017;GO:0008017;GO:0030496;GO:0032388;GO:0032388;GO:0034451;GO:0035371;GO:0035371;GO:0051294;GO:0051301;GO:0051301;GO:0051301;GO:0051988;GO:0051988;GO:0051988;GO:…	K21764	-	Z;S	1CPFB;0IIA9;191WA;09TEH;0UFS3;13JCN;1B1RU;0DERI;0V4DP	sperm associated antigen 5 [Source:MGI Symbol;Acc:MGI:1927470]	54141	Q7TME2
ENSMUSG00000002057		0.479832	15	0.487277	10	0.31904	9	0.306169	3	0.0968449	16	0.630439	13	0.410391	12	0.431678	14	0.532046	7	0.240739	6	0.190304	7	0.253962	11	78357577	78386558	-	3214	Foxn1	GO:0001228;GO:0001942;GO:0002260;GO:0002360;GO:0003677;GO:0003700;GO:0003700;GO:0005634;GO:0006355;GO:0006355;GO:0007275;GO:0008544;GO:0010468;GO:0030097;GO:0030154;GO:0030216;GO:0030858;GO:0030858;GO:0033081;GO:0035878;GO:0043029;GO:0043565;GO:0043565;GO:0043565;GO:0045944;GO:0048514;GO:0048538;GO:0051798;GO:0097535;GO:0097536;GO:1902232;	K09407	-	K	0V8PM;0UTS4;0DMEF;1CWX3;18U05;1AT31;0A0E2;12RWA;KOG2294	forkhead box N1 [Source:MGI Symbol;Acc:MGI:102949]	15218	Q61575;Q5SYK1
ENSMUSG00000002058		31.8768	754	32.1581	1017	42.5991	525	23.4483	526	22.2934	467	24.1588	717	29.7172	482	22.7646	575	28.6895	502	22.6666	543	22.6116	461	21.9587	11	78343482	78349164	+	2448	Unc119	GO:0000281;GO:0000281;GO:0000281;GO:0000922;GO:0000922;GO:0000922;GO:0005515;GO:0005515;GO:0005737;GO:0005813;GO:0005813;GO:0005813;GO:0005815;GO:0005819;GO:0005856;GO:0006897;GO:0007399;GO:0007399;GO:0007399;GO:0007601;GO:0007601;GO:0008289;GO:0008289;GO:0008289;GO:0015031;GO:0042953;GO:0042953;GO:0042953;GO:0045171;GO:0045171;GO:0045171;GO:0050896;GO:0051233;GO:0051233;GO:0051233;GO:0061098;GO:…	K23539	-	Z;T;U	12QD1;09YUP;0URJU;1CSD2;18X5C;1B1IF;0DN11;KOG4037;0V864	unc-119 lipid binding chaperone [Source:MGI Symbol;Acc:MGI:1328357]	22248	Q9Z2R6;Q3V299
ENSMUSG00000002059		0.172431	5	0.218883	5	0.214967	0	0	4	0.17401	9	0.477885	5	0.212707	2	0.096954	0	0	6	0.278072	1	0.042742	0	0	11	78188430	78192193	+	2385	Rab34	GO:0003924;GO:0003924;GO:0005525;GO:0005525;GO:0003924;GO:0003924;GO:0005525;GO:0005525;GO:0003924;GO:0003924;GO:0005525;GO:0005525;GO:0003924;GO:0003924;GO:0005525;GO:0005525;GO:0003924;GO:0003924;GO:0005525;GO:0005525;	K07921	-	U	0DF4C;0V4TD;KOG0094;1AS2Q;09TU3;1CPU8;18SWS;13KHZ;0UG9R	RAB34, member RAS oncogene family [Source:MGI Symbol;Acc:MGI:104606]	19376	Q64008;Q0PD20
ENSMUSG00000002064		34.9493	524	36.1118	621	42.031	489	35.2907	533	36.5019	393	32.851	615	41.1872	502	38.3103	428	34.5063	552	40.2736	543	36.5368	502	38.6374	11	78245746	78255496	+	1515	Sdf2	GO:0016020;GO:0016020;	-	-	O	13Q68;1CQHP;0DFU8;1ASE7;18T9W;0V71R;0UHA7;09UIN;KOG3358	stromal cell derived factor 2 [Source:MGI Symbol;Acc:MGI:108019]	20316	Q9DCT5;A0A0R4IZW9
ENSMUSG00000002068		14.1357	327	12.8254	392	15.0997	207	8.5021	258	10.0557	189	8.99131	403	15.3602	262	11.3794	306	14.0404	227	9.42566	258	9.87995	184	8.05985	7	38097984	38107534	-	2662	Ccne1	GO:0000079;GO:0000082;GO:0000082;GO:0000082;GO:0000082;GO:0000082;GO:0000122;GO:0000307;GO:0000307;GO:0000723;GO:0005515;GO:0005515;GO:0005634;GO:0005634;GO:0005634;GO:0005634;GO:0005654;GO:0005654;GO:0005737;GO:0005737;GO:0005813;GO:0005813;GO:0006270;GO:0006468;GO:0006468;GO:0007049;GO:0007129;GO:0016055;GO:0016301;GO:0016538;GO:0016538;GO:0019901;GO:0042025;GO:0042025;GO:0044772;GO:0044877;GO:…	K06626	-	D	130TR;18V97;0US7E;09YKW;1CUV9;0V9IM;0DK1C;1AYJK;KOG0655	cyclin E1 [Source:MGI Symbol;Acc:MGI:88316]	12447	Q61457
ENSMUSG00000002076		0.601575	24	0.698181	17	0.485698	15	0.456964	4	0.115635	18	0.635138	22	0.621941	21	0.676504	21	0.714682	16	0.492766	19	0.539664	18	0.584812	17	31944769	32036349	-	3589	Hsf2bp	GO:0005515;GO:0005737;GO:0005515;GO:0005737;	-	-	K	0IHB3;13JTQ;0UNZ5;1AYHI;0V9JZ;0DK2R;09YN7;1CUWI;192X7	heat shock transcription factor 2 binding protein [Source:MGI Symbol;Acc:MGI:1921627]	74377	Q9D4G2;A0A3T0ZJB3
ENSMUSG00000002083		11.0847	205	10.077	238	11.4898	70	3.60336	82	4.00554	117	6.97591	132	6.3055	110	5.98773	114	6.55568	122	6.34891	126	6.04726	110	6.03886	7	16308393	16318205	+	2124	Bbc3	GO:0005739;GO:0005739;GO:0043065;GO:0043065;GO:0090200;GO:0090200;GO:0097193;GO:0097193;GO:0001836;GO:0001836;GO:0001836;GO:0005515;GO:0005739;GO:0005739;GO:0005739;GO:0005739;GO:0005739;GO:0005740;GO:0005764;GO:0005783;GO:0006915;GO:0006915;GO:0006919;GO:0006919;GO:0006919;GO:0006974;GO:0008340;GO:0030308;GO:0031334;GO:0032464;GO:0032471;GO:0034976;GO:0034976;GO:0042771;GO:0043065;GO:0043065;GO:…	K10132	-	T	0DENA;0V4A4;1CPC6;0IW36;13QZ1;0UFN3;1AW13;09TAZ;196AU	BCL2 binding component 3 [Source:MGI Symbol;Acc:MGI:2181667]	170770	Q99ML1;B2RVL4
ENSMUSG00000002100		0	2	0.0501596	7	0.172418	0	0	0	0	1	0.0304203	0	0	0	0	0	0	0	0	3	0.0734612	0	0	2	91118144	91136516	+	4163	Mybpc3	GO:0005515;GO:0005515;GO:0003007;GO:0005515;GO:0005863;GO:0005863;GO:0006942;GO:0008307;GO:0017022;GO:0030017;GO:0031672;GO:0032036;GO:0042802;GO:0055010;GO:0060048;GO:0097512;	K12568	-	Z	1AVH3;12SX8;0UK0N;09UGR;0V5G2;191W3;1CQG3;0DFSI;0IFCI	myosin binding protein C, cardiac [Source:MGI Symbol;Acc:MGI:102844]	17868	Q3UIK0
ENSMUSG00000002102		129.353	3268	130.879	3830	150.643	2975	124.77	3201	127.393	2672	129.797	3465	134.853	2841	125.995	2686	125.844	3447	146.148	3271	127.904	2805	125.461	2	91054009	91066369	+	2607	Psmc3	GO:0000166;GO:0000502;GO:0000502;GO:0000502;GO:0000932;GO:0001824;GO:0005524;GO:0005524;GO:0005524;GO:0005634;GO:0005634;GO:0005634;GO:0005737;GO:0005737;GO:0005737;GO:0005737;GO:0008540;GO:0016787;GO:0016787;GO:0022624;GO:0030163;GO:0030163;GO:0042802;GO:0042802;GO:0043921;GO:0043921;GO:0045899;GO:0045944;GO:0045944;GO:0048471;GO:0000166;GO:0000502;GO:0005524;GO:0005524;GO:0005524;GO:0005737;GO:…	K03065	-	O	09XA2;1B3TE;0V88D;0DIMI;1CTCD;12QCH;0UM6K;18YJU;KOG0652	proteasome (prosome, macropain) 26S subunit, ATPase 3 [Source:MGI Symbol;Acc:MGI:1098754]	19182	O88685;Q3TKG4
ENSMUSG00000002103		7.41452	413	8.31472	346	6.84123	463	9.76141	479	9.58306	429	10.476	428	8.37358	395	8.80621	380	8.9499	478	10.188	587	11.5385	470	10.5677	2	91202885	91214098	+	5186	Acp2	GO:0001501;GO:0001784;GO:0003993;GO:0003993;GO:0004721;GO:0005764;GO:0005764;GO:0005764;GO:0005765;GO:0006470;GO:0007040;GO:0010033;GO:0016020;GO:0016021;GO:0016311;GO:0016787;GO:0031410;GO:0043005;GO:0043202;GO:0048102;GO:0016020;GO:0016021;GO:0001501;GO:0001784;GO:0003993;GO:0003993;GO:0004721;GO:0005764;GO:0005764;GO:0005765;GO:0006470;GO:0007040;GO:0010033;GO:0016020;GO:0016021;GO:0016311;GO:…	K14410	EC:3.1.3.2	I	0URTU;0V7JU;09VQX;1CRNN;0DGYE;18TP5;130PG;KOG3720;1ASS3	acid phosphatase 2, lysosomal [Source:MGI Symbol;Acc:MGI:87882]	11432	P24638;Q3UZN1
ENSMUSG00000002104		39.3105	684	39.6307	943	53.6596	433	26.2722	575	33.1066	381	26.7756	667	37.5553	437	28.0383	515	34.9076	525	32.2032	578	32.6976	477	30.866	2	91035620	91045729	+	1802	Rapsn	GO:0005515;GO:0007268;GO:0007268;GO:0033130;GO:0033130;GO:0043495;GO:0043495;GO:0045202;GO:0045202;GO:0046872;GO:0005515;GO:0007268;GO:0007268;GO:0033130;GO:0033130;GO:0043495;GO:0043495;GO:0045202;GO:0045202;GO:0046872;GO:0005515;GO:0005737;GO:0005794;GO:0005813;GO:0005813;GO:0005829;GO:0005829;GO:0005856;GO:0005886;GO:0005886;GO:0005886;GO:0007268;GO:0007268;GO:0007271;GO:0007271;GO:0016020;GO:…	-	-	W	09TXG;0V4WJ;12PQP;1CPXE;1AS77;18T17;0UGEP;0DF7U;KOG1941	receptor-associated protein of the synapse [Source:MGI Symbol;Acc:MGI:99422]	19400	P12672
ENSMUSG00000002105		13.3873	713	15.289	864	18.1955	445	9.99274	476	10.143	420	10.9239	623	12.9822	426	10.1157	459	11.5144	450	10.2157	468	9.79826	427	10.226	2	91061791	91070417	-	4869	Slc39a13	GO:0000139;GO:0005385;GO:0005385;GO:0005385;GO:0005783;GO:0005794;GO:0005794;GO:0005794;GO:0006811;GO:0006829;GO:0006882;GO:0006882;GO:0006882;GO:0016020;GO:0016020;GO:0016020;GO:0016021;GO:0016021;GO:0030001;GO:0030001;GO:0042803;GO:0046873;GO:0046873;GO:0048471;GO:0055085;GO:0055085;GO:0061448;GO:0061448;GO:0071577;GO:0071577;GO:0071577;GO:0000139;GO:0005385;GO:0005385;GO:0005385;GO:0005783;GO:…	K14719	-	P	09XE9;0DIRY;0UMCF;0V8CC;KOG2694;1AWKK;1CTH2;12R6M;18XHR	solute carrier family 39 (metal ion transporter), member 13 [Source:MGI Symbol;Acc:MGI:1915677]	68427	Q8BZH0;B2RQ45
ENSMUSG00000002107		2.1012	568	2.29112	367	1.45387	839	3.54401	802	3.21473	760	3.71836	668	2.61845	657	2.93466	546	2.57649	505	2.15652	730	2.87498	712	3.20749	2	6539694	7509563	-	25884	Celf2	GO:0000381;GO:0003676;GO:0003676;GO:0003723;GO:0003723;GO:0003723;GO:0003723;GO:0003723;GO:0003729;GO:0005634;GO:0005634;GO:0005634;GO:0005737;GO:0005737;GO:0005737;GO:0006376;GO:0006376;GO:0006397;GO:0036002;GO:1990904;GO:1990904;GO:1990904;GO:0003676;GO:0003676;GO:0003723;GO:0003723;GO:0003723;GO:0005737;GO:1990904;GO:1990904;GO:0000381;GO:0003676;GO:0003676;GO:0003723;GO:0003723;GO:0003723;GO:…	K13207	-	A	1CQS6;1AWQK;0V5M8;0UIZ0;KOG0146;09UT3;1951Y;12NXI;0DG2P	CUGBP, Elav-like family member 2 [Source:MGI Symbol;Acc:MGI:1338822]	14007	Q9Z0H4
ENSMUSG00000002108		10.2608	301	12.4956	269	10.9674	309	13.4334	282	11.6336	269	13.5451	272	10.9731	188	8.6426	205	9.95596	259	11.383	252	10.2142	216	10.0146	2	91184061	91202834	-	2515	Nr1h3	GO:0000122;GO:0000122;GO:0000790;GO:0000976;GO:0000976;GO:0000977;GO:0000978;GO:0000978;GO:0001228;GO:0003677;GO:0003677;GO:0003677;GO:0003700;GO:0003700;GO:0003700;GO:0003707;GO:0004879;GO:0004879;GO:0004879;GO:0004879;GO:0005515;GO:0005515;GO:0005634;GO:0005634;GO:0005737;GO:0005737;GO:0006355;GO:0006355;GO:0006355;GO:0006629;GO:0006629;GO:0006633;GO:0008134;GO:0008270;GO:0008270;GO:0010867;GO:…	K08536	-	K	0V5RM;0DG1Q;09US4;12WAH;18VTV;1CQR9;0UHMU;KOG3575;1AT8K	nuclear receptor subfamily 1, group H, member 3 [Source:MGI Symbol;Acc:MGI:1352462]	22259	Q9Z0Y9;Q91X41
ENSMUSG00000002109		6.57606	141	5.38063	89	3.33553	193	7.71268	206	7.81182	157	7.26696	231	8.56635	260	10.9871	178	7.94641	263	10.6251	344	12.817	219	9.33351	2	91211572	91236982	-	2736	Ddb2	GO:0003684;GO:0003684;GO:0005515;GO:0005634;GO:0005634;GO:0005634;GO:0006281;GO:0006281;GO:0080008;GO:0080008;GO:0000209;GO:0000209;GO:0003677;GO:0003684;GO:0003684;GO:0003684;GO:0003684;GO:0003684;GO:0004842;GO:0004842;GO:0005515;GO:0005634;GO:0005634;GO:0005634;GO:0005634;GO:0005654;GO:0005654;GO:0006281;GO:0006281;GO:0006281;GO:0006281;GO:0006290;GO:0006974;GO:0009411;GO:0009411;GO:0009411;GO:…	K10140	-	S	KOG4328;0DQIJ;0A2WT;0VDS2;13MXQ;1CZKZ;1B0A2;0UI55;18U1U	damage specific DNA binding protein 2 [Source:MGI Symbol;Acc:MGI:1355314]	107986	Q99J79
ENSMUSG00000002111		1.64041	51	1.97579	55	2.09264	34	1.37938	33	1.27045	26	1.22175	29	1.09179	40	1.71603	45	2.03949	29	1.18941	19	0.718684	33	1.42782	2	91082390	91115756	+	2695	Spi1	GO:0000122;GO:0000790;GO:0000790;GO:0000790;GO:0000978;GO:0000978;GO:0000978;GO:0000978;GO:0000981;GO:0000981;GO:0000981;GO:0001085;GO:0001227;GO:0001228;GO:0001228;GO:0001944;GO:0002320;GO:0002573;GO:0003677;GO:0003677;GO:0003677;GO:0003700;GO:0003700;GO:0003700;GO:0003700;GO:0003700;GO:0003723;GO:0005515;GO:0005515;GO:0005634;GO:0005634;GO:0005634;GO:0005634;GO:0005634;GO:0005634;GO:0005654;GO:…	K09438	-	K;B	09VH2;0UHQJ;0DGRT;KOG3805;1CRFU;1ATAY;12SKS;0V6GB;1908K	spleen focus forming virus (SFFV) proviral integration oncogene [Source:MGI Symbol;Acc:MGI:98282]	20375	P17433;Q3U5L4
ENSMUSG00000002129		12.4271	777	13.1974	671	11.1931	478	8.50215	474	8.00049	409	8.42615	638	10.5307	468	8.80252	405	8.04746	415	7.46241	526	8.72299	433	8.21375	11	4160350	4182541	+	6147	Sf3a1	GO:0000398;GO:0000398;GO:0000398;GO:0003723;GO:0003723;GO:0003723;GO:0003723;GO:0003723;GO:0003723;GO:0005515;GO:0005634;GO:0005634;GO:0005634;GO:0005681;GO:0005681;GO:0005681;GO:0005684;GO:0005684;GO:0005684;GO:0005686;GO:0005686;GO:0005686;GO:0005686;GO:0006396;GO:0006396;GO:0006397;GO:0006397;GO:0006397;GO:0008380;GO:0016607;GO:0016607;GO:0016607;GO:0071004;GO:0071004;GO:0071004;GO:0071004;GO:…	K12825	-	A	12QX2;1CWEZ;KOG0007;1AY0W;18YYC;09Y3S;0UNI2;0DMJQ;0V914	splicing factor 3a, subunit 1 [Source:MGI Symbol;Acc:MGI:1914715]	67465	Q8K4Z5;Q3TVM1
ENSMUSG00000002147		26.3219	1125	26.6829	1001	23.3171	1100	27.3216	1075	25.3373	955	27.474	1217	28.0505	988	25.9496	893	24.7781	1082	27.1688	1209	27.9975	1011	26.7805	10	127642986	127660957	+	4402	Stat6	GO:0000122;GO:0000790;GO:0000977;GO:0000977;GO:0000978;GO:0000978;GO:0001227;GO:0001228;GO:0001228;GO:0001228;GO:0001228;GO:0002296;GO:0002829;GO:0003677;GO:0003677;GO:0003677;GO:0003700;GO:0003700;GO:0003700;GO:0003700;GO:0005515;GO:0005634;GO:0005634;GO:0005634;GO:0005634;GO:0005634;GO:0005634;GO:0005654;GO:0005654;GO:0005737;GO:0005737;GO:0005829;GO:0005829;GO:0005829;GO:0006355;GO:0006355;GO:…	K11225	-	K	1AUZE;12PE2;1CZ4C;0UHK6;KOG3667;1913C;09VPA;0V6N6;0DGXQ	signal transducer and activator of transcription 6 [Source:MGI Symbol;Acc:MGI:103034]	20852	P52633
ENSMUSG00000002190		0.0510867	3	0.077819	2	0.0509513	0	0	0	0	2	0.0629265	2	0.0504155	1	0.0287249	2	0.060692	0	0	1	0.0253266	3	0.0869105	8	83389867	83428552	+	4025	Clgn	GO:0005509;GO:0005509;GO:0005509;GO:0005509;GO:0005515;GO:0005515;GO:0005635;GO:0005783;GO:0005783;GO:0005783;GO:0005783;GO:0005783;GO:0005789;GO:0005789;GO:0006457;GO:0006457;GO:0006457;GO:0007275;GO:0007283;GO:0007338;GO:0007339;GO:0016020;GO:0016021;GO:0030154;GO:0030968;GO:0044183;GO:0051082;GO:0051082;GO:0051321;GO:0065003;GO:0005509;GO:0005509;GO:0005509;GO:0005509;GO:0005515;GO:0005515;GO:…	K09551	-	O	0UKFA;1AVY4;1CPBI;0DEMP;0V49F;KOG0675;12Q58;09TAC;190HX	calmegin [Source:MGI Symbol;Acc:MGI:107472]	12745	P52194
ENSMUSG00000002204		12.9481	322	12.6388	482	18.5805	184	7.56311	164	6.39681	155	7.37937	201	7.6668	172	7.47603	180	8.26529	191	7.9368	151	5.7868	137	6.00559	7	44572380	44586862	+	2660	Napsa	GO:0004175;GO:0004175;GO:0004175;GO:0004190;GO:0004190;GO:0004190;GO:0005515;GO:0005576;GO:0005615;GO:0005615;GO:0005764;GO:0005764;GO:0005764;GO:0005764;GO:0006508;GO:0006508;GO:0006508;GO:0008233;GO:0008233;GO:0008233;GO:0016787;GO:0033619;GO:0033619;GO:0033619;GO:0043129;GO:0043129;GO:0097208;GO:0097208;GO:0097208;GO:0004190;GO:0006508;	K08565	EC:3.4.23.-	O	12RM2;18XPU;09WCZ;KOG1339;0DMHG;1AUX4;0VAUW;1CWCR;0UJU8	napsin A aspartic peptidase [Source:MGI Symbol;Acc:MGI:109365]	16541	O09043;Q3U7H1
ENSMUSG00000002205		7.1194	466	7.21437	539	8.19525	320	5.18796	353	5.43073	249	4.67575	412	6.1984	280	4.80026	312	5.65073	327	5.3595	333	5.03349	291	5.03144	7	44748413	44777515	+	6744	Vrk3	GO:0000166;GO:0004672;GO:0004672;GO:0004674;GO:0005524;GO:0005524;GO:0005634;GO:0005634;GO:0005634;GO:0005654;GO:0005654;GO:0005730;GO:0005730;GO:0005737;GO:0006468;GO:0006468;GO:0018105;GO:0019903;GO:0019903;GO:0032516;GO:0043231;GO:0043231;GO:0070373;	K08816	EC:2.7.11.1	T	0V8EJ;KOG1164;0DMT3;18S07;1CWNG;0USK8;13I1W;1AYYP;09YK1	vaccinia related kinase 3 [Source:MGI Symbol;Acc:MGI:2182465]	101568	Q8K3G5;Q3TAR6
ENSMUSG00000002210		7.41513	287	8.09423	370	10.2484	147	4.34155	167	4.68038	137	4.68655	232	6.35845	169	5.27806	154	5.08103	166	4.95639	142	3.91016	146	4.59868	7	24399619	24422778	+	3702	Smg9	GO:0000184;GO:0000184;GO:0000184;GO:0000184;GO:0000184;GO:0000184;GO:0001654;GO:0007420;GO:0007507;GO:0042802;GO:0042802;GO:0000184;GO:0000184;GO:0000184;GO:0000184;	K18735	-	S;A	1CVA1;13IZ6;0V9YB;KOG4181;18XAB;1B3EC;0URDW;0DKG2;09Z0T	smg-9 homolog, nonsense mediated mRNA decay factor (C. elegans) [Source:MGI Symbol;Acc:MGI:1919247]	71997	Q9DB90
ENSMUSG00000002221		7.12707	677	6.88187	457	4.56241	668	7.11095	685	6.91957	583	7.18828	841	8.30774	702	7.90221	517	6.14816	663	7.13501	734	7.28494	646	7.33393	5	27740080	27791691	-	10271	Paxip1	GO:0000416;GO:0001570;GO:0005515;GO:0005634;GO:0005634;GO:0005634;GO:0005654;GO:0005694;GO:0006281;GO:0006310;GO:0006974;GO:0006974;GO:0010212;GO:0016363;GO:0030330;GO:0031398;GO:0035066;GO:0035097;GO:0035097;GO:0043433;GO:0043433;GO:0043542;GO:0044666;GO:0045830;GO:0048304;GO:0051568;GO:0051571;GO:0060261;GO:0060261;GO:0060612;GO:0060717;GO:1902749;GO:2001022;	K14972	-	T;D;K;B;L	13GEB;KOG2043;0B6M3;0WJC1;197HQ;1BBKP;1DGGZ;0E9NB;0V3YR	PAX interacting (with transcription-activation domain) protein 1 [Source:MGI Symbol;Acc:MGI:1890430]	55982	Q6NZQ4
ENSMUSG00000002222		6.98752	472	7.26525	285	4.30838	638	10.284	741	11.3344	565	10.5486	586	8.76548	540	9.20442	505	9.09362	672	10.9507	833	12.5189	744	12.7899	6	71388634	71440637	-	6783	Rmnd5a	GO:0000151;GO:0000151;GO:0000151;GO:0000209;GO:0004842;GO:0005515;GO:0005634;GO:0005634;GO:0005634;GO:0005634;GO:0005654;GO:0005654;GO:0005654;GO:0005737;GO:0005737;GO:0005737;GO:0005737;GO:0006511;GO:0016740;GO:0034657;GO:0043161;GO:0046872;	K23333	EC:2.3.2.27	O	0DENU;0V4AP;1CPCN;1ARI3;18VU8;09TBI;KOG2817;0UFNI;12QRI	required for meiotic nuclear division 5 homolog A [Source:MGI Symbol;Acc:MGI:1915727]	68477	Q80YQ8
ENSMUSG00000002227		14.064	860	16.0139	742	13.5695	375	7.31248	442	8.17887	361	8.15353	631	11.4182	453	9.34097	381	8.29969	395	7.78683	431	7.83591	360	7.48668	3	104794836	104818563	-	5607	Mov10	GO:0000932;GO:0003723;GO:0003723;GO:0003724;GO:0005737;GO:0032574;GO:0032574;GO:0035194;GO:0035194;GO:0000932;GO:0003723;GO:0003723;GO:0003724;GO:0005737;GO:0032574;GO:0032574;GO:0035194;GO:0035194;GO:0000166;GO:0000932;GO:0000932;GO:0003723;GO:0003723;GO:0003723;GO:0003723;GO:0003723;GO:0003724;GO:0004386;GO:0005515;GO:0005524;GO:0005634;GO:0005737;GO:0005829;GO:0005829;GO:0005829;GO:0010494;GO:…	K18422	EC:3.6.4.13	A	09XNZ;0UQCC;KOG1804;12QN9;1CW2T;18U0Q;0DM7P;0V8KK;1B2H8	Mov10 RISC complex RNA helicase [Source:MGI Symbol;Acc:MGI:97054]	17454	P23249;Q3UD86
ENSMUSG00000002228		0.056677	0	0	0	0	0	0	0	0	0	0	0	0	0	0	1	0.0673333	0	0	0	0	0	0	3	104781056	104786018	+	1814	Ppm1j	GO:0003824;GO:0003824;GO:0004721;GO:0004722;GO:0004722;GO:0004722;GO:0004722;GO:0004724;GO:0005515;GO:0006470;GO:0006470;GO:0006470;GO:0016787;	K17504	EC:3.1.3.16	T	0USGN;09XQ6;0DJ21;0V8CS;KOG1323;1CTTM;13HDW;18TWW;1AWC4	protein phosphatase 1J [Source:MGI Symbol;Acc:MGI:1919137]	71887	Q149T7
ENSMUSG00000002233		211.915	3181	205.265	4220	267.439	2421	163.599	2600	166.723	2200	172.192	3052	191.384	2492	178.071	2771	209.182	2399	163.887	2287	144.089	2165	156.026	3	104788375	104794459	+	1618	Rhoc	GO:0000166;GO:0000281;GO:0000281;GO:0003924;GO:0003924;GO:0003924;GO:0005515;GO:0005515;GO:0005525;GO:0005525;GO:0005525;GO:0005525;GO:0005634;GO:0005737;GO:0005829;GO:0005856;GO:0005886;GO:0005886;GO:0005886;GO:0005886;GO:0005938;GO:0007015;GO:0007264;GO:0007264;GO:0008360;GO:0016020;GO:0016020;GO:0016477;GO:0019901;GO:0030036;GO:0030335;GO:0030865;GO:0031334;GO:0031410;GO:0032154;GO:0032154;GO:…	K07857	-	Z;S;T	1AZX3;0UIKA;0DK7B;1CV17;12N37;18XI3;09YSS;0V9QN;KOG0393	ras homolog family member C [Source:MGI Symbol;Acc:MGI:106028]	11853	Q62159
ENSMUSG00000002240		0	0	0	0	0	0	0	0	0	0	0	0	0	0	0	0	0	0	0	0	0	0	0	5	87825686	87846387	+	1337	Prr27	GO:0003674;GO:0008150;GO:0003674;GO:0008150;	-	-	S	0J4JQ;1B6WQ;0VMUT;196NH;1D5JM;0ABDV;13Y1V;0UWNC;0DWD7	proline rich 27 [Source:MGI Symbol;Acc:MGI:1921029]	73779	Q3SYJ2;Q9D5J3
ENSMUSG00000002249		3.96609	283	4.40084	233	3.55849	115	1.87275	139	2.148	142	2.6784	229	3.46062	174	2.99635	158	2.87437	137	2.25545	139	2.11046	104	1.80621	17	28331671	28350817	-	6714	Tead3	GO:0003677;GO:0003700;GO:0003700;GO:0003700;GO:0005634;GO:0006355;GO:0006355;GO:0035329;GO:0035329;GO:0035329;GO:0045944;GO:0045944;GO:0003677;GO:0003700;GO:0003700;GO:0003700;GO:0005634;GO:0006355;GO:0006355;GO:0035329;GO:0035329;GO:0035329;GO:0045944;GO:0045944;GO:0003677;GO:0003700;GO:0003700;GO:0003700;GO:0005634;GO:0006355;GO:0006355;GO:0035329;GO:0035329;GO:0035329;GO:0045944;GO:0045944;GO:…	K09448	-	K	194PQ;12RVX;0UJDH;1AS8B;09THZ;KOG3841;1CPIE;0DEUQ;0V4GX	TEA domain family member 3 [Source:MGI Symbol;Acc:MGI:109241]	21678	P70210
ENSMUSG00000002250		4.05009	270	3.75165	307	4.18946	144	2.09534	154	2.12643	142	2.39324	194	2.61957	164	2.52346	130	2.11319	153	2.25068	151	2.04856	135	2.09498	17	28232700	28301474	+	7514	Ppard	GO:0000122;GO:0000122;GO:0000790;GO:0000977;GO:0001103;GO:0001223;GO:0001223;GO:0001227;GO:0001227;GO:0001890;GO:0003677;GO:0003677;GO:0003677;GO:0003677;GO:0003700;GO:0003700;GO:0003700;GO:0003700;GO:0003707;GO:0003713;GO:0004879;GO:0004879;GO:0004879;GO:0004879;GO:0004879;GO:0004879;GO:0005504;GO:0005504;GO:0005515;GO:0005515;GO:0005634;GO:0005634;GO:0005634;GO:0005634;GO:0005634;GO:0006029;GO:…	K04504	-	K	0A23N;1B24F;0VCZ3;0DPRR;1CPXP;0URS3;18Y8E;12RCV;KOG3575	peroxisome proliferator activator receptor delta [Source:MGI Symbol;Acc:MGI:101884]	19015	P35396;Q546I3
ENSMUSG00000002257		16.5069	424	16.5676	583	22.3729	259	10.5981	232	9.00851	176	8.34152	303	11.5055	220	9.51942	260	11.8851	270	11.1692	255	9.72852	199	8.68428	17	28207778	28228608	+	2672	Def6	GO:0005654;GO:0005829;GO:0005515;GO:0005634;GO:0005634;GO:0005654;GO:0005737;GO:0005737;GO:0005829;GO:0005856;GO:0005886;GO:0005911;GO:0016020;GO:0030175;GO:0042995;GO:0048471;	K20072	-	T	0DND8;1CXAC;0IG09;13IZ1;18YQE;0VBNB;09X20;0USJR;1B3VB	differentially expressed in FDCP 6 [Source:MGI Symbol;Acc:MGI:1346328]	23853	Q8C2K1;A0A0R4IZX1
ENSMUSG00000002265		0	1	0.00766798	0	0	0	0	0	0	0	0	0	0	0	0	0	0	0	0	0	0	0	0	7	6703892	6730431	-	13616	Peg3	GO:0003676;GO:0000122;GO:0003676;GO:0003700;GO:0005634;GO:0005634;GO:0005737;GO:0005776;GO:0006915;GO:0010468;GO:0043565;GO:0045944;GO:0046872;	K09230	-	K	1CWVR;1AWUV;0DMZH;0UMCP;0VB8Z;0A0CR;13P0I;KOG1721;18ZQF	paternally expressed 3 [Source:MGI Symbol;Acc:MGI:104748]	18616	Q3URU2
ENSMUSG00000002266		0	0	0	0	0	0	0	0	0	1	0.0156616	0	0	0	0	0	0	0	0	0	0	0	0	7	6671269	6696450	-	8086	Zim1	GO:0003676;GO:0003676;GO:0006355;GO:0006355;GO:0046872;GO:0003676;GO:0003676;GO:0006355;GO:0006355;GO:0046872;GO:0003676;GO:0003676;GO:0006355;GO:0006355;GO:0046872;	K09228	-	K	0UX97;1D6BK;0DX77;143V4;0VPS9;KOG1721;0ACK9	zinc finger, imprinted 1 [Source:MGI Symbol;Acc:MGI:1341879]	22776	Q8C393;Q6NZC6
ENSMUSG00000002274		17.3671	703	19.4639	905	24.6084	502	14.555	560	15.4075	454	15.2464	689	18.538	527	16.1577	581	18.8186	564	16.5317	621	16.7872	457	14.1311	17	25793221	25797136	-	3771	Metrn	GO:0005179;GO:0005576;GO:0005615;GO:0005615;GO:0007165;GO:0007275;GO:0007399;GO:0010001;GO:0010001;GO:0010001;GO:0010001;GO:0030154;GO:0050772;GO:0050772;GO:0050772;GO:0050772;GO:0010001;GO:0010001;GO:0050772;GO:0050772;GO:0010001;GO:0010001;GO:0050772;GO:0050772;GO:0005179;GO:0005576;GO:0005615;GO:0005615;GO:0007165;GO:0007275;GO:0007399;GO:0010001;GO:0010001;GO:0010001;GO:0010001;GO:0030154;GO:…	-	-	W;T	0V9SH;09YUK;0UP6I;1AYRX;0DK9E;13HZZ;0IKV7;1CV3B;1908U	meteorin, glial cell differentiation regulator [Source:MGI Symbol;Acc:MGI:1917333]	70083	Q8C1Q4;A2RSN4
ENSMUSG00000002279		2.27731	344	2.64302	399	3.01076	240	1.93102	283	2.16073	215	2.00364	335	2.50125	214	1.82075	249	2.2381	246	2.00097	291	2.18297	212	1.81914	17	25579085	25662826	+	13589	Lmf1	GO:0005783;GO:0005789;GO:0016020;GO:0016021;GO:0005783;GO:0005789;GO:0016020;GO:0016021;GO:0005783;GO:0005789;GO:0005789;GO:0005789;GO:0005794;GO:0006641;GO:0006641;GO:0006641;GO:0006888;GO:0009306;GO:0016020;GO:0016021;GO:0033578;GO:0034382;GO:0051006;GO:0051604;GO:0051604;GO:0090181;GO:0090207;	K23555	-	S;U	1CXM7;12TU9;0UMKJ;0DNPW;0A121;1B0K9;0VBYG;0IHGU;1914Z	lipase maturation factor 1 [Source:MGI Symbol;Acc:MGI:1923733]	76483	Q3U3R4
ENSMUSG00000002280		4.41118	300	5.03329	280	4.6137	247	4.33972	227	3.78466	215	4.3753	271	4.41844	236	4.38467	205	4.02366	239	4.24514	234	3.83318	202	3.78502	17	25773776	25783332	+	6223	Ciao3	GO:0001666;GO:0002244;GO:0010468;GO:0016226;GO:0016226;GO:0016226;GO:0032364;GO:0046872;GO:0051536;GO:0051539;GO:0051539;GO:0097361;GO:0097361;GO:0097361;GO:0001666;GO:0001666;GO:0002244;GO:0010468;GO:0010468;GO:0016226;GO:0016226;GO:0016226;GO:0016226;GO:0032364;GO:0032364;GO:0046872;GO:0051536;GO:0051539;GO:0051539;GO:0097361;GO:0097361;GO:0097361;GO:0097361;	-	-	Y	09XJR;0V8HQ;12PCU;1CTNV;KOG2439;18XG5;0DIXC;0UMJP;1AX29	cytosolic iron-sulfur assembly component 3 [Source:MGI Symbol;Acc:MGI:1914813]	67563	Q7TMW6
ENSMUSG00000002289		121.336	4262	125.666	4362	126.314	3230	99.7334	3580	104.896	2983	106.683	3935	112.751	2890	94.3618	2950	101.757	2425	75.6972	2615	75.2816	2289	75.3767	17	33773750	33781830	-	3541	Angptl4	GO:0001525;GO:0001525;GO:0001525;GO:0001666;GO:0004857;GO:0004857;GO:0005102;GO:0005576;GO:0005576;GO:0005576;GO:0005615;GO:0005615;GO:0005615;GO:0005615;GO:0005615;GO:0006629;GO:0009267;GO:0042802;GO:0042802;GO:0042802;GO:0043066;GO:0043066;GO:0043066;GO:0043066;GO:0043066;GO:0043335;GO:0043335;GO:0045834;GO:0051005;GO:0051005;GO:0051005;GO:0062023;GO:0070328;GO:0070328;GO:2000352;GO:0001525;GO:…	K08767	-	S;W;E	18W2C;0DHPK;0VDSJ;1CZMH;1AZPH;0UI82;KOG2579;0A2XA;13K55	angiopoietin-like 4 [Source:MGI Symbol;Acc:MGI:1888999]	57875	Q9Z1P8
ENSMUSG00000002297		16.0202	1368	16.3645	1057	12.418	1769	22.1604	1873	22.2651	1497	21.7208	1798	20.9014	1958	25.9372	1761	24.644	1725	21.8458	1987	23.2074	1754	23.4332	5	8396973	8422716	-	8728	Dbf4	GO:0003676;GO:0003676;GO:0004674;GO:0005634;GO:0005634;GO:0005634;GO:0005654;GO:0006260;GO:0006468;GO:0007049;GO:0007089;GO:0008270;GO:0008270;GO:0010571;GO:0016604;GO:0031431;GO:0043539;GO:0046872;GO:0071902;GO:1901987;GO:0003676;GO:0003676;GO:0004674;GO:0005634;GO:0005634;GO:0005634;GO:0005654;GO:0005654;GO:0006260;GO:0006468;GO:0007049;GO:0007089;GO:0008270;GO:0008270;GO:0010571;GO:0016604;GO:…	K06629	-	D;L	KOG4139;0DKZ6;1B3Q4;0V96R;18VEG;09ZGK;13HK1;1CSBJ;0UFP6	DBF4 zinc finger [Source:MGI Symbol;Acc:MGI:1351328]	27214	Q9QZ41;B2RS44
ENSMUSG00000002307		51.1287	1664	55.136	1614	52.5226	951	32.9987	1078	35.4954	801	32.1924	1507	48.5249	1091	40.0314	1053	40.8176	914	32.0621	1040	33.6456	889	32.8981	17	33909414	33915590	+	3151	Daxx	GO:0000775;GO:0005634;GO:0005654;GO:0005694;GO:0005730;GO:0005737;GO:0006325;GO:0006915;GO:0016605;GO:0000775;GO:0005634;GO:0005654;GO:0005694;GO:0005730;GO:0005737;GO:0006325;GO:0006915;GO:0016605;GO:0032147;GO:1903508;GO:0000775;GO:0005634;GO:0005654;GO:0005694;GO:0005730;GO:0005737;GO:0006325;GO:0006915;GO:0016605;GO:0000775;GO:0000775;GO:0001934;GO:0002039;GO:0003713;GO:0003714;GO:0005634;GO:…	K02308	-	K	0DGZA;0UIKG;0IGIP;12P90;1AUFZ;1CRPG;09VQQ;1944Y;0V6PS	Fas death domain-associated protein [Source:MGI Symbol;Acc:MGI:1197015]	13163	O35613;Q3UKR0
ENSMUSG00000002308		18.3657	526	19.049	728	25.8927	516	19.569	623	22.4205	420	18.449	558	19.6376	468	18.7683	442	18.726	594	22.7738	547	19.3413	457	18.4837	17	33843091	33849774	+	2883	Cd320	GO:0005509;GO:0005509;GO:0005509;GO:0005515;GO:0005783;GO:0005783;GO:0005886;GO:0005886;GO:0005886;GO:0005887;GO:0005887;GO:0005887;GO:0007165;GO:0008083;GO:0015889;GO:0015889;GO:0015889;GO:0016020;GO:0016021;GO:0030656;GO:0030890;GO:0030890;GO:0030890;GO:0031296;GO:0031296;GO:0031296;GO:0031419;GO:0031419;GO:0046872;GO:0005509;GO:0005509;GO:0005515;GO:0005783;GO:0005886;GO:0005886;GO:0005887;GO:…	K06734	-	T	13TFY;KOG1215;1CY35;0DP53;0A2RG;0VDM7;0USF6;1B2M3;192QE	CD320 antigen [Source:MGI Symbol;Acc:MGI:1860083]	54219	Q9Z1P5
ENSMUSG00000002319		8.23553	412	9.21305	467	10.2561	216	5.05818	206	4.57767	183	4.9636	362	7.86655	225	5.57164	275	7.19409	188	4.4507	178	3.88632	221	5.51932	14	55625400	55635957	-	4669	Ipo4	GO:0000790;GO:0000790;GO:0005515;GO:0005515;GO:0005634;GO:0005634;GO:0005737;GO:0005737;GO:0006335;GO:0006335;GO:0006336;GO:0006336;GO:0006606;GO:0006606;GO:0006606;GO:0006606;GO:0006606;GO:0006886;GO:0006886;GO:0008139;GO:0008536;GO:0008536;GO:0015031;GO:0032991;GO:0032991;GO:0042254;GO:0061608;GO:0005737;GO:0006606;GO:0006886;GO:0008536;GO:0005634;GO:0005737;GO:0006606;GO:0006886;GO:0008536;GO:…	K20221	-	U	0E5NX;14TCB;1DCNU;0V14E;196SW;1BA0F;0WCPF;0KD6C;0B06W	importin 4 [Source:MGI Symbol;Acc:MGI:1923001]	75751	Q8VI75
ENSMUSG00000002320		21.8078	702	18.8902	622	16.438	491	13.8361	563	15.0549	453	14.7855	720	18.8278	544	16.2103	464	14.6067	495	14.1016	550	14.4502	407	12.2315	14	55635965	55643806	-	3880	Tm9sf1	GO:0000421;GO:0003674;GO:0005764;GO:0005765;GO:0006914;GO:0016020;GO:0016020;GO:0016021;GO:0016021;GO:0016021;GO:0031410;GO:0072657;GO:0000421;GO:0003674;GO:0005764;GO:0005765;GO:0006914;GO:0016020;GO:0016020;GO:0016021;GO:0016021;GO:0016021;GO:0031410;GO:0072657;GO:0016020;GO:0016021;GO:0016021;GO:0016021;GO:0000421;GO:0003674;GO:0005764;GO:0005765;GO:0006914;GO:0016020;GO:0016020;GO:0016021;GO:…	K17085	-	U	0VCNX;0USSY;13I06;1CYDI;KOG1277;0DPFD;1AYRD;18S44;0A1E2	transmembrane 9 superfamily member 1 [Source:MGI Symbol;Acc:MGI:1921390]	74140	Q9DBU0
ENSMUSG00000002324		0.175148	0	0	0	0	1	0.0372526	0	0	1	0.043148	1	0.0345694	0	0	1	0.0416159	0	0	2	0.0694648	0	0	14	55618037	55625395	+	2935	Rec8	GO:0000724;GO:0000775;GO:0000778;GO:0000780;GO:0000793;GO:0000794;GO:0000795;GO:0000798;GO:0000800;GO:0001556;GO:0001673;GO:0003682;GO:0005515;GO:0005515;GO:0005515;GO:0005634;GO:0005634;GO:0005654;GO:0005694;GO:0006302;GO:0007059;GO:0007062;GO:0007062;GO:0007062;GO:0007129;GO:0007130;GO:0007141;GO:0007286;GO:0008278;GO:0008278;GO:0009566;GO:0030893;GO:0034991;GO:0051321;GO:0051321;GO:0072520;	K13054	-	D	09U7Q;133BT;0UGUQ;0DFHE;KOG1213;1ASIB;0V56T;18U87;1CQ75	REC8 meiotic recombination protein [Source:MGI Symbol;Acc:MGI:1929645]	56739	Q8C5S7
ENSMUSG00000002325		30.752	1620	31.4036	1324	25.2065	1603	32.541	1629	31.3802	1269	29.8376	1907	35.924	1462	31.3838	1376	31.2046	1698	34.847	1893	35.8284	1554	33.6435	14	55603571	55610030	+	5386	Irf9	GO:0000976;GO:0000978;GO:0003677;GO:0003700;GO:0003700;GO:0005515;GO:0005634;GO:0005829;GO:0006355;GO:0006355;GO:0044212;GO:1990837;GO:0000976;GO:0000978;GO:0000981;GO:0002376;GO:0003677;GO:0003700;GO:0003700;GO:0005515;GO:0005515;GO:0005515;GO:0005634;GO:0005634;GO:0005829;GO:0006355;GO:0006355;GO:0006357;GO:0032606;GO:0044212;GO:1990837;GO:0000976;GO:0003677;GO:0003700;GO:0003700;GO:0005515;GO:…	K04693	-	K	0UHSQ;0DG53;1AY9F;12NZ8;0IECM;1CQUQ;18W19;09UVN;0V5VB	interferon regulatory factor 9 [Source:MGI Symbol;Acc:MGI:107587]	16391	Q61179;Q3UKQ7
ENSMUSG00000002326		2.61941	95	2.52705	82	2.14222	126	3.5099	162	4.2823	90	2.90384	145	3.74825	111	3.2697	87	2.70736	100	2.81614	126	3.27246	130	3.86208	14	55671941	55679200	+	3925	Gmpr2	GO:0003824;GO:0003824;GO:0003920;GO:0003920;GO:0003920;GO:0003920;GO:0006144;GO:0006163;GO:0009117;GO:0009117;GO:0016491;GO:0016491;GO:0016491;GO:0030224;GO:0046037;GO:0046038;GO:0046872;GO:0055114;GO:0055114;GO:0055114;GO:1902560;GO:1902560;GO:0003824;GO:0003824;GO:0055114;GO:0055114;GO:0003824;GO:0003824;GO:0016491;GO:0016491;GO:0016491;GO:0055114;GO:0055114;GO:0055114;	K00364	EC:1.7.1.7	F	09YQW;1CYMR;KOG2550;12TT2;0VB09;1B11Z;0DP6D;18VA8;0USKE	guanosine monophosphate reductase 2 [Source:MGI Symbol;Acc:MGI:1917903]	105446	Q99L27
ENSMUSG00000002329		29.0424	520	26.7184	665	33.5574	462	24.8589	518	26.4489	425	26.4871	572	28.5609	419	23.8405	442	26.5684	551	29.9724	494	24.7826	484	27.774	14	55657879	55660508	-	2032	Mdp1	GO:0003993;GO:0004721;GO:0004725;GO:0006470;GO:0016311;GO:0016787;GO:0016791;GO:0016791;GO:0016791;GO:0030389;GO:0035335;GO:0046872;	K17619	-	S;O	13S6U;1ASUW;0V6E3;18URR;0UIIM;0DGPS;1CRDK;09VEZ;KOG4549	magnesium-dependent phosphatase 1 [Source:MGI Symbol;Acc:MGI:1915131]	67881	Q9D967
ENSMUSG00000002332		16.9118	420	15.888	461	17.1271	331	13.1124	383	14.3976	315	14.4534	423	15.55	287	12.0226	348	15.4006	317	12.6953	414	15.2909	318	13.4349	14	55739020	55745690	-	2760	Dhrs1	GO:0003674;GO:0005739;GO:0005743;GO:0005783;GO:0005783;GO:0008150;GO:0016491;GO:0055114;	K11163	EC:1.1.-.-	Q	0V9V1;18ZSE;1CV6C;1AY3C;09YXA;0DKCE;KOG0725;13I1C;0UMNI	dehydrogenase/reductase (SDR family) member 1 [Source:MGI Symbol;Acc:MGI:1196314]	52585	Q99L04;Q3TVU9
ENSMUSG00000002341		0.0142894	1	0.0145111	0	0	1	0.0151961	0	0	0	0	1	0.0141016	0	0	1	0.016976	1	0.0153625	0	0	3	0.0486192	8	70093085	70120873	-	7195	Ncan	GO:0005509;GO:0005509;GO:0005540;GO:0005540;GO:0005540;GO:0005576;GO:0007155;GO:0007155;GO:0030246;	K06794	-	T	0A1VG;0IJ1R;1B2S5;0UNK8;0DG4D;13I7Q;1927G;1CYG4;0VAGB	neurocan [Source:MGI Symbol;Acc:MGI:104694]	13004	P55066;A0A0R4IZX5
ENSMUSG00000002342		16.207	598	16.9985	592	16.5269	447	13.3061	465	13.1351	321	11.0676	522	14.4195	398	12.5281	452	15.0309	490	14.7458	530	14.7095	404	12.8256	8	70172356	70183681	+	3673	Tmem161a	GO:0016020;GO:0016021;GO:0003674;GO:0005575;GO:0016020;GO:0016021;GO:0032526;GO:0032526;GO:0034599;GO:0034599;GO:0034644;GO:0034644;GO:0045739;GO:0045739;GO:1902230;GO:1902230;GO:0003674;GO:0005575;GO:0016020;GO:0016021;GO:0032526;GO:0034599;GO:0034644;GO:0045739;GO:1902230;GO:0016020;GO:0016021;GO:0016020;GO:0016021;GO:0016020;GO:0016021;	-	-	S;O;T	09XU4;12R5S;18ZJ6;0UGZI;0DJ6B;1AZ4W;0V8RS;KOG3978;1CTY7	transmembrane protein 161A [Source:MGI Symbol;Acc:MGI:2384577]	234371	Q8VCA6
ENSMUSG00000002343		8.38381	314	10.0502	286	8.99027	223	7.47455	232	7.37913	212	8.2304	267	8.30476	218	7.72675	211	7.9007	219	7.42086	237	7.4064	188	6.72034	8	70220172	70234466	-	3262	Armc6	GO:0002244;GO:0002244;GO:0003674;GO:0005515;GO:0005829;GO:0005829;	K24166	-	S	1AVDK;12PVJ;0UJWJ;1CSDC;18WEW;09WDS;0DHNX;0V7C4;KOG4199	armadillo repeat containing 6 [Source:MGI Symbol;Acc:MGI:1924063]	76813	Q8BNU0
ENSMUSG00000002345		14.5674	171	12.1619	230	16.0654	108	8.04381	118	8.33983	136	11.7323	159	10.9893	132	10.3961	130	10.8164	152	11.4449	159	11.0411	153	12.153	8	70139499	70147319	+	1468	Borcs8	GO:0003674;GO:0005764;GO:0005765;GO:0008150;GO:0016020;GO:0099078;GO:0099078;GO:0005764;GO:0005765;GO:0016020;GO:0005764;GO:0005765;GO:0016020;GO:0005764;GO:0005765;GO:0016020;	K20822	-	-	-	BLOC-1 related complex subunit 8 [Source:MGI Symbol;Acc:MGI:1919618]	72368	Q9D6Y4
ENSMUSG00000002346		2.50343	173	3.01241	130	2.22317	171	3.11816	173	2.99355	115	2.42888	141	2.38593	104	2.00538	99	2.0167	151	2.78362	188	3.19624	156	3.03375	8	70184340	70212305	-	5996	Slc25a42	GO:0005347;GO:0005347;GO:0005347;GO:0005347;GO:0005347;GO:0005739;GO:0005739;GO:0005739;GO:0005743;GO:0005743;GO:0005743;GO:0005743;GO:0015217;GO:0015217;GO:0015217;GO:0015228;GO:0015228;GO:0015228;GO:0015866;GO:0015866;GO:0015866;GO:0015867;GO:0015867;GO:0015867;GO:0016020;GO:0016021;GO:0035349;GO:0035349;GO:0035349;GO:0043262;GO:0043262;GO:0043262;GO:0055085;GO:0055085;GO:0080121;GO:0080121;GO:…	K15085	-	C	0VCJT;1AWQT;1D1DX;KOG0752;0DSH7;0A1Q5;0UTDJ;18XN0;12QSA	solute carrier family 25, member 42 [Source:MGI Symbol;Acc:MGI:1920345]	73095	Q8R0Y8
ENSMUSG00000002365		28.5668	969	27.9708	791	22.4243	692	20.9181	739	21.1981	632	22.1278	961	26.9572	806	25.7639	722	24.3812	597	18.244	743	20.9403	664	21.4061	17	5841329	5931954	+	3617	Snx9	GO:0000278;GO:0000278;GO:0000281;GO:0000281;GO:0000281;GO:0000281;GO:0000281;GO:0001726;GO:0005515;GO:0005515;GO:0005515;GO:0005545;GO:0005545;GO:0005545;GO:0005737;GO:0005737;GO:0005737;GO:0005794;GO:0005802;GO:0005802;GO:0005802;GO:0005829;GO:0005829;GO:0005886;GO:0005886;GO:0005886;GO:0006886;GO:0006886;GO:0006886;GO:0006886;GO:0006897;GO:0006897;GO:0006897;GO:0006897;GO:0006897;GO:0006898;GO:…	K17923	-	U	0UJSA;0V6AB;1CS9Z;KOG2528;0DGJI;09VB1;12QGZ;1920A;1AYUZ	sorting nexin 9 [Source:MGI Symbol;Acc:MGI:1913866]	66616	Q91VH2;Q3U1P2
ENSMUSG00000002372		25.8803	1880	28.2019	1996	29.4064	1224	19.2281	1417	21.1233	1104	20.0876	1811	26.4003	1335	22.1767	1357	23.8143	1265	20.0898	1380	20.2122	1210	20.2718	17	56673294	56711764	+	6960	Ranbp3	GO:0005096;GO:0005634;GO:0005634;GO:0005634;GO:0005634;GO:0005643;GO:0005654;GO:0005654;GO:0005737;GO:0005737;GO:0006611;GO:0008536;GO:0008536;GO:0015031;GO:0043547;GO:0046907;GO:0046907;GO:0070412;GO:0070412;GO:0046907;GO:0046907;	K15304	-	U	0DJUQ;0UNPC;1CUMW;0V9C7;09YEF;18UU9;12Q8H;1AYZ8;KOG0866	RAN binding protein 3 [Source:MGI Symbol;Acc:MGI:1919060]	71810	Q9CT10
ENSMUSG00000002379		11.8629	105	10.0392	321	30.1421	113	11.3141	120	11.4014	94	10.9012	128	11.8929	88	9.31718	84	9.39559	143	14.4746	122	11.3889	110	11.7459	17	56717767	56722141	+	1092	Ndufa11	GO:0005739;GO:0005743;GO:0016020;GO:0016021;GO:0032981;GO:0032981;GO:0005739;GO:0005743;GO:0016020;GO:0016021;GO:0032981;GO:0032981;GO:0005739;GO:0005743;GO:0016020;GO:0016021;GO:0032981;GO:0032981;	K03956	-	C	193AS;1B5Z5;0IYXZ;1D3AU;0UVD7;0DUMC;0A7U3;13T5D;0VHEB	NADH:ubiquinone oxidoreductase subunit A11 [Source:MGI Symbol;Acc:MGI:1917125]	69875	G5E814
ENSMUSG00000002384		0	0	0	0	0	0	0	2	0.053481	0	0	2	0.0522996	2	0.0595968	0	0	2	0.056976	3	0.0788193	1	0.0300528	4	123105165	123132099	+	3880	Bmp8b	GO:0001503;GO:0002024;GO:0005125;GO:0005125;GO:0005125;GO:0005576;GO:0005615;GO:0005615;GO:0007179;GO:0007275;GO:0007281;GO:0007283;GO:0007283;GO:0008083;GO:0008083;GO:0008083;GO:0010862;GO:0010862;GO:0030154;GO:0030509;GO:0043408;GO:0048598;GO:0051216;GO:0060395;GO:0070700;GO:0097009;	K16622	-	T	KOG3900	bone morphogenetic protein 8b [Source:MGI Symbol;Acc:MGI:107335]	12164	P55105
ENSMUSG00000002393		12.3733	387	13.5453	365	12.5467	227	8.32026	215	7.47802	167	7.08977	323	10.9862	299	11.5889	298	12.202	275	10.19	267	9.12433	236	9.2252	8	71374123	71381960	-	2983	Nr2f6	GO:0000122;GO:0000122;GO:0000122;GO:0000122;GO:0000977;GO:0000978;GO:0001227;GO:0003677;GO:0003677;GO:0003700;GO:0003700;GO:0003700;GO:0003700;GO:0003700;GO:0003707;GO:0005515;GO:0005634;GO:0005634;GO:0005634;GO:0005634;GO:0006355;GO:0006355;GO:0006357;GO:0008270;GO:0008270;GO:0030154;GO:0042025;GO:0043153;GO:0043565;GO:0043565;GO:0043565;GO:0043565;GO:0046872;GO:0048666;GO:0048856;GO:0050965;GO:…	K08549	-	K	0DG1V;09US9;12TH6;1959X;0V5RS;1AZUG;1CZ3R;KOG3575;0UTG5	nuclear receptor subfamily 2, group F, member 6 [Source:MGI Symbol;Acc:MGI:1352453]	13864	P43136
ENSMUSG00000002395		52.0827	1099	52.0851	1443	67.1649	994	49.3328	1077	50.7227	864	49.6671	1200	55.2671	922	48.3883	1002	55.5547	1020	51.1776	1016	47.0135	891	47.1607	8	71366848	71369732	+	2203	Use1	GO:0005783;GO:0005783;GO:0005783;GO:0005789;GO:0005794;GO:0005886;GO:0015031;GO:0016020;GO:0016021;GO:0030137;GO:0031201;GO:0005783;GO:0005783;GO:0005789;GO:0005794;GO:0005886;GO:0007029;GO:0015031;GO:0016020;GO:0016021;GO:0016192;GO:0030137;GO:0031201;GO:0060628;GO:0071786;GO:0005783;GO:0005789;GO:0015031;GO:0016020;GO:0016021;GO:0005783;GO:0005783;GO:0005789;GO:0005794;GO:0005886;GO:0007029;GO:…	K08507	-	U	0UQG3;0VBS8;KOG2678;12UE7;09VVQ;191CW;1CWJ6;1B37Z;0DNH0	unconventional SNARE in the ER 1 homolog (S. cerevisiae) [Source:MGI Symbol;Acc:MGI:1914273]	67023	Q9CQ56
ENSMUSG00000002396		3.32953	266	3.8935	331	4.75824	177	2.7131	219	3.18547	158	2.80514	217	3.08665	171	2.77171	178	3.048	242	3.75005	254	3.62998	198	3.23676	8	71371298	71379361	+	7133	Ocel1	-	-	-	K	0UUGR;0A44R;KOG4796;0VEZJ;19680;0DRPS;1B55J;13UZN;1D0X5	occludin/ELL domain containing 1 [Source:MGI Symbol;Acc:MGI:1924340]	77090	Q8VCR9;G5E815
ENSMUSG00000002409		0.45779	5	0.193705	21	0.799008	2	0.0811401	11	0.423482	2	0.0939811	5	0.18824	1	0.0429008	2	0.0906439	9	0.369129	7	0.264778	9	0.389404	7	28179469	28187294	+	2695	Dyrk1b	GO:0000166;GO:0003713;GO:0003713;GO:0004672;GO:0004672;GO:0004672;GO:0004674;GO:0004674;GO:0004712;GO:0004712;GO:0004712;GO:0004713;GO:0005524;GO:0005524;GO:0005524;GO:0005634;GO:0005634;GO:0005654;GO:0006468;GO:0006468;GO:0006468;GO:0007520;GO:0016301;GO:0016310;GO:0016740;GO:0018105;GO:0018107;GO:0018108;GO:0045893;GO:0045893;GO:0046777;GO:0046777;GO:0060612;GO:0060612;GO:0000166;GO:0003713;GO:…	K08825	EC:2.7.12.1	T	0DK4A;18X66;0UQ9I;12NPP;KOG0667;1B0RC;0V884;09X9S;1CW10	dual-specificity tyrosine-(Y)-phosphorylation regulated kinase 1b [Source:MGI Symbol;Acc:MGI:1330302]	13549	Q9Z188
ENSMUSG00000002413		2.40305	304	2.2897	173	1.27971	538	4.24346	622	4.65549	492	4.49478	461	3.37423	467	3.89507	389	3.42761	570	4.54509	666	4.89769	582	4.89569	6	39603237	39725463	-	13862	Braf	GO:0000165;GO:0000166;GO:0000186;GO:0002318;GO:0003824;GO:0004672;GO:0004672;GO:0004672;GO:0004672;GO:0004672;GO:0004674;GO:0004674;GO:0004674;GO:0004709;GO:0004709;GO:0005509;GO:0005515;GO:0005515;GO:0005515;GO:0005524;GO:0005524;GO:0005524;GO:0005634;GO:0005634;GO:0005634;GO:0005737;GO:0005737;GO:0005739;GO:0005829;GO:0005829;GO:0005886;GO:0005886;GO:0005886;GO:0005886;GO:0006468;GO:0006468;GO:…	K04365	EC:2.7.11.1	T	09WN6;1CWER;0UFH0;1AXS1;0DHXQ;12SII;KOG0193;0V7KT;190UV	Braf transforming gene [Source:MGI Symbol;Acc:MGI:88190]	109880	P28028
ENSMUSG00000002416		0.493235	13	0.241168	17	0.309732	32	0.62167	46	0.848018	26	0.585044	38	0.685061	33	0.677929	20	0.434053	45	0.883797	41	0.74263	55	1.13953	6	39592574	39603382	+	5628	Ndufb2	GO:0003674;GO:0005739;GO:0005739;GO:0005743;GO:0005743;GO:0005743;GO:0005747;GO:0005747;GO:0005747;GO:0005747;GO:0005747;GO:0005747;GO:0016020;GO:0032981;GO:0032981;GO:0032981;GO:0055114;GO:0070469;GO:0003674;GO:0005739;GO:0005739;GO:0005743;GO:0005743;GO:0005743;GO:0005747;GO:0005747;GO:0005747;GO:0005747;GO:0005747;GO:0016020;GO:0032981;GO:0032981;GO:0055114;GO:0070469;	K03958	-	C	0UW4A;13U9N;0J0BK;0A8QU;0DUV6;1B69W;193VV;1D4GI;0VJMG	NADH:ubiquinone oxidoreductase subunit B2 [Source:MGI Symbol;Acc:MGI:1915448]	68198	Q9CPU2
ENSMUSG00000002428		6.43117	334	5.87961	190	3.28486	905	16.6834	877	15.3417	721	15.3949	524	8.96403	689	13.4312	490	10.091	778	14.4993	1052	18.0813	809	15.9051	3	20057811	20118490	+	5931	Hltf	GO:0000166;GO:0000978;GO:0001228;GO:0003676;GO:0003676;GO:0003677;GO:0003824;GO:0004386;GO:0005524;GO:0005524;GO:0005524;GO:0005634;GO:0005654;GO:0005654;GO:0005654;GO:0005730;GO:0005737;GO:0005829;GO:0005829;GO:0006325;GO:0008094;GO:0008152;GO:0008270;GO:0008270;GO:0016567;GO:0016740;GO:0016787;GO:0016818;GO:0016818;GO:0031625;GO:0031625;GO:0045944;GO:0046872;GO:0061630;GO:0003676;GO:0005524;GO:…	K15711	-	K;L	0V2VQ;0INU2;0B3QF;0WG4I;13BW2;0E7UQ;1DEUG	helicase-like transcription factor [Source:MGI Symbol;Acc:MGI:1196437]	20585	Q6PCN7
ENSMUSG00000002455		41.1355	1535	41.5302	1485	39.4587	1184	33.546	1283	34.4948	1155	37.9032	1607	42.2514	1138	34.0951	1200	37.9816	1297	37.15	1459	38.541	1226	37.0453	2	181591868	181655660	+	3859	Prpf6	GO:0000398;GO:0000398;GO:0000244;GO:0000244;GO:0000398;GO:0000398;GO:0000398;GO:0000398;GO:0000398;GO:0003713;GO:0003723;GO:0005515;GO:0005634;GO:0005634;GO:0005654;GO:0005681;GO:0005682;GO:0006396;GO:0006396;GO:0006397;GO:0006403;GO:0008380;GO:0016607;GO:0016607;GO:0043021;GO:0045944;GO:0046540;GO:0046540;GO:0050681;GO:0071005;GO:0071005;GO:0071013;GO:0071013;GO:0000244;GO:0000244;GO:0000244;GO:…	K12855	-	A	0A11Q;1CZI9;0UQ6W;0VDPP;1911W;1AZXK;0DQG5;12SD1;KOG0495	pre-mRNA splicing factor 6 [Source:MGI Symbol;Acc:MGI:1922946]	68879	Q91YR7
ENSMUSG00000002458		12.0332	235	11.0025	257	11.8173	258	12.6497	260	12.0968	209	11.8689	292	13.2855	214	11.0952	211	11.557	187	9.26895	236	10.7882	231	12.0788	2	181688419	181693977	-	2230	Rgs19	GO:0001965;GO:0005515;GO:0005737;GO:0005903;GO:0009968;GO:0016020;GO:0016020;GO:0030136;GO:0045121;GO:0001965;GO:0005737;GO:0005903;GO:0016020;GO:0030136;GO:0045121;GO:0045471;GO:0001965;GO:0005515;GO:0005737;GO:0005903;GO:0009968;GO:0016020;GO:0016020;GO:0030136;GO:0045121;GO:0001965;GO:0005515;GO:0005737;GO:0005903;GO:0009968;GO:0016020;GO:0016020;GO:0030136;GO:0045121;	K16449	-	T	09XU5;0DJ6C;1AW2Q;18X0P;0V8RT;0UFVF;13BHW;KOG3589;1CTY8	regulator of G-protein signaling 19 [Source:MGI Symbol;Acc:MGI:1915153]	56470	Q9CX84;Q78NN4
ENSMUSG00000002459		3.05598	100	2.46301	131	3.16883	92	2.37295	126	3.08396	73	2.18086	137	3.27912	117	3.19115	108	3.11191	122	3.1812	142	3.41482	113	3.10837	1	4909576	5070285	-	4239	Rgs20	GO:0005096;GO:0005634;GO:0005737;GO:0005737;GO:0005794;GO:0005802;GO:0007186;GO:0009968;GO:0016020;GO:0043547;GO:0005737;GO:0005802;	K16449	-	T	13IJP;0DETF;0UFUT;18TMM;0V66S;09TGM;1CPH8;1AWS0;KOG3589	regulator of G-protein signaling 20 [Source:MGI Symbol;Acc:MGI:1929866]	58175	Q9QZB1
ENSMUSG00000002475		3.39183	40	1.78933	46	2.02091	54	2.52963	82	3.64514	47	2.55015	65	2.82561	55	2.7245	56	2.93059	51	2.41526	60	2.62056	62	3.09748	18	10642092	10706771	-	2334	Abhd3	GO:0016020;GO:0016021;GO:0016787;GO:0004623;GO:0004623;GO:0004623;GO:0004623;GO:0005575;GO:0006629;GO:0008126;GO:0008970;GO:0008970;GO:0008970;GO:0008970;GO:0016020;GO:0016021;GO:0016787;GO:0034338;GO:0044255;GO:0046470;GO:0046470;GO:0046470;GO:0046470;GO:0047372;GO:0051792;GO:0051793;GO:0052689;GO:0052739;GO:0052740;GO:0102567;GO:0102568;GO:0004623;GO:0004623;GO:0004623;GO:0005575;GO:0006629;GO:…	K13696	-	S;U	12T7U;0DEPN;0URWB;09TCE;1CPDD;KOG1838;191ZD;0V4BK;1B25T	abhydrolase domain containing 3 [Source:MGI Symbol;Acc:MGI:2147183]	106861	Q91ZH7
ENSMUSG00000002477		75.5057	1384	70.4189	1642	82.0515	1354	72.1449	1397	70.6351	1114	68.7507	1731	85.5893	1340	75.5008	1533	91.2498	1524	82.0921	1413	70.1953	1408	80.0096	18	10617775	10642079	+	2052	Snrpd1	GO:0000243;GO:0000387;GO:0000387;GO:0000387;GO:0000387;GO:0000387;GO:0000387;GO:0000398;GO:0000398;GO:0000398;GO:0003723;GO:0005634;GO:0005634;GO:0005634;GO:0005634;GO:0005681;GO:0005682;GO:0005685;GO:0005685;GO:0005685;GO:0005685;GO:0005685;GO:0005686;GO:0005687;GO:0005687;GO:0005687;GO:0005687;GO:0005689;GO:0005689;GO:0005689;GO:0005737;GO:0005737;GO:0005829;GO:0005829;GO:0005829;GO:0006396;GO:…	K11087	-	A	1D3TH;0DUH6;KOG3428;0VIJW;13U99;0UVH5;1B5XZ;193FB;0A7RH	small nuclear ribonucleoprotein D1 [Source:MGI Symbol;Acc:MGI:98344]	20641	P62315
ENSMUSG00000002486		2.61304	177	2.49832	264	3.65965	134	1.98068	137	1.92161	128	2.19141	154	2.11235	94	1.46925	151	2.49338	126	1.88282	183	2.52196	116	1.8286	5	114707760	114722327	+	7397	Tchp	GO:0003674;GO:0005737;GO:0005737;GO:0005739;GO:0005739;GO:0005813;GO:0005829;GO:0005856;GO:0005886;GO:0005886;GO:0006915;GO:0006915;GO:0006915;GO:0016020;GO:0030030;GO:0030057;GO:0030308;GO:0030308;GO:0045095;GO:0045095;GO:0045095;GO:0045179;GO:0045179;GO:0097539;GO:1902018;GO:1902018;GO:0003677;GO:0003700;GO:0003700;GO:0005634;GO:0005737;GO:0005856;GO:0006355;GO:0006355;	K16811	-	S;Z	1AU06;18RZX;09VD8;0DGMN;0UIG3;1CRBJ;0IIAX;0V6C7;131TM	trichoplein, keratin filament binding [Source:MGI Symbol;Acc:MGI:1925082]	77832	Q3TVW5
ENSMUSG00000002489		0.552533	47	0.488369	32	0.326559	47	0.511426	55	0.567916	38	0.478931	47	0.474589	26	0.29917	19	0.230962	40	0.440022	68	0.689878	69	0.800731	16	89787111	90143769	-	10048	Tiam1	GO:0005085;GO:0005085;GO:0005515;GO:0007165;GO:0007165;GO:0007264;GO:0035556;GO:0035556;GO:0090630;GO:0090630;GO:0005085;GO:0005085;GO:0007264;GO:0090630;GO:0090630;GO:0003300;GO:0005085;GO:0005085;GO:0005515;GO:0005634;GO:0005737;GO:0005829;GO:0005829;GO:0005874;GO:0005886;GO:0005911;GO:0006915;GO:0007160;GO:0007165;GO:0007165;GO:0007264;GO:0008017;GO:0008284;GO:0010717;GO:0010976;GO:0014069;GO:…	K05731	-	W;T	0E9K2;0V3XF;1DGF1;13G75;0WJ7G;1BBJT;0ITS1;0B6GZ	T cell lymphoma invasion and metastasis 1 [Source:MGI Symbol;Acc:MGI:103306]	21844	G3UWG2;Q6P1D6;Q3UHH6;Q3UVX2
ENSMUSG00000002496		6.96813	756	8.20497	618	6.58725	362	4.11432	413	4.45427	372	4.89708	475	5.00978	352	4.2305	353	4.48195	459	5.2739	440	4.66252	385	4.66662	17	24595816	24632630	-	9620	Tsc2	GO:0005096;GO:0005096;GO:0005096;GO:0005634;GO:0005634;GO:0032007;GO:0032007;GO:0033596;GO:0033596;GO:0043547;GO:0043547;GO:0051056;GO:0051056;GO:0005096;GO:0005096;GO:0005096;GO:0005096;GO:0005634;GO:0005634;GO:0005634;GO:0005737;GO:0005764;GO:0005794;GO:0005829;GO:0016020;GO:0016239;GO:0019902;GO:0031267;GO:0032007;GO:0032007;GO:0032007;GO:0033596;GO:0033596;GO:0033596;GO:0042803;GO:0043276;GO:…	K07207	-	T;D	0V9V3;1B0VJ;0UGDX;12SKW;0DMTH;09YXB;1CWNW;KOG3687;191BI	TSC complex subunit 2 [Source:MGI Symbol;Acc:MGI:102548]	22084	Q7TT21;Q3UGI8
ENSMUSG00000002500		0.563182	4	0.254187	24	1.49784	14	0.931654	13	0.820932	7	0.539548	13	0.802797	16	1.12592	13	0.966436	10	0.672754	18	1.11681	13	0.92262	17	24727820	24736143	+	1643	Rpl3l	GO:0000027;GO:0003723;GO:0003735;GO:0003735;GO:0003735;GO:0005840;GO:0005840;GO:0005840;GO:0006412;GO:0006412;GO:0022625;GO:0000027;GO:0003723;GO:0003735;GO:0003735;GO:0003735;GO:0005840;GO:0005840;GO:0005840;GO:0006412;GO:0006412;GO:0022625;GO:0000027;GO:0003723;GO:0003735;GO:0003735;GO:0003735;GO:0005840;GO:0005840;GO:0005840;GO:0006412;GO:0006412;GO:0022625;	K02925	-	J	0A03M;1ARH0;KOG0746;0VAZV;18S7X;0UFMB;12P3I;0DMPB;1CWIW	ribosomal protein L3-like [Source:MGI Symbol;Acc:MGI:1913461]	66211	Q9CQ09;E9PWZ3
ENSMUSG00000002504		4.50725	100	3.94585	125	4.84408	71	2.93381	42	1.64688	55	2.63234	95	3.64279	71	3.10236	59	2.72351	60	2.50643	55	2.11893	73	3.21699	17	24639286	24650327	-	2646	Slc9a3r2	GO:0005515;GO:0005886;GO:0016020;GO:0060090;GO:0060090;GO:0005515;GO:0005886;GO:0012505;GO:0016020;GO:0016324;GO:0060090;GO:0060090;GO:0005102;GO:0005515;GO:0005886;GO:0005886;GO:0008013;GO:0008022;GO:0012505;GO:0016020;GO:0016324;GO:0019902;GO:0060090;GO:0060090;GO:0005515;GO:0005886;GO:0016020;GO:0060090;GO:0060090;GO:0005515;GO:0005886;GO:0016020;GO:0060090;GO:0060090;	K13358	-	W;K	13FTU;0ITAC;0E9CB;1DG7P;0B66J;0V3S1;0WIW9;197F1;1BBFB	solute carrier family 9 (sodium/hydrogen exchanger), member 3 regulator 2 [Source:MGI Symbol;Acc:MGI:1890662]	65962	Q9JHL1;A0A0R4IZX2
ENSMUSG00000002524		46.6205	2080	45.7386	2418	52.2199	1375	31.6633	1495	32.6687	1264	33.7136	1921	41.0503	1456	35.4548	1483	38.1503	1363	31.7307	1502	32.248	1340	32.9087	15	76070182	76080924	-	4748	Puf60	GO:0000380;GO:0000381;GO:0003676;GO:0003676;GO:0003677;GO:0003723;GO:0005634;GO:0005654;GO:0005654;GO:0006376;GO:0006397;GO:0006915;GO:0008380;GO:0030054;GO:0030054;GO:0042802;GO:0042802;GO:0000380;GO:0000381;GO:0003676;GO:0003676;GO:0003677;GO:0003723;GO:0005634;GO:0005654;GO:0006376;GO:0006397;GO:0006915;GO:0008380;GO:0030054;GO:0042802;	K12838	-	A;K	12Q2N;1CSD8;0V7PD;0UK2X;1B09G;0DI0M;09WQX;18XT1;KOG0124	poly-U binding splicing factor 60 [Source:MGI Symbol;Acc:MGI:1915209]	67959	Q3UEB3
ENSMUSG00000002546		18.6557	994	18.8692	873	16.2758	779	15.486	776	14.6386	706	16.2559	961	17.728	659	13.8531	642	14.2574	716	14.3895	869	16.1065	708	15.0102	2	32287384	32307921	+	5500	Golga2	GO:0005794;GO:0005794;GO:0005794;GO:0005794;GO:0000137;GO:0000137;GO:0000139;GO:0000139;GO:0000922;GO:0005515;GO:0005737;GO:0005737;GO:0005794;GO:0005794;GO:0005794;GO:0005794;GO:0005794;GO:0005801;GO:0005801;GO:0005856;GO:0005874;GO:0006486;GO:0006486;GO:0006888;GO:0006888;GO:0007020;GO:0007020;GO:0007030;GO:0007049;GO:0007098;GO:0007098;GO:0008017;GO:0008017;GO:0008356;GO:0010507;GO:0015031;GO:…	K20358	-	Z;S	0E7VY;1DEVN;0INYK;1BAU2;0V2WC;0WG6T;0B3SG;1973H;13BYY	golgi autoantigen, golgin subfamily a, 2 [Source:MGI Symbol;Acc:MGI:2139395]	99412	Q921M4;Q5DTL1
ENSMUSG00000002550		13.7157	336	12.752	450	16.7731	262	10.413	319	12.031	217	9.98938	378	13.9412	304	12.7764	257	11.4106	276	11.0895	309	11.4501	232	9.83364	2	32255002	32260159	-	2751	Uck1	GO:0000166;GO:0004849;GO:0005524;GO:0005524;GO:0005524;GO:0016301;GO:0016301;GO:0016301;GO:0016310;GO:0016740;GO:0019206;GO:0019206;GO:0044206;GO:0044211;GO:0000166;GO:0004849;GO:0005524;GO:0005524;GO:0016301;GO:0016301;GO:0016301;GO:0016310;GO:0016740;GO:0019206;GO:0019206;GO:0044206;GO:0044211;	K00876	EC:2.7.1.48	F	0V4MQ;1CPNR;195AP;0IMEH;1ARVS;12U2T;09TNK;0UG26;0DEZ0	uridine-cytidine kinase 1 [Source:MGI Symbol;Acc:MGI:98904]	22245	P52623;Q3V218;A2AN37
ENSMUSG00000002565		0.0685642	0	0	0	0	0	0	0	0	2	0.0844545	0	0	0	0	0	0	0	0	5	0.169956	0	0	12	40059769	40134228	-	2999	Scin	GO:0002102;GO:0003779;GO:0005509;GO:0005509;GO:0005546;GO:0005737;GO:0005737;GO:0005856;GO:0005886;GO:0005903;GO:0007417;GO:0008154;GO:0008285;GO:0015629;GO:0030031;GO:0030054;GO:0032330;GO:0032991;GO:0042989;GO:0042995;GO:0043065;GO:0045654;GO:0046872;GO:0051014;GO:0051014;GO:0051014;GO:0051014;GO:0051015;GO:0051015;GO:0051015;GO:0051016;GO:0051127;GO:0051693;GO:0051693;GO:0002102;GO:0003779;GO:…	K05768	-	Z	190YQ;KOG0443;12NP9;09UCV;0UH1Q;1CQC3;1AYVC;0V56S;0DFNI	scinderin [Source:MGI Symbol;Acc:MGI:1306794]	20259	Q60604
ENSMUSG00000002578		0.397818	54	0.872618	37	0.587209	26	0.439985	31	0.49781	32	0.627219	40	0.628145	28	0.501052	25	0.472615	32	0.54745	26	0.41022	27	0.487283	10	128630843	128669358	-	6461	Ikzf4	GO:0000976;GO:0003676;GO:0003677;GO:0003700;GO:0005515;GO:0005634;GO:0005654;GO:0005654;GO:0005654;GO:0008270;GO:0008270;GO:0016604;GO:0016604;GO:0019904;GO:0019904;GO:0032991;GO:0032991;GO:0043425;GO:0043565;GO:0045892;GO:0045944;GO:0045944;GO:0046872;GO:0051260;GO:0051260;GO:0003676;GO:0003676;GO:0000976;GO:0003676;GO:0003677;GO:0003700;GO:0005515;GO:0005634;GO:0005654;GO:0005654;GO:0008270;GO:…	K09220	-	K	1AZNA;0UGG1;0V6EU;194BC;0DG0S;KOG1721;09VFN;1CQQC;12SSB	IKAROS family zinc finger 4 [Source:MGI Symbol;Acc:MGI:1343139]	22781	Q8C208
ENSMUSG00000002580		4.26663	19	2.6556	46	6.31434	27	3.95191	22	3.05565	21	3.56015	14	1.90155	18	2.78597	20	3.27022	20	2.9594	16	2.18345	22	3.43415	11	98437708	98438991	-	747	Mien1	GO:0005515;GO:0005737;GO:0005829;GO:0005829;GO:0005829;GO:0005886;GO:0006915;GO:0010269;GO:0016020;GO:0030335;GO:0030335;GO:0031235;GO:0031235;GO:0043066;GO:0043066;GO:0043066;GO:0051491;GO:0051491;GO:0051491;	K07401	-	O;T	19671;0J06V;0UVJI;0DUMN;1D3ZK;0A7XF;1B5XH;13VAI;0VISM	migration and invasion enhancer 1 [Source:MGI Symbol;Acc:MGI:1913678]	103742	Q9CQ86
ENSMUSG00000002588		0.106431	0	0	1	0.0353828	2	0.0754563	5	0.179008	2	0.0873979	3	0.105032	1	0.0398957	4	0.168589	2	0.0762826	4	0.140703	2	0.0804727	6	5168090	5193946	-	2898	Pon1	GO:0004063;GO:0004063;GO:0004063;GO:0004063;GO:0004063;GO:0004064;GO:0004064;GO:0004064;GO:0004064;GO:0004064;GO:0004064;GO:0005509;GO:0005509;GO:0005509;GO:0005543;GO:0005543;GO:0005576;GO:0005576;GO:0005576;GO:0005615;GO:0005615;GO:0005615;GO:0005615;GO:0005615;GO:0006629;GO:0008015;GO:0008035;GO:0008203;GO:0009636;GO:0009636;GO:0010875;GO:0010875;GO:0016311;GO:0016787;GO:0019439;GO:0019439;GO:…	K01045	-	F;E	0V9ZC;12TPZ;1CVBD;190FI;0UGKA;0DKHF;0IHDV;09Z1Z;1B2HK	paraoxonase 1 [Source:MGI Symbol;Acc:MGI:103295]	18979	P52430
ENSMUSG00000002602		9.00856	367	7.61324	255	5.19522	243	5.2789	255	5.25672	216	5.43496	501	10.0998	390	8.95905	349	8.46965	220	4.83159	224	4.53695	204	4.72629	7	25757273	25788705	-	5033	Axl	GO:0000166;GO:0001764;GO:0001779;GO:0001779;GO:0001786;GO:0001786;GO:0001818;GO:0001961;GO:0001961;GO:0001974;GO:0002376;GO:0004672;GO:0004672;GO:0004713;GO:0004713;GO:0004713;GO:0004713;GO:0004714;GO:0004714;GO:0005515;GO:0005515;GO:0005524;GO:0005524;GO:0005524;GO:0005615;GO:0005615;GO:0005886;GO:0005886;GO:0005886;GO:0005887;GO:0006468;GO:0006468;GO:0006909;GO:0006909;GO:0006909;GO:0006954;GO:…	K05115	EC:2.7.10.1	T	1AWBG;13IZU;18X98;0DHUI;0V7HR;0IG6I;1CSU6;0UKVD;09WJ5	AXL receptor tyrosine kinase [Source:MGI Symbol;Acc:MGI:1347244]	26362	Q00993;Q8CCF8
ENSMUSG00000002603		9.99165	457	9.46332	487	9.90414	190	4.12017	184	3.78631	200	5.02338	272	5.47351	227	5.20532	220	5.32951	193	4.23105	202	4.08405	203	4.69473	7	25687002	25705077	+	5042	Tgfb1	GO:0000122;GO:0000165;GO:0000165;GO:0000165;GO:0001501;GO:0001570;GO:0001657;GO:0001666;GO:0001763;GO:0001763;GO:0001775;GO:0001837;GO:0001837;GO:0001837;GO:0001843;GO:0001933;GO:0001933;GO:0001933;GO:0001934;GO:0001934;GO:0001934;GO:0002028;GO:0002062;GO:0002062;GO:0002062;GO:0002244;GO:0002244;GO:0002244;GO:0002362;GO:0002460;GO:0002513;GO:0003179;GO:0003180;GO:0003180;GO:0003823;GO:0003823;GO:…	K13375	-	T	KOG3900;0UNC6;1CSH1;18W82;09WHF;12QZ4;1AWCX;0DHSR;0V7FW	transforming growth factor, beta 1 [Source:MGI Symbol;Acc:MGI:98725]	21803	P04202;Q3UNK5
ENSMUSG00000002608		9.16147	375	9.93975	401	10.4388	180	4.99632	246	6.47963	184	5.91563	304	7.83046	230	6.75097	204	6.32574	202	5.66839	219	5.66762	221	6.54219	7	25711106	25719088	-	3939	Ccdc97	GO:0003674;GO:0008150;	-	-	S;T	0V9KT;KOG3044;1CUX8;0DK3H;0UHGH;190WN;13SN4;1AT38;09YP3	coiled-coil domain containing 97 [Source:MGI Symbol;Acc:MGI:1196455]	52132	Q9DBT3
ENSMUSG00000002617		0.894616	63	1.46757	17	0.388927	126	3.07371	130	3.00935	99	2.79726	49	1.10924	75	1.9347	88	2.39816	135	3.32932	164	3.73005	143	3.72033	17	23173869	23193252	-	4482	Zfp40	GO:0003676;GO:0003676;GO:0006355;GO:0006355;GO:0046872;GO:0003676;GO:0003676;GO:0003676;GO:0006355;GO:0006355;GO:0046872;	K09228	-	K	194FV;0V4DW;09TES;1AYV7;0UNG0;KOG1721;12PGP;1CPIM;0DERT	zinc finger protein 40 [Source:MGI Symbol;Acc:MGI:99185]	22700	-
ENSMUSG00000002625		16.5375	933	19.202	1098	22.1936	631	13.5997	760	15.5435	530	13.2306	849	16.9802	589	13.4238	642	15.4574	747	16.2761	893	17.9444	748	17.1931	17	32321424	32350607	-	5073	Akap8l	GO:0000785;GO:0003677;GO:0003677;GO:0005521;GO:0005634;GO:0005634;GO:0005634;GO:0005634;GO:0005737;GO:0006397;GO:0007076;GO:0010793;GO:0016301;GO:0016310;GO:0016363;GO:0016363;GO:0016607;GO:0031065;GO:0033127;GO:0042826;GO:0044839;GO:0045944;GO:0051081;GO:1990904;GO:0003677;GO:0003677;GO:0005634;GO:0005634;GO:0005634;GO:0016363;GO:0003677;GO:0005634;GO:0003677;GO:0003677;GO:0005634;GO:0005634;GO:…	K15978	-	T	1CVE6;09Z43;12TMK;1AV14;0UPJ5;0IIFX;0V75R;191E7;0DKJT	A kinase (PRKA) anchor protein 8-like [Source:MGI Symbol;Acc:MGI:1860606]	54194	Q5RL57;Q9D0K8
ENSMUSG00000002633		0	0	0	0	0	0	0	0	0	0	0	0	0	0	0	0	0	0	0	0	0	0	0	5	28456815	28467256	-	2847	Shh	GO:0000122;GO:0000122;GO:0001525;GO:0001569;GO:0001570;GO:0001656;GO:0001658;GO:0001708;GO:0001708;GO:0001755;GO:0001822;GO:0001841;GO:0001942;GO:0001944;GO:0001947;GO:0001947;GO:0002052;GO:0002053;GO:0002076;GO:0002320;GO:0002320;GO:0002320;GO:0003140;GO:0005113;GO:0005113;GO:0005113;GO:0005113;GO:0005113;GO:0005509;GO:0005509;GO:0005509;GO:0005509;GO:0005515;GO:0005515;GO:0005515;GO:0005515;GO:…	K11988	-	T	0VAB1;09ZE1;1B00X;0DKWD;12SFV;KOG3638;1CVRK;0UQAB;1929U	sonic hedgehog [Source:MGI Symbol;Acc:MGI:98297]	20423	Q62226
ENSMUSG00000002635		22.5669	327	22.0408	447	29.5901	303	21.3873	304	20.3621	244	19.9484	332	21.7464	290	21.6457	256	20.1863	303	21.6215	278	18.2952	243	18.2925	7	34184499	34196661	-	1549	Pdcd2l	GO:0003674;GO:0005737;GO:0005737;GO:0007049;GO:0008150;GO:0005737;GO:0005737;	K14801	-	S;O	1CYAG;1AVM3;12SYM;0UTW3;0DPCJ;0A1QJ;1919U;0VCK4;KOG2061	programmed cell death 2-like [Source:MGI Symbol;Acc:MGI:1915329]	68079	Q8C5N5
ENSMUSG00000002658		133.829	2154	130.98	2710	161.841	1575	100.294	1869	112.938	1565	115.429	2275	134.435	1818	122.419	1820	129.47	2163	139.245	1780	105.68	1773	120.408	17	57003405	57011288	-	1717	Gtf2f1	GO:0001096;GO:0003677;GO:0003677;GO:0003677;GO:0005515;GO:0005634;GO:0005634;GO:0005634;GO:0005634;GO:0005634;GO:0005654;GO:0005654;GO:0005669;GO:0005669;GO:0005674;GO:0006367;GO:0006367;GO:0006367;GO:0006367;GO:0006367;GO:0006368;GO:0008134;GO:0008134;GO:0009615;GO:0016251;GO:0016251;GO:0016251;GO:0019211;GO:0019211;GO:0019903;GO:0019903;GO:0019904;GO:0019904;GO:0030054;GO:0030054;GO:0032091;GO:…	K03138	-	K	1CRN2;KOG2393;0V6NA;12RTB;1AUD6;18VEP;0DGXU;0UIWE;09VPE	general transcription factor IIF, polypeptide 1 [Source:MGI Symbol;Acc:MGI:1923848]	98053	Q3THK3
ENSMUSG00000002660		88.2687	986	84.1745	1500	125.764	773	69.1062	904	76.6908	740	76.6257	978	81.1357	670	63.3392	719	71.8075	849	76.7318	768	64.0144	664	63.308	17	56990305	56996188	+	1223	Clpp	GO:0004175;GO:0004175;GO:0004176;GO:0004252;GO:0004252;GO:0004252;GO:0004252;GO:0004252;GO:0004252;GO:0005515;GO:0005739;GO:0005739;GO:0005739;GO:0005739;GO:0005759;GO:0005759;GO:0005759;GO:0006508;GO:0006508;GO:0006508;GO:0006515;GO:0006515;GO:0008233;GO:0008236;GO:0009368;GO:0009368;GO:0009368;GO:0009368;GO:0016787;GO:0033619;GO:0033619;GO:0042802;GO:0042802;GO:0051117;GO:0051603;GO:0051603;GO:…	K01358	EC:3.4.21.92	O	1AU49;KOG0840;0UU1E;0VBXT;09X2V;0DRF6;1D0MB;12TB8;18Z0G	caseinolytic mitochondrial matrix peptidase proteolytic subunit [Source:MGI Symbol;Acc:MGI:1858213]	53895	O88696
ENSMUSG00000002661		20.6823	219	22.2208	318	31.6886	164	17.4258	189	19.0567	132	16.2453	185	18.2413	131	14.7191	170	20.1791	230	24.7062	207	20.5068	164	18.5843	17	56997339	56999322	+	1029	Alkbh7	GO:0005739;GO:0005739;GO:0005759;GO:0005759;GO:0005759;GO:0005759;GO:0005759;GO:0006631;GO:0006974;GO:0006974;GO:0006974;GO:0006974;GO:0010883;GO:0012501;GO:0016491;GO:0046872;GO:0051213;GO:0055114;GO:1902445;GO:1902445;GO:1902445;GO:1902445;GO:0005739;GO:0005739;GO:0005739;GO:0005759;GO:0005759;GO:0005759;GO:0005759;GO:0005759;GO:0005759;GO:0006631;GO:0006974;GO:0006974;GO:0006974;GO:0006974;GO:…	K10769	EC:1.14.11.-	Q;K;L	09VQ0;KOG4176;1CRNV;1AUEP;0DGYM;1907X;0UIXQ;13QEX;0V6P4	alkB homolog 7 [Source:MGI Symbol;Acc:MGI:1913650]	66400	Q9D6Z0
ENSMUSG00000002664		0.433806	8	1.76215	11	2.37961	4	0.922669	3	0.656666	6	1.60303	0	0	1	0.243919	3	0.773055	1	0.233193	1	0.215062	5	1.23001	17	56999457	57000018	-	474	Pspn	GO:0005576;GO:0007165;GO:0008083;GO:0008083;GO:0008083;GO:0030116;GO:0030971;	-	-	O;T;W	193MW;13TJ6;0J061;0UW4H;1D4AX;1B5TU;0DV67;0A8MJ;0VJED	persephin [Source:MGI Symbol;Acc:MGI:1201684]	19197	A1L3Q1
ENSMUSG00000002668		0.0402474	2	0.0408719	0	0	0	0	0	0	0	0	0	0	0	0	0	0	1	0.0216351	0	0	0	0	17	57065905	57078514	-	5109	Dennd1c	GO:0017112;GO:0005085;GO:0005654;GO:0005654;GO:0005737;GO:0005813;GO:0005813;GO:0005829;GO:0005829;GO:0005829;GO:0005829;GO:0006897;GO:0017112;GO:0017112;GO:0017112;GO:0017112;GO:0017112;GO:0017112;GO:0017137;GO:0030136;GO:0031410;GO:0032456;GO:0043231;GO:1901981;	K20160	-	T	09V1X;0DGBA;KOG3569;0UR6G;0V61K;1CR0S;1AWSQ;13IEM;190D6	DENN/MADD domain containing 1C [Source:MGI Symbol;Acc:MGI:1918035]	70785	Q8CFK6
ENSMUSG00000002679		19.255	264	19.0487	275	19.4875	293	22.1393	274	19.6464	275	24.0676	327	22.9287	281	22.4524	311	26.2518	326	24.9025	289	20.3597	291	23.4499	12	81573557	81595008	-	1447	Med6	GO:0000151;GO:0000151;GO:0003677;GO:0003712;GO:0003712;GO:0003713;GO:0005515;GO:0005634;GO:0005634;GO:0005654;GO:0005654;GO:0005654;GO:0006357;GO:0006357;GO:0006357;GO:0008134;GO:0016567;GO:0016567;GO:0016592;GO:0016592;GO:0016592;GO:0016592;GO:0019827;GO:0045944;GO:0051123;GO:0061630;GO:0061630;GO:0070847;GO:0003712;GO:0003712;GO:0005634;GO:0006357;GO:0006357;GO:0016592;GO:0016592;GO:0003712;GO:…	K15128	-	K	0A1V3;1B1BW;1CX1S;0UREC;0VCQR;KOG3169;0DN59;194UZ;12VMB	mediator complex subunit 6 [Source:MGI Symbol;Acc:MGI:1917042]	69792	Q921D4
ENSMUSG00000002688		0	0	0	0	0	2	0.0598611	0	0	0	0	0	0	0	0	0	0	1	0.0302583	1	0.0279057	0	0	12	50341231	50649098	-	3653	Prkd1	GO:0000166;GO:0000421;GO:0001525;GO:0001938;GO:0002376;GO:0004672;GO:0004672;GO:0004674;GO:0004674;GO:0004674;GO:0004674;GO:0004697;GO:0004697;GO:0004697;GO:0004698;GO:0005515;GO:0005524;GO:0005524;GO:0005524;GO:0005634;GO:0005737;GO:0005737;GO:0005794;GO:0005794;GO:0005802;GO:0005802;GO:0005829;GO:0005829;GO:0005829;GO:0005886;GO:0005886;GO:0005886;GO:0005911;GO:0005938;GO:0006468;GO:0006468;GO:…	K06070	EC:2.7.11.13	T	KOG4236;09TWT;12T70;1CPWU;1945I;0UGDH;1B0G5;0V4VW;0DF79	protein kinase D1 [Source:MGI Symbol;Acc:MGI:99879]	18760	Q62101
ENSMUSG00000002699		0	2	0.0468299	0	0	1	0.0245204	1	0.0232683	0	0	2	0.0455085	0	0	1	0.0273924	0	0	0	0	0	0	11	34046920	34092295	+	4459	Lcp2	GO:0005515;GO:0005515;GO:0005515;GO:0005737;GO:0005829;GO:0005829;GO:0005829;GO:0005911;GO:0007169;GO:0035556;GO:0036398;GO:0036398;GO:0044853;GO:0044853;GO:0045576;GO:0045860;GO:0050663;GO:0050852;GO:0050852;GO:0005515;	K07361	-	-	-	lymphocyte cytosolic protein 2 [Source:MGI Symbol;Acc:MGI:1321402]	16822	Q60787
ENSMUSG00000002718		35.681	1931	38.2344	1176	22.8686	3003	62.2675	3183	62.6297	2583	62.0349	3242	62.3814	3213	70.4494	2420	56.0563	2701	56.6188	3126	60.433	2536	56.0801	2	166906040	166946389	+	5273	Cse1l	GO:0005049;GO:0005515;GO:0005515;GO:0005634;GO:0005635;GO:0005654;GO:0005654;GO:0005737;GO:0005829;GO:0005829;GO:0005829;GO:0006606;GO:0006611;GO:0006886;GO:0006886;GO:0008536;GO:0008536;GO:0015031;GO:0005737;GO:0006886;GO:0008536;GO:0005515;GO:0005737;GO:0006886;GO:0006886;GO:0008536;GO:0008536;GO:0005515;GO:0008536;GO:0008536;GO:0008536;	K18423	-	U	0UQ51;1AV9D;1CVY3;12N4W;0V8M1;KOG1992;18WAH;0DM31;0A351	chromosome segregation 1-like (S. cerevisiae) [Source:MGI Symbol;Acc:MGI:1339951]	110750	Q9ERK4
ENSMUSG00000002728		44.3992	1424	40.1284	1423	39.3829	1798	53.0598	2136	59.8156	1702	58.1756	2099	57.481	1887	58.8855	1832	60.3955	2020	60.2639	2223	61.1638	1756	55.2654	2	145902099	145916425	+	3705	Naa20	GO:0008080;GO:0008080;GO:0004596;GO:0005634;GO:0005634;GO:0005737;GO:0005737;GO:0005829;GO:0008080;GO:0008080;GO:0016740;GO:0016746;GO:0017196;GO:0031416;GO:0005634;GO:0005737;GO:0005829;GO:0008080;GO:0008080;GO:0008080;GO:0008080;	K17972	EC:2.3.1.254	S;I	18WFM;0DN5Z;0URFD;1B4SM;0VBF4;1CP8A;12SWU;KOG3234;0A0IY	N(alpha)-acetyltransferase 20, NatB catalytic subunit [Source:MGI Symbol;Acc:MGI:1915127]	67877	P61600;Q9DB82
ENSMUSG00000002731		25.5002	461	23.7336	494	24.9776	639	34.4506	692	35.403	507	31.6599	586	29.3177	521	29.7026	527	31.7402	593	32.3207	688	34.5831	550	31.6236	2	76629898	76648015	-	2028	Prkra	GO:0003723;GO:0003725;GO:0003725;GO:0003725;GO:0003725;GO:0005515;GO:0005654;GO:0005654;GO:0005737;GO:0005737;GO:0005737;GO:0005829;GO:0005829;GO:0006468;GO:0008047;GO:0008047;GO:0008284;GO:0019899;GO:0019899;GO:0019901;GO:0030422;GO:0030422;GO:0030422;GO:0030422;GO:0030422;GO:0031047;GO:0031054;GO:0031054;GO:0034599;GO:0035196;GO:0035196;GO:0042473;GO:0042474;GO:0042802;GO:0042802;GO:0042803;GO:…	K24540	-	K;U	1CVJG;KOG3732;0V7WB;12RT2;0UQFB;0DKR1;1AXX7;190UY;09Z8T	protein kinase, interferon inducible double stranded RNA dependent activator [Source:MGI Symbol;Acc:MGI:1344375]	23992	Q9WTX2
ENSMUSG00000002732		8.37727	76	5.3434	110	7.59551	117	8.61437	120	8.38409	91	7.7604	101	6.90073	106	8.25285	101	8.30734	116	8.63427	109	7.48244	95	7.45958	2	76663044	76673116	-	1485	Fkbp7	GO:0000413;GO:0003755;GO:0003755;GO:0003755;GO:0005509;GO:0005509;GO:0005509;GO:0005515;GO:0005783;GO:0005783;GO:0005788;GO:0016853;GO:0046872;GO:0000413;GO:0003755;GO:0003755;GO:0016853;	K09573	EC:5.2.1.8	O	KOG0549;1CVZ4;0DM41;1AUXF;0UQ7B;09ZKH;13FNC;0VAHA;18YBB	FK506 binding protein 7 [Source:MGI Symbol;Acc:MGI:1336879]	14231	O54998;Q3UU11
ENSMUSG00000002733		18.9771	502	16.7666	443	14.5313	515	18.0128	529	17.5577	470	19.0405	621	20.1559	619	22.8942	497	19.4193	499	17.6443	584	19.0444	501	18.6881	2	76675281	76696828	+	3126	Plekha3	GO:0005794;GO:0005794;GO:0005794;GO:0005829;GO:0008289;GO:0008289;GO:0016020;GO:0016020;GO:0035621;GO:0035627;GO:0042802;GO:0042802;GO:0070273;GO:0070273;GO:0120009;GO:1902387;GO:1902388;GO:1902389;	K20313	-	T;G;U	0V91H;12TAW;0DPM7;195CH;0USYQ;KOG3221;1CYK7;0A1ZF;1B4YD	pleckstrin homology domain-containing, family A (phosphoinositide binding specific) member 3 [Source:MGI Symbol;Acc:MGI:1932515]	83435	Q9ERS4
ENSMUSG00000002741		59.4683	1579	55.2476	1745	59.9636	1295	47.4499	1345	46.7654	1024	43.4581	1553	52.8047	1188	46.0301	1066	43.6341	1266	46.8953	1317	44.9914	1162	45.4072	11	5955693	5967780	+	2984	Ykt6	GO:0000139;GO:0005484;GO:0005484;GO:0005737;GO:0005737;GO:0005737;GO:0005737;GO:0005739;GO:0005739;GO:0005768;GO:0005768;GO:0005783;GO:0005783;GO:0005783;GO:0005794;GO:0005794;GO:0005794;GO:0005829;GO:0005829;GO:0005829;GO:0005887;GO:0005887;GO:0005887;GO:0006888;GO:0006888;GO:0006888;GO:0006903;GO:0006903;GO:0006903;GO:0006904;GO:0006904;GO:0006904;GO:0015031;GO:0016020;GO:0016020;GO:0016020;GO:…	K08516	-	U	0DPQY;0A232;1CYQ6;0VCYH;1ARZ0;KOG0861;18SSA;0UG5W;13M11	YKT6 v-SNARE homolog (S. cerevisiae) [Source:MGI Symbol;Acc:MGI:1927550]	56418	Q9CQW1
ENSMUSG00000002748		19.6492	2649	20.2367	1989	14.9229	2821	22.5681	2973	22.5696	2508	23.2393	3056	22.6872	2621	22.1727	2141	19.1342	2929	23.6886	3541	26.4117	2844	24.2646	5	135187264	135246129	+	13667	Baz1b	GO:0000166;GO:0000793;GO:0004713;GO:0004713;GO:0004713;GO:0004713;GO:0004713;GO:0004715;GO:0005515;GO:0005515;GO:0005515;GO:0005524;GO:0005634;GO:0005634;GO:0005721;GO:0006333;GO:0006338;GO:0006338;GO:0006338;GO:0006338;GO:0006974;GO:0006974;GO:0006974;GO:0016301;GO:0016310;GO:0016572;GO:0016572;GO:0016572;GO:0016604;GO:0016604;GO:0016740;GO:0018108;GO:0035173;GO:0035173;GO:0035173;GO:0042393;GO:…	K11658	-	B	KOG1245;0URFC;18Z21;0DK29;0VBF3;1CX2J;1AZXC;12TPR;0A0IX	bromodomain adjacent to zinc finger domain, 1B [Source:MGI Symbol;Acc:MGI:1353499]	22385	Q9Z277
ENSMUSG00000002763		33.0699	1194	32.8404	1373	37.0882	613	17.6562	732	20.0072	545	18.1819	851	22.7459	607	18.4879	700	22.5237	761	22.1591	791	21.2419	633	19.4444	17	46711463	46725541	+	3796	Pex6	GO:0000166;GO:0001750;GO:0005515;GO:0005524;GO:0005524;GO:0005524;GO:0005524;GO:0005524;GO:0005737;GO:0005737;GO:0005737;GO:0005777;GO:0005777;GO:0005777;GO:0005778;GO:0005778;GO:0005778;GO:0005778;GO:0005829;GO:0005829;GO:0005829;GO:0006625;GO:0006625;GO:0006625;GO:0007031;GO:0007031;GO:0007031;GO:0007031;GO:0007031;GO:0008022;GO:0008022;GO:0016020;GO:0016558;GO:0016561;GO:0016561;GO:0016887;GO:…	K13339	-	O	KOG0736;12R93;1CRU5;0UKGG;0VB48;18WEB;0DH3V;1AVCZ;0A086	peroxisomal biogenesis factor 6 [Source:MGI Symbol;Acc:MGI:2385054]	224824	Q99LC9
ENSMUSG00000002767		143.585	1466	130.821	2182	191.232	1016	94.945	1104	97.9004	837	90.596	1334	115.683	992	98.028	1045	109.093	1143	107.983	1137	99.0644	1037	103.35	17	46646229	46650139	+	1170	Mrpl2	GO:0003723;GO:0003735;GO:0003735;GO:0003735;GO:0003735;GO:0005739;GO:0005739;GO:0005739;GO:0005762;GO:0005762;GO:0005762;GO:0005762;GO:0005840;GO:0005840;GO:0005840;GO:0006412;GO:0006412;GO:0006412;GO:0032543;GO:0003735;GO:0003735;GO:0005840;GO:0005840;GO:0005840;GO:0006412;GO:0006412;GO:0003735;GO:0003735;GO:0005840;GO:0005840;GO:0005840;GO:0006412;GO:0006412;	K02886	-	J	0UGBM;13HTZ;1AT19;0DF5P;0V4UG;18TY9;09TV8;KOG0438;1CPVC	mitochondrial ribosomal protein L2 [Source:MGI Symbol;Acc:MGI:1351622]	27398	Q9D773
ENSMUSG00000002768		49.4546	1004	56.8464	1152	64.0593	851	50.4583	885	49.7948	677	46.494	901	49.5751	698	43.7642	787	52.1292	958	57.4247	823	45.4969	827	52.2952	17	46678793	46683111	+	1844	Mea1	GO:0007275;GO:0007283;GO:0007283;GO:0005737;GO:0007275;GO:0007283;GO:0007283;GO:0007283;GO:0030154;GO:0007275;GO:0007283;GO:0007283;GO:0005737;GO:0007275;GO:0007283;GO:0007283;GO:0007283;GO:0030154;GO:0005737;GO:0007275;GO:0007283;GO:0007283;GO:0007283;GO:0030154;GO:0005737;GO:0007275;GO:0007283;GO:0007283;GO:0007283;GO:0030154;GO:0005737;GO:0007275;GO:0007283;GO:0007283;GO:0007283;GO:0030154;GO:…	-	-	O;W	0UGBQ;1AS4F;0V9RS;18SJ4;1CV2C;13QID;09YTW;0DK8I;0IWXB	male enhanced antigen 1 [Source:MGI Symbol;Acc:MGI:96957]	17256	Q64327
ENSMUSG00000002769		1.87551	24	2.07775	20	1.70049	7	0.634622	5	0.430154	5	0.525039	20	1.68261	9	0.862819	15	1.51919	16	1.46645	16	1.35243	23	2.22381	17	46725664	46729168	-	1206	Gnmt	GO:0005542;GO:0005737;GO:0005829;GO:0005829;GO:0005829;GO:0005977;GO:0006111;GO:0006111;GO:0006555;GO:0006730;GO:0006730;GO:0008168;GO:0016594;GO:0016594;GO:0016594;GO:0016594;GO:0016740;GO:0017174;GO:0017174;GO:0017174;GO:0017174;GO:0017174;GO:0017174;GO:0032259;GO:0042802;GO:0042802;GO:0042802;GO:0046498;GO:0046500;GO:0046500;GO:0046500;GO:0046500;GO:0051289;GO:0051289;GO:0051289;GO:0051289;GO:…	K00552	EC:2.1.1.20	S;E	12NM0;0UIKE;0DGR2;1CRF1;09VGA;1B406;18YR4;0IF1C;0V6FH	glycine N-methyltransferase [Source:MGI Symbol;Acc:MGI:1202304]	14711	Q9QXF8
ENSMUSG00000002771		0.0926512	1	0.0156815	1	0.0154009	0	0	3	0.0467497	1	0.0190207	0	0	2	0.0347305	0	0	2	0.0332032	0	0	1	0.0175135	7	45831883	45878378	-	6658	Grin2d	GO:0001964;GO:0004970;GO:0004970;GO:0004970;GO:0004970;GO:0004972;GO:0004972;GO:0004972;GO:0005216;GO:0005216;GO:0005261;GO:0005886;GO:0005886;GO:0005887;GO:0005887;GO:0005887;GO:0006811;GO:0006811;GO:0006811;GO:0008344;GO:0015276;GO:0015276;GO:0015276;GO:0016020;GO:0016020;GO:0016020;GO:0016021;GO:0016595;GO:0017146;GO:0017146;GO:0017146;GO:0017146;GO:0019722;GO:0022843;GO:0022849;GO:0022849;GO:…	K05212	-	W;T	09UF6;1CTEA;0UM8R;190Y4;0DGMH;0V5EG;1AYHE;KOG1053;12NQJ	glutamate receptor, ionotropic, NMDA2D (epsilon 4) [Source:MGI Symbol;Acc:MGI:95823]	14814	Q03391
ENSMUSG00000002778		60.4583	1095	61.0063	1320	72.2263	781	45.5665	765	42.3539	609	41.1545	995	53.8708	638	39.3618	640	41.7136	655	38.6336	699	38.0234	599	37.2713	7	45872772	45883732	+	1874	Kdelr1	GO:0000139;GO:0000139;GO:0000139;GO:0002369;GO:0005046;GO:0005046;GO:0005046;GO:0005783;GO:0005783;GO:0005783;GO:0005783;GO:0005789;GO:0005789;GO:0005789;GO:0005793;GO:0005793;GO:0005794;GO:0005794;GO:0005794;GO:0005801;GO:0005801;GO:0005801;GO:0006621;GO:0006621;GO:0006621;GO:0006888;GO:0006890;GO:0006890;GO:0006890;GO:0015031;GO:0016020;GO:0016021;GO:0016021;GO:0016021;GO:0016192;GO:0030217;GO:…	K10949	-	U	09U7S;KOG3106;0DFHG;1ASYZ;0UR1T;12SCW;0V56W;18XUD;1CQ78	KDEL (Lys-Asp-Glu-Leu) endoplasmic reticulum protein retention receptor 1 [Source:MGI Symbol;Acc:MGI:1915387]	68137	Q99JH8
ENSMUSG00000002781		2.61201	191	2.65254	160	2.18227	132	1.91971	130	1.79408	112	1.88662	163	2.19981	147	2.26068	132	2.14456	129	1.89662	114	1.54577	130	2.01631	7	45896941	45917413	+	7518	Tmem143	GO:0005739;GO:0016020;GO:0016021;GO:0016020;GO:0016021;	-	-	S	18S4M;0IJB5;1B2ZS;1CW2F;09ZPI;0VAK9;0DM7C;0UQBW;13HF4	transmembrane protein 143 [Source:MGI Symbol;Acc:MGI:1917459]	70209	Q8VD26;G3X9F4
ENSMUSG00000002797		1.48676	115	1.55027	103	1.36366	144	2.03285	150	2.00942	102	1.66782	150	1.96503	116	1.73165	114	1.79784	130	1.85531	150	1.9743	107	1.61094	6	54982580	54992950	-	7745	Ggct	GO:0001836;GO:0001836;GO:0003839;GO:0003839;GO:0003839;GO:0003839;GO:0003839;GO:0005829;GO:0005829;GO:0016829;GO:0042803;GO:0042803;GO:0003839;GO:0003839;GO:0016829;GO:0003839;GO:0003839;GO:0003839;GO:0016829;	K00682	EC:4.3.2.9	S	1AW4A;0DQ8U;1CZAK;18X26;KOG4059;13PHW;0UTIM;0A2UI;0VDQ5	gamma-glutamyl cyclotransferase [Source:MGI Symbol;Acc:MGI:95700]	110175	Q9D7X8
ENSMUSG00000002799		2.33228	208	3.11797	144	2.11998	122	1.91515	140	2.08549	93	1.69095	163	2.37447	117	1.94218	138	2.42005	127	2.01547	121	1.77095	105	1.75786	12	112907819	112929776	-	6965	Jag2	GO:0001501;GO:0001701;GO:0001709;GO:0003016;GO:0005112;GO:0005112;GO:0005112;GO:0005112;GO:0005112;GO:0005112;GO:0005509;GO:0005509;GO:0005515;GO:0005515;GO:0005886;GO:0005887;GO:0007154;GO:0007154;GO:0007219;GO:0007219;GO:0007219;GO:0007275;GO:0007275;GO:0007275;GO:0007283;GO:0007283;GO:0007605;GO:0008083;GO:0008083;GO:0008083;GO:0009912;GO:0016020;GO:0016020;GO:0016020;GO:0016020;GO:0016021;GO:…	K21635	-	T	1CTAH;192F8;0V4PR;KOG1217;0DF5Z;0UGBV;09TVI;12NZS;1B3N7	jagged 2 [Source:MGI Symbol;Acc:MGI:1098270]	16450	Q9QYE5
ENSMUSG00000002803		7.12252	210	9.43438	196	8.6479	126	5.92787	133	5.93768	111	6.04862	145	6.33041	104	5.17394	106	5.57105	94	4.4708	127	5.57071	120	6.02091	12	112976482	112978945	+	2324	Btbd6	GO:0005515;GO:0005737;GO:0005829;GO:0022008;GO:0005515;GO:0005737;GO:0005829;GO:0022008;GO:0005515;GO:0005737;GO:0005515;GO:0005515;	K10478	-	S	0V43G;12RM6;0UUPT;0DJ1Z;09T4R;1AUA2;KOG2075;1CTTJ;18VDV	BTB (POZ) domain containing 6 [Source:MGI Symbol;Acc:MGI:3026623]	399566	Q8K2J9
ENSMUSG00000002804		14.1877	219	14.4078	337	21.7743	185	12.7456	187	12.2255	207	16.5182	236	15.0881	143	10.418	196	15.085	219	15.2532	162	10.4059	146	10.7274	12	112934291	112942124	-	1587	Nudt14	GO:0005737;GO:0006753;GO:0008768;GO:0008768;GO:0008768;GO:0016787;GO:0016787;GO:0016787;GO:0016818;GO:0016818;GO:0019693;GO:0042802;GO:0042802;GO:0046872;GO:0046872;GO:0047631;GO:0016787;GO:0016787;GO:0016818;GO:0016818;GO:0046872;GO:0046872;GO:0016787;GO:0016787;	K08077	EC:3.6.1.45	L	0A0X9;1913U;13RF7;KOG4432;1ATIR;0DSTT;1D1MW;0VGPP;0UHZ5	nudix (nucleoside diphosphate linked moiety X)-type motif 14 [Source:MGI Symbol;Acc:MGI:1913424]	66174	Q9D142
ENSMUSG00000002808		12.1726	360	13.6927	347	12.9622	374	14.8968	387	14.6275	366	16.8853	383	14.1565	308	12.9728	294	13.0819	374	15.0599	449	16.6743	393	16.6943	13	19591706	19619927	-	2745	Epdr1	GO:0003674;GO:0005509;GO:0005509;GO:0005576;GO:0005576;GO:0005576;GO:0005764;GO:0005764;GO:0005764;GO:0007160;GO:0007160;GO:0008150;GO:0008289;GO:0043202;GO:0005509;GO:0005509;GO:0005576;GO:0005576;GO:0007160;GO:0007160;GO:0043202;GO:0003674;GO:0005509;GO:0005509;GO:0005576;GO:0005576;GO:0005576;GO:0005764;GO:0005764;GO:0005764;GO:0007160;GO:0007160;GO:0008150;GO:0008289;GO:0043202;	-	-	S;W	1AV0R;0UPRC;0IIY9;0VD4H;13D3W;0DPWJ;0A28N;1CYW2;18Y5B	ependymin related protein 1 (zebrafish) [Source:MGI Symbol;Acc:MGI:2145369]	105298	Q99M71
ENSMUSG00000002812		39.7455	1826	37.8344	1775	36.1198	1066	23.1301	1203	24.7698	1044	26.2377	1455	29.2967	1124	25.7897	1060	25.6938	1033	22.6595	1155	23.3658	1053	24.3669	11	60714123	60727263	-	5039	Flii	GO:0003779;GO:0003779;GO:0003779;GO:0005515;GO:0005515;GO:0005515;GO:0005546;GO:0005634;GO:0005634;GO:0005654;GO:0005654;GO:0005737;GO:0005737;GO:0005815;GO:0005829;GO:0005829;GO:0005856;GO:0005903;GO:0005925;GO:0007275;GO:0007275;GO:0008154;GO:0015629;GO:0030036;GO:0030036;GO:0030036;GO:0030054;GO:0030239;GO:0034451;GO:0034451;GO:0051014;GO:0051014;GO:0051014;GO:0051014;GO:0051015;GO:0051015;GO:…	-	-	Z	0UQZD;13HMV;KOG0444;1CX8P;1B19V;1923E;0DNBM;0A0QB;0VBKH	flightless I actin binding protein [Source:MGI Symbol;Acc:MGI:1342286]	14248	Q9JJ28
ENSMUSG00000002814		5.9018	304	6.90145	199	4.43691	164	3.89892	200	4.51199	170	4.68117	258	5.69189	208	5.22907	168	4.46183	211	5.07123	237	5.25325	172	4.36096	11	60740058	60777365	-	4599	Top3a	GO:0003677;GO:0003677;GO:0003677;GO:0003697;GO:0003697;GO:0003916;GO:0003916;GO:0003916;GO:0003916;GO:0003917;GO:0003917;GO:0003917;GO:0003917;GO:0003917;GO:0005634;GO:0005654;GO:0005694;GO:0005694;GO:0005739;GO:0005739;GO:0005759;GO:0006265;GO:0006265;GO:0006265;GO:0006265;GO:0006265;GO:0006265;GO:0008270;GO:0008270;GO:0016605;GO:0016605;GO:0016853;GO:0032042;GO:0032042;GO:0046872;GO:0051304;GO:…	K03165	EC:5.6.2.1	L	1B46R;0UJ06;18TYI;09VRR;0DH0A;KOG1956;1CRQN;12PNP;0V6QP	topoisomerase (DNA) III alpha [Source:MGI Symbol;Acc:MGI:1197527]	21975	O70157;Q5NCT2
ENSMUSG00000002820		5.66145	456	6.55419	450	6.35225	309	4.651	360	5.14195	277	4.82918	405	5.65691	364	5.79362	315	5.29666	355	5.4019	357	5.00997	334	5.36152	9	21265293	21277772	+	7264	Atg4d	GO:0005654;GO:0005654;GO:0005737;GO:0005739;GO:0005739;GO:0005739;GO:0005759;GO:0006508;GO:0006508;GO:0006508;GO:0006914;GO:0006915;GO:0008233;GO:0008234;GO:0008234;GO:0008234;GO:0015031;GO:0016787;	K08342	EC:3.4.22.-	O	KOG2674;19168;1CW7M;1B0N5;0UQUW;0DMCC;12R3A;0V78Z;09ZU3	autophagy related 4D, cysteine peptidase [Source:MGI Symbol;Acc:MGI:2444308]	235040	Q8BGV9
ENSMUSG00000002825		20.8959	485	25.6652	552	28.6882	288	15.9599	329	17.301	226	14.5061	391	20.1071	317	18.5762	262	16.2196	326	18.2635	335	17.3085	304	17.9665	9	21411837	21420274	+	1973	Qtrt1	GO:0005515;GO:0005634;GO:0005737;GO:0005739;GO:0005741;GO:0006400;GO:0006400;GO:0006400;GO:0008033;GO:0008479;GO:0008479;GO:0008479;GO:0008479;GO:0008479;GO:0016020;GO:0016740;GO:0016757;GO:0016763;GO:0016763;GO:0032991;GO:0032991;GO:0032991;GO:0042803;GO:0042803;GO:0042803;GO:0046872;GO:0046982;GO:0046982;GO:0046982;GO:0101030;GO:0101030;GO:0101030;GO:0101030;GO:0101030;GO:0005741;GO:0006400;GO:…	K00773	EC:2.4.2.29	A	0UQ5W;0DM2N;KOG3908;18U38;1344T;1AT62;0V8GX;09ZJC;1CVXQ	queuine tRNA-ribosyltransferase catalytic subunit 1 [Source:MGI Symbol;Acc:MGI:1931441]	60507	Q9JMA2
ENSMUSG00000002831		28.4312	1969	32.3744	1382	22.3165	1713	29.495	1834	29.9659	1557	31.0516	1446	23.1044	1228	22.3588	1058	20.3507	1419	24.7003	1682	27.002	1262	23.1741	17	56100591	56109803	-	6350	Plin4	GO:0005737;GO:0005811;GO:0005811;GO:0005811;GO:0005829;GO:0005829;GO:0005886;GO:0005886;GO:0005886;GO:0005886;GO:0016020;GO:0043231;GO:0043231;GO:0005737;GO:0005811;GO:0005811;GO:0005829;GO:0005886;GO:0005886;GO:0005886;GO:0016020;GO:0043231;	K20254	-	S	0DQXX;132MT;1927D;1D020;0US3V;0IHSW;1B25N;0W1UG;0A3AA	perilipin 4 [Source:MGI Symbol;Acc:MGI:1929709]	57435	O88492
ENSMUSG00000002833		31.2906	1585	33.9388	1829	38.4628	909	20.3828	975	20.7464	763	19.8166	1275	26.5306	1052	24.9446	1037	25.9766	1017	23.0543	952	19.9029	859	20.5422	17	56079634	56100607	+	4876	Hdgfl2	GO:0005515;GO:0005515;GO:0005634;GO:0005634;GO:0030307;GO:0030307;GO:0030307;GO:0005515;GO:0005515;GO:0005634;GO:0005634;GO:0030307;GO:0030307;GO:0005515;GO:0005515;GO:0005634;GO:0005634;GO:0030307;GO:0030307;	-	-	K	196PW;14SVU;1DC9Z;1B9SH;0E59Z;0V0T0;0AZRK;KOG1904;0WC7T	HDGF like 2 [Source:MGI Symbol;Acc:MGI:1194492]	15193	Q3UMU9
ENSMUSG00000002835		9.48694	881	10.3888	674	7.80569	489	6.03856	510	5.97629	440	6.29336	850	9.74045	695	9.07548	622	8.58061	495	6.17959	607	6.98863	532	7.00631	17	56040439	56072289	+	8854	Chaf1a	GO:0000790;GO:0000790;GO:0005515;GO:0005634;GO:0005634;GO:0006260;GO:0006281;GO:0006334;GO:0006335;GO:0006335;GO:0006974;GO:0007049;GO:0031497;GO:0031497;GO:0031497;GO:0032991;GO:0032991;GO:0033186;GO:0033186;GO:0033186;GO:0033186;GO:0042802;GO:0042802;GO:0070087;GO:0070087;	K10750	-	B	KOG4364;13FCN	chromatin assembly factor 1, subunit A (p150) [Source:MGI Symbol;Acc:MGI:1351331]	27221	Q9QWF0
ENSMUSG00000002844		22.4273	607	21.3672	768	26.551	402	14.819	479	16.7558	325	13.8765	509	17.4119	402	15.6704	377	15.5252	330	12.2981	387	13.301	347	13.6419	16	38444030	38452703	-	2966	Adprh	GO:0000287;GO:0000287;GO:0000287;GO:0000287;GO:0000287;GO:0003875;GO:0003875;GO:0003875;GO:0003875;GO:0003875;GO:0003875;GO:0005615;GO:0005615;GO:0005829;GO:0005829;GO:0006464;GO:0006464;GO:0006464;GO:0006464;GO:0016787;GO:0030955;GO:0030955;GO:0030955;GO:0046872;GO:0051725;GO:0051725;GO:0051725;GO:0051725;GO:0051725;	K01245	EC:3.2.2.19	O;G	0V259;1BAII;0E75X;12RJJ;0IEA9;196ZQ;1DE1Y;0APEM;0W1RF	ADP-ribosylarginine hydrolase [Source:MGI Symbol;Acc:MGI:1098234]	11544	P54923;Q3U5N4
ENSMUSG00000002845		9.14108	368	9.38491	338	8.46564	285	7.61134	313	7.93228	222	6.86712	387	9.59098	310	8.75464	282	8.41334	292	7.88368	299	7.44503	261	7.43378	16	38558698	38592162	+	4094	Tmem39a	GO:0003674;GO:0005783;GO:0005789;GO:0005789;GO:0006914;GO:0016020;GO:0016021;GO:0045070;GO:1901097;GO:1901097;GO:1902902;GO:1902902;GO:0003674;GO:0005783;GO:0005789;GO:0005789;GO:0006914;GO:0016020;GO:0016021;GO:0045070;GO:1901097;GO:1901097;GO:1902902;GO:1902902;GO:0003674;GO:0005783;GO:0005789;GO:0005789;GO:0005789;GO:0006914;GO:0016020;GO:0016021;GO:0045070;GO:0045070;GO:1901097;GO:1901097;GO:…	-	-	S	13N1R;0DJJ5;1AYR4;0VEF6;0UHIQ;KOG3828;1CUBT;0A3JY;18XS2	transmembrane protein 39a [Source:MGI Symbol;Acc:MGI:1915096]	67846	Q9CYC3
ENSMUSG00000002846		19.6518	286	16.7379	310	17.8179	337	20.6538	320	18.6104	272	19.3083	346	19.678	288	18.6647	303	20.7451	318	19.7027	360	20.5708	269	17.5823	16	38498347	38522663	-	1784	Timmdc1	GO:0003674;GO:0005654;GO:0005654;GO:0005739;GO:0005739;GO:0005739;GO:0005739;GO:0008150;GO:0016020;GO:0016021;GO:0031966;	K23505	-	O;K;U	13KS3;0DJVK;18U75;1AZX2;KOG4608;0UNQK;1CUNW;0V9D5;09TIN	translocase of inner mitochondrial membrane domain containing 1 [Source:MGI Symbol;Acc:MGI:1922139]	76916	Q8BUY5
ENSMUSG00000002847		18.0138	333	17.3059	321	16.3838	356	19.3747	377	19.4699	339	21.3692	471	23.7871	400	23.0199	365	22.1912	348	19.1467	427	21.6666	355	20.6047	16	38396117	38433145	-	2009	Pla1a	GO:0002080;GO:0004806;GO:0005576;GO:0005615;GO:0005615;GO:0006629;GO:0006629;GO:0006629;GO:0008970;GO:0016042;GO:0016042;GO:0016298;GO:0016787;GO:0052689;GO:0052689;	K13618	EC:3.1.1.111	O;G	0DPQH;0VC9B;0IJ4N;1B1TD;0A4CH;13N1B;0UTUX;18ZUJ;1CT8I	phospholipase A1 member A [Source:MGI Symbol;Acc:MGI:1934677]	85031	Q8VI78
ENSMUSG00000002870		22.1557	1593	23.9104	1312	19.3404	1017	15.9855	1008	15.035	857	15.6024	1598	23.3086	1196	19.8791	973	17.0852	963	15.3024	954	13.9808	868	14.5505	6	88883474	88898780	-	6956	Mcm2	GO:0000166;GO:0000727;GO:0000785;GO:0000785;GO:0003677;GO:0003677;GO:0003677;GO:0003678;GO:0003688;GO:0003688;GO:0003697;GO:0004386;GO:0005524;GO:0005524;GO:0005524;GO:0005634;GO:0005634;GO:0005634;GO:0005634;GO:0005634;GO:0005634;GO:0005634;GO:0005654;GO:0005654;GO:0005664;GO:0005737;GO:0005737;GO:0005737;GO:0006260;GO:0006260;GO:0006260;GO:0006267;GO:0006268;GO:0006268;GO:0006270;GO:0006270;GO:…	K02540	EC:3.6.4.12	L	12NMS;0VB69;1B39U;0UFCG;KOG0477;18XEB;0DQBE;0A0AA;1CZDC	minichromosome maintenance complex component 2 [Source:MGI Symbol;Acc:MGI:105380]	17216	P97310
ENSMUSG00000002871		8.1096	359	8.98638	318	7.81768	232	6.08152	218	5.42273	238	7.22613	269	6.54353	235	6.51406	221	6.47171	240	6.36012	250	6.11002	220	6.15035	6	88902251	88912238	+	4171	Tpra1	GO:0005886;GO:0016020;GO:0016021;GO:0040016;GO:1901991;GO:0005886;GO:0016020;GO:0016021;GO:0040016;GO:1901991;GO:0016020;GO:0016021;GO:0016020;GO:0016021;GO:0005886;GO:0016020;GO:0016021;GO:0040016;GO:1901991;GO:0016020;GO:0016021;GO:0016020;GO:0016021;GO:0016020;GO:0016021;GO:0016020;GO:0016021;	K22988	-	S	0DPZW;13IUE;0VDEY;1B31Y;0URY8;KOG4536;192PA;1CQ1H;09X98	transmembrane protein, adipocyte asscociated 1 [Source:MGI Symbol;Acc:MGI:1345190]	24100	Q99MU1
ENSMUSG00000002881		12.513	466	11.8668	341	8.52828	740	19.7339	752	19.0298	657	20.2932	606	14.9965	649	18.3014	589	17.5468	718	19.3568	779	19.3685	651	18.5146	1	52457294	52500679	-	4100	Nab1	GO:0003712;GO:0003712;GO:0005634;GO:0005634;GO:0005634;GO:0006355;GO:0006355;GO:0045892;GO:0045892;GO:0001958;GO:0003712;GO:0003712;GO:0005634;GO:0005634;GO:0005634;GO:0005634;GO:0006355;GO:0006355;GO:0006355;GO:0006355;GO:0008134;GO:0014037;GO:0042552;GO:0045682;GO:0045892;GO:0045892;GO:0003712;GO:0003712;GO:0005634;GO:0005634;GO:0005634;GO:0006355;GO:0006355;GO:0045892;GO:0045892;	K22388	-	K	KOG3835;0DIWU;1913S;0UMJ0;1CTN7;1B3QX;12TS4;09WA2;0V78E	Ngfi-A binding protein 1 [Source:MGI Symbol;Acc:MGI:107564]	17936	Q61122
ENSMUSG00000002885		15.2699	644	17.8968	534	14.5744	353	10.273	368	10.1627	313	10.5505	433	11.6936	390	12.0018	337	10.9561	281	8.26721	348	9.44237	253	7.85229	8	83723251	83741326	-	3757	Adgre5	GO:0004888;GO:0004888;GO:0004930;GO:0004930;GO:0005509;GO:0005509;GO:0005886;GO:0007166;GO:0007166;GO:0007186;GO:0007186;GO:0016020;GO:0016021;GO:0016021;GO:0016021;GO:0004888;GO:0004888;GO:0004930;GO:0004930;GO:0005509;GO:0005509;GO:0005886;GO:0007166;GO:0007166;GO:0007186;GO:0007186;GO:0016020;GO:0016021;GO:0016021;GO:0016021;GO:0004888;GO:0004888;GO:0004930;GO:0004930;GO:0005509;GO:0005509;GO:…	K08446	-	T	1AYXF;1CPF6;09TEB;13HFH;18U3U;0V4DH;KOG4193;0DERD;0UG92	adhesion G protein-coupled receptor E5 [Source:MGI Symbol;Acc:MGI:1347095]	26364	Q9Z0M6;Q9DC42;A0A0D9SEG8
ENSMUSG00000002897		8.54591	702	8.46154	620	7.33946	388	4.89754	463	5.5458	369	5.39483	585	6.85232	507	6.76728	497	7.00818	402	5.12982	441	5.18995	421	5.66736	6	120463247	120487559	+	8662	Il17ra	GO:0005102;GO:0005886;GO:0005886;GO:0016020;GO:0016021;GO:0030368;GO:0030368;GO:0030368;GO:0032736;GO:0032747;GO:0032747;GO:0032754;GO:0032755;GO:0032755;GO:0050729;GO:0050832;GO:0071345;GO:0071345;GO:0071621;GO:0072537;GO:0072537;GO:0097400;GO:0097400;GO:1900017;GO:2000340;GO:2000340;	K05164	-	T	13JH5;1CQP4;0V5PE;1B1CI;09UPU;0DFZM;0UHIY;18SS1;0IH6C	interleukin 17 receptor A [Source:MGI Symbol;Acc:MGI:107399]	16172	Q60943
ENSMUSG00000002900		24.6741	2193	23.0881	1999	20.6692	1347	14.8509	1453	15.2015	1284	16.3966	1567	16.032	1337	15.5875	1177	14.4965	1096	12.2159	1238	12.7257	1103	12.9692	12	31265234	31329644	+	9917	Lamb1	GO:0005178;GO:0005178;GO:0005201;GO:0005201;GO:0005201;GO:0005201;GO:0005515;GO:0005515;GO:0005515;GO:0005576;GO:0005576;GO:0005604;GO:0005604;GO:0005604;GO:0005606;GO:0005606;GO:0005607;GO:0005607;GO:0005615;GO:0005634;GO:0007155;GO:0007162;GO:0007566;GO:0007611;GO:0009887;GO:0009888;GO:0016477;GO:0016477;GO:0019899;GO:0021812;GO:0030335;GO:0030335;GO:0031012;GO:0031175;GO:0031175;GO:0034446;GO:…	K05636	-	W	12QDN;1B1BA;KOG0994;09UG2;18VTR;1CWX8;0UR9M;0DN12;0V5FE	laminin B1 [Source:MGI Symbol;Acc:MGI:96743]	16777	E9QN70;Q3UHL7
ENSMUSG00000002908		4.32586	178	4.05155	214	4.78383	147	3.50391	200	4.52379	152	4.19647	177	3.91511	138	3.47836	159	4.23385	116	2.79527	179	3.97802	139	3.53348	8	70842049	70863258	-	4587	Kcnn1	GO:0005516;GO:0005516;GO:0006811;GO:0006813;GO:0006813;GO:0015269;GO:0015269;GO:0016020;GO:0016021;GO:0016021;GO:0016021;GO:0016286;GO:0016286;GO:0016286;GO:0043025;GO:0044877;GO:0071805;GO:0005516;GO:0005516;GO:0006811;GO:0006813;GO:0006813;GO:0015269;GO:0015269;GO:0016020;GO:0016021;GO:0016021;GO:0016021;GO:0016286;GO:0016286;GO:0071805;GO:0005516;GO:0005516;GO:0006811;GO:0006813;GO:0006813;GO:…	K04942	-	P	1AYPJ;1CS28;0UH97;18XQ4;0V71B;09UHB;0DHC3;KOG3684;130HC	potassium intermediate/small conductance calcium- activated channel, subfamily N, member 1 [Source:MGI Symbol;Acc:MGI:1933993]	84036	Q9EQR3;A0A140T8Q8
ENSMUSG00000002910		8.11171	221	7.13923	273	8.66128	183	6.19076	206	6.61298	132	5.17216	202	6.34132	184	6.5822	178	6.72691	251	8.58413	232	7.31745	200	7.21565	8	70835129	70839720	-	3232	Arrdc2	GO:0003674;GO:0005737;GO:0005886;GO:0005886;GO:0005886;GO:0015031;GO:0031410;GO:0031410;	-	-	S;T;C	KOG3780;13HFT;1AUBB;0DEJ1;0UFHT;18SUK;09Z9K;1CP8W;0VA6T	arrestin domain containing 2 [Source:MGI Symbol;Acc:MGI:1918057]	70807	Q9D668
ENSMUSG00000002930		0	0	0	0	0	0	0	0	0	0	0	0	0	0	0	0	0	0	0	0	0	0	0	6	56017497	56032689	+	1757	Ppp1r17	GO:0004864;GO:0004864;GO:0004864;GO:0004864;GO:0004865;GO:0004865;GO:0005829;GO:0010921;GO:0010921;GO:0010921;GO:0010921;GO:0019212;GO:0019212;GO:0032515;GO:0043086;	K08067	-	T	1CX84;0URN0;1B1JU;1936W;0VBJW;0DNB4;13PIZ;0IMZI;0A0PP	protein phosphatase 1, regulatory subunit 17 [Source:MGI Symbol;Acc:MGI:1333876]	19051	Q9Z2E4
ENSMUSG00000002944		0.114554	7	0.203579	3	0.0856875	16	0.487292	3	0.0867018	15	0.529134	9	0.254359	10	0.322055	5	0.170115	6	0.184736	9	0.255559	9	0.292324	5	17781690	17888801	-	3590	Cd36	GO:0000122;GO:0001540;GO:0001540;GO:0001676;GO:0001954;GO:0001954;GO:0003085;GO:0005041;GO:0005041;GO:0005041;GO:0005044;GO:0005044;GO:0005324;GO:0005324;GO:0005515;GO:0005515;GO:0005739;GO:0005783;GO:0005794;GO:0005794;GO:0005794;GO:0005886;GO:0005886;GO:0005886;GO:0005886;GO:0005901;GO:0006631;GO:0006641;GO:0006898;GO:0006898;GO:0006910;GO:0006955;GO:0006955;GO:0007155;GO:0007166;GO:0007166;GO:…	K06259	-	T	0DKNT;12SAC;KOG3776;09Z6W;1AVRK;0V8QD;0URHC;1CVH9;18YIE	CD36 molecule [Source:MGI Symbol;Acc:MGI:107899]	12491	Q08857;Q3UAI3;Q8C6Z4
ENSMUSG00000002948		3.73227	179	4.88088	196	5.24882	114	3.25524	101	2.73676	74	2.44746	112	2.96779	93	2.80816	49	1.56307	120	3.4641	111	2.95516	92	2.80169	8	4238740	4247897	+	3829	Map2k7	GO:0000166;GO:0000187;GO:0000287;GO:0000287;GO:0001934;GO:0004672;GO:0004672;GO:0004674;GO:0004707;GO:0004708;GO:0004708;GO:0004708;GO:0004713;GO:0005515;GO:0005524;GO:0005524;GO:0005524;GO:0005524;GO:0005634;GO:0005634;GO:0005737;GO:0005829;GO:0006468;GO:0006468;GO:0006468;GO:0006915;GO:0006970;GO:0007254;GO:0007257;GO:0007257;GO:0007257;GO:0008022;GO:0008545;GO:0008545;GO:0008545;GO:0009408;GO:…	K04431	EC:2.7.12.2	T	KOG0983;0V73Q;0DHER;12S01;1ARZ4;09W5F;0UG61;1CS4T;18SSG	mitogen-activated protein kinase kinase 7 [Source:MGI Symbol;Acc:MGI:1346871]	26400	Q8CE90
ENSMUSG00000002949		10.747	412	11.7401	411	11.5021	458	13.667	385	10.902	343	11.8552	502	13.9011	362	11.4229	399	13.301	451	13.6055	510	14.1892	480	15.2758	8	4259731	4275913	-	3664	Timm44	GO:0000166;GO:0005524;GO:0005739;GO:0005739;GO:0005739;GO:0005743;GO:0005743;GO:0005743;GO:0005743;GO:0005759;GO:0005759;GO:0006886;GO:0015031;GO:0016020;GO:0019899;GO:0030150;GO:0030150;GO:0030150;GO:0051087;GO:0051087;GO:0051087;GO:0051087;	K17804	-	U	18YGK;0DKPV;0VA4Y;1AVNJ;12QVN;1CVID;0UPQA;09Z7Q;KOG2580	translocase of inner mitochondrial membrane 44 [Source:MGI Symbol;Acc:MGI:1343262]	21856	O35857
ENSMUSG00000002957		18.7905	1157	21.3313	898	16.26	729	14.0749	774	14.1806	633	14.1555	1061	19.0094	737	15.0468	753	16.2411	648	12.648	688	12.3847	653	13.4457	7	141562173	141633011	+	5663	Ap2a2	GO:0005515;GO:0005515;GO:0005886;GO:0005905;GO:0006886;GO:0006886;GO:0006886;GO:0006897;GO:0006898;GO:0008021;GO:0008289;GO:0015031;GO:0015031;GO:0015031;GO:0016020;GO:0016192;GO:0016192;GO:0016192;GO:0019900;GO:0019901;GO:0019904;GO:0030117;GO:0030117;GO:0030117;GO:0030122;GO:0030122;GO:0030122;GO:0030122;GO:0030122;GO:0030122;GO:0030131;GO:0030131;GO:0030141;GO:0031410;GO:0035091;GO:0035615;GO:…	K11824	-	U	09U3Z;0UN8V;1CUAG;1B3PX;0V6UF;0DF1F;190C5;12NBX;KOG1077	adaptor-related protein complex 2, alpha 2 subunit [Source:MGI Symbol;Acc:MGI:101920]	11772	P17427;Q69ZW4;Q6PEE6
ENSMUSG00000002963		7.08612	189	6.07168	308	9.71758	159	5.34907	141	4.50129	128	4.98765	217	6.77448	137	4.87373	124	4.66021	156	5.30561	169	5.30086	149	5.34589	7	44857139	44862992	+	3250	Pnkp	GO:0005515;GO:0006281;GO:0006281;GO:0046403;GO:0046403;GO:0046404;GO:0046404;GO:0046940;GO:0098506;GO:0005515;GO:0005634;GO:0005654;GO:0005730;GO:0005739;GO:0006281;GO:0006281;GO:0006281;GO:0006979;GO:0010836;GO:0016311;GO:0032212;GO:0042769;GO:0046403;GO:0046403;GO:0046403;GO:0046404;GO:0046404;GO:0046404;GO:0046939;GO:0046940;GO:0051973;GO:0098506;GO:1904355;GO:2001034;GO:0005515;GO:0006281;GO:…	K08073	-	L	0UJ1R;KOG2134;09YMH;12RAS;0V9JB;0DK20;1AUIX;1CUVT;18VJM	polynucleotide kinase 3'- phosphatase [Source:MGI Symbol;Acc:MGI:1891698]	59047	G5E8N7
ENSMUSG00000002968		11.2798	873	11.9475	921	12.3789	467	6.69289	447	6.07913	367	6.09211	634	8.43182	470	7.12286	427	6.8364	483	6.99799	427	5.70562	409	6.25133	7	44876765	44892712	-	7629	Med25	GO:0005634;GO:0000122;GO:0000122;GO:0001223;GO:0001223;GO:0005515;GO:0005634;GO:0005654;GO:0005654;GO:0005654;GO:0005667;GO:0005667;GO:0008134;GO:0008134;GO:0016592;GO:0035563;GO:0035563;GO:0042974;GO:0042974;GO:0042974;GO:0045944;GO:0045944;GO:0045944;GO:0046965;GO:0046965;GO:0046965;GO:0048147;GO:0048147;GO:0071158;GO:0071158;GO:2001178;GO:2001178;GO:0005634;GO:0000122;GO:0001223;GO:0005515;GO:…	K15168	-	K	1CRE2;0V6EJ;0IHD9;0DGQ7;1AU2F;09VFD;0UIIF;12X6C;18WFE	mediator complex subunit 25 [Source:MGI Symbol;Acc:MGI:1922863]	75613	Q8VCB2
ENSMUSG00000002980		0.835609	30	0.979123	26	0.833393	18	0.615209	29	0.940557	18	0.71257	39	1.23694	19	0.686695	17	0.649085	33	1.14023	29	0.924116	26	0.947712	7	19756131	19771016	-	3199	Bcam	GO:0005055;GO:0005055;GO:0005886;GO:0005887;GO:0007155;GO:0007155;GO:0007160;GO:0007160;GO:0008022;GO:0008022;GO:0009986;GO:0016020;GO:0016021;GO:0043236;GO:0043236;	K06578	-	T	0IJIS;0UIR3;0A4C0;0DHRR;13NIY;1904M;1B552;0VFR3;1D1RR	basal cell adhesion molecule [Source:MGI Symbol;Acc:MGI:1929940]	57278	Q9R069
ENSMUSG00000002981		28.8238	1813	30.4815	1793	29.606	1386	24.4026	1427	23.8415	1173	23.9208	1676	27.3831	1380	25.6928	1367	26.8871	1466	26.0937	1507	24.738	1297	24.3537	7	19631571	19665033	-	6210	Clptm1	GO:0003674;GO:0007275;GO:0009897;GO:0016020;GO:0016021;GO:0016021;GO:0016021;GO:0030154;GO:0033081;	-	-	S;J;T;L	0UPTD;KOG2489;1CVM4;0V5KZ;190G3;09UU2;0DG3D;12S91;1B4YU	cleft lip and palate associated transmembrane protein 1 [Source:MGI Symbol;Acc:MGI:1927155]	56457	Q8VBZ3
ENSMUSG00000002983		9.10356	318	8.54607	386	10.188	170	4.78434	188	5.02075	160	5.21553	212	5.53662	194	5.77344	152	4.77881	254	7.22664	190	4.98546	194	5.82274	7	19606217	19629438	-	3885	Relb	GO:0000122;GO:0000790;GO:0000790;GO:0000977;GO:0000978;GO:0000978;GO:0000978;GO:0000981;GO:0003677;GO:0003677;GO:0003677;GO:0003677;GO:0003682;GO:0003700;GO:0003700;GO:0005515;GO:0005515;GO:0005515;GO:0005634;GO:0005634;GO:0005634;GO:0005634;GO:0005634;GO:0005634;GO:0005654;GO:0005654;GO:0005654;GO:0005737;GO:0005737;GO:0005737;GO:0005813;GO:0005813;GO:0005815;GO:0005829;GO:0005829;GO:0005829;GO:…	K09253	-	K	0DJYW;1AWYK;0A0WR;0IFBK;13IH3;0UNAN;18TJS;1CYNR;0VD2C	avian reticuloendotheliosis viral (v-rel) oncogene related B [Source:MGI Symbol;Acc:MGI:103289]	19698	Q04863
ENSMUSG00000002984		17.8833	884	20.4511	1224	27.8104	506	12.2588	568	13.0582	410	11.505	779	17.5135	570	14.6027	571	15.4539	515	12.6135	527	11.9039	431	11.136	7	19701313	19715438	-	4513	Tomm40	GO:0005261;GO:0005739;GO:0005739;GO:0005741;GO:0005741;GO:0005741;GO:0005741;GO:0005742;GO:0005742;GO:0005743;GO:0005829;GO:0006626;GO:0006626;GO:0006811;GO:0008320;GO:0008320;GO:0008320;GO:0008320;GO:0015031;GO:0015288;GO:0016020;GO:0016021;GO:0016021;GO:0030150;GO:0030150;GO:0030150;GO:0031307;GO:0032592;GO:0034220;GO:0043065;GO:0046930;GO:0051204;GO:0055085;GO:0055085;GO:0070678;GO:0098655;GO:…	K11518	-	U	18UFB;0UR2J;0DI9Y;KOG3296;12SBH;1CT0E;09WZE;1B2HN;0V7XF	translocase of outer mitochondrial membrane 40 [Source:MGI Symbol;Acc:MGI:1858259]	53333	Q9QYA2
ENSMUSG00000002985		12.7914	328	16.0176	299	14.3402	87	4.44914	150	7.27922	83	4.91631	246	11.6742	196	10.5992	153	8.74079	146	7.54813	142	6.77054	162	8.83536	7	19696109	19699188	-	2138	Apoe	GO:0001540;GO:0001540;GO:0001540;GO:0001540;GO:0001937;GO:0001937;GO:0002021;GO:0005102;GO:0005102;GO:0005319;GO:0005319;GO:0005515;GO:0005515;GO:0005543;GO:0005543;GO:0005576;GO:0005576;GO:0005576;GO:0005576;GO:0005576;GO:0005576;GO:0005615;GO:0005615;GO:0005615;GO:0005615;GO:0005635;GO:0005737;GO:0005764;GO:0005768;GO:0005769;GO:0005770;GO:0005783;GO:0005783;GO:0005794;GO:0005794;GO:0005829;GO:…	K04524	-	T	195ED;13IZP;1B4KE;0DRIN;1D0RH;0VAIA;0IVK0;0A3Z6;0UIN2	apolipoprotein E [Source:MGI Symbol;Acc:MGI:88057]	11816	P08226;Q3TXU4
ENSMUSG00000002992		0	0	0	0	0	0	0	0	0	0	0	0	0	0	0	0	0	0	0	0	0	0	0	7	19671579	19677941	-	813	Apoc2	GO:0005576;GO:0005576;GO:0005615;GO:0005829;GO:0006629;GO:0006629;GO:0006629;GO:0006869;GO:0006869;GO:0006869;GO:0008047;GO:0008047;GO:0008289;GO:0008289;GO:0010518;GO:0010518;GO:0010898;GO:0010916;GO:0010916;GO:0016004;GO:0016004;GO:0016042;GO:0032375;GO:0033344;GO:0033700;GO:0034361;GO:0034361;GO:0034361;GO:0034362;GO:0034362;GO:0034362;GO:0034363;GO:0034363;GO:0034364;GO:0034366;GO:0034366;GO:…	K22287	-	O;T	1B6SU;1D562;0UWAV;193Z4;13YJP;0J3QQ;0A9PS;0DVUI;0VKT0	apolipoprotein C-II [Source:MGI Symbol;Acc:MGI:88054]	11813	Q05020;Q3UJG0
ENSMUSG00000002996		4.05113	250	4.23249	123	2.04514	592	10.4957	572	9.62329	435	8.93274	364	5.98863	443	8.30528	326	6.4567	466	8.3523	544	8.99224	447	8.45183	12	31926254	31950535	-	6167	Hbp1	GO:0003677;GO:0003723;GO:0003723;GO:0005515;GO:0005634;GO:0005654;GO:0006355;GO:0006355;GO:0016607;GO:0003723;GO:0003723;GO:0005515;GO:0005634;GO:0006355;GO:0006355;GO:0003723;GO:0003723;GO:0005515;GO:0005634;GO:0006355;GO:0006355;GO:0003723;GO:0003723;GO:0005515;GO:0005634;GO:0006355;GO:0006355;GO:0003723;GO:0003723;GO:0005515;GO:0005634;GO:0006355;GO:0006355;GO:0003723;GO:0003723;GO:0005515;GO:…	K21644	-	K	12R2T;0IFNF;0DJS2;1B1PI;0URA3;09YC7;0V99Q;1CUJ4;191QB	high mobility group box transcription factor 1 [Source:MGI Symbol;Acc:MGI:894659]	73389	Q8R316;E9Q1A8
ENSMUSG00000002997		49.2101	1733	49.5448	1304	36.6132	2377	71.1644	2257	64.1213	1891	65.5737	1946	54.0645	2109	66.7683	1835	61.3723	1777	53.7837	2199	61.3815	1786	57.0253	12	31958476	32061296	-	3652	Prkar2b	GO:0000166;GO:0001932;GO:0001932;GO:0004862;GO:0005515;GO:0005737;GO:0005737;GO:0005813;GO:0005886;GO:0005886;GO:0005952;GO:0005952;GO:0005952;GO:0005952;GO:0006631;GO:0007612;GO:0008603;GO:0008603;GO:0008603;GO:0008603;GO:0010738;GO:0016020;GO:0019901;GO:0019904;GO:0030425;GO:0030552;GO:0030552;GO:0031625;GO:0034236;GO:0043025;GO:0043197;GO:0043198;GO:0043949;GO:0045121;GO:0045859;GO:0048471;GO:…	K04739	-	T	09ZXF;0DPAB;1AW3U;12RDS;0URM7;190PS;0VCXB;KOG1113;1CZHJ	protein kinase, cAMP dependent regulatory, type II beta [Source:MGI Symbol;Acc:MGI:97760]	19088	P31324
ENSMUSG00000003031		7.13721	356	8.16541	249	5.60903	593	14.2435	579	13.1971	509	14.1607	439	9.78503	503	12.7759	363	9.74028	552	13.4039	705	15.7881	570	14.6012	6	134920401	134925513	+	4552	Cdkn1b	GO:0000079;GO:0000079;GO:0000082;GO:0000082;GO:0000082;GO:0000082;GO:0001666;GO:0001890;GO:0004860;GO:0004860;GO:0004860;GO:0004861;GO:0004861;GO:0004861;GO:0004861;GO:0004861;GO:0005515;GO:0005515;GO:0005515;GO:0005515;GO:0005634;GO:0005634;GO:0005634;GO:0005634;GO:0005634;GO:0005634;GO:0005634;GO:0005654;GO:0005654;GO:0005737;GO:0005737;GO:0005737;GO:0005737;GO:0005737;GO:0005737;GO:0005737;GO:…	K06624	-	T	18UA0;0DMMW;1CWHH;0A02A;0VAYP;1AYSN;13IFC;KOG4743;0UQV6	cyclin-dependent kinase inhibitor 1B [Source:MGI Symbol;Acc:MGI:104565]	12576	P46414
ENSMUSG00000003032		10.1497	310	10.6154	177	5.9526	240	8.60633	230	7.82658	162	6.72863	159	5.29102	156	5.9155	128	5.12767	248	8.99059	276	9.22772	228	8.71956	4	55527143	55532466	-	3049	Klf4	GO:0000122;GO:0000122;GO:0000785;GO:0000785;GO:0000790;GO:0000790;GO:0000976;GO:0000976;GO:0000976;GO:0000976;GO:0000978;GO:0000981;GO:0000981;GO:0000987;GO:0000987;GO:0001010;GO:0001085;GO:0001085;GO:0001085;GO:0001221;GO:0001221;GO:0001228;GO:0001228;GO:0001228;GO:0001228;GO:0003676;GO:0003677;GO:0003677;GO:0003690;GO:0003690;GO:0003700;GO:0003700;GO:0005515;GO:0005515;GO:0005515;GO:0005634;GO:…	K17846	-	K	13SHE;0VDN4;1CZNX;0A4BQ;KOG1721;0DFNB;1928N;0UJII;1AT8R	Kruppel-like factor 4 (gut) [Source:MGI Symbol;Acc:MGI:1342287]	16600	Q60793;F2YID5
ENSMUSG00000003033		38.3285	1247	40.8906	1431	46.0848	906	31.1114	1065	34.7039	785	31.2224	1159	36.9326	885	32.1362	773	29.6533	907	31.4868	900	28.8146	763	27.9427	8	72240018	72257385	+	3184	Ap1m1	GO:0005515;GO:0005515;GO:0005794;GO:0005802;GO:0006886;GO:0006886;GO:0006886;GO:0006886;GO:0015031;GO:0016020;GO:0016192;GO:0016192;GO:0016192;GO:0016192;GO:0030131;GO:0030131;GO:0030131;GO:0030136;GO:0030665;GO:0031410;GO:0031410;GO:0032438;GO:0032438;GO:0035615;GO:0035646;GO:0035646;GO:0043231;GO:0006886;GO:0006886;GO:0016192;GO:0016192;GO:0030131;GO:0030131;GO:0006886;GO:0006886;GO:0016020;GO:…	K12393	-	U	0V4MK;1CPNJ;0UG1Z;0DEYX;09TNH;12NAD;18XRV;1AZN9;KOG0937	adaptor-related protein complex AP-1, mu subunit 1 [Source:MGI Symbol;Acc:MGI:102776]	11767	P35585;Q3UG16
ENSMUSG00000003037		21.0547	954	21.2921	1143	25.054	839	19.6095	829	18.3864	636	17.2173	977	21.1902	840	20.7608	770	20.1047	958	22.636	925	20.1569	790	19.6917	8	72161200	72183904	+	4678	Rab8a	GO:0000166;GO:0003924;GO:0003924;GO:0003924;GO:0003924;GO:0003924;GO:0005515;GO:0005515;GO:0005515;GO:0005525;GO:0005525;GO:0005525;GO:0005525;GO:0005525;GO:0005737;GO:0005768;GO:0005768;GO:0005794;GO:0005794;GO:0005794;GO:0005813;GO:0005813;GO:0005814;GO:0005856;GO:0005886;GO:0005886;GO:0005886;GO:0005886;GO:0005929;GO:0005929;GO:0005929;GO:0006904;GO:0006904;GO:0006904;GO:0006914;GO:0007409;GO:…	K07901	-	T;U	0DJYH;09YQS;18TZX;0V9NP;1CUS4;12RDJ;1B484;0UN5K;KOG0078	RAB8A, member RAS oncogene family [Source:MGI Symbol;Acc:MGI:96960]	17274	P55258;Q0PD50
ENSMUSG00000003038		26.039	726	24.7711	829	27.7795	813	29.0491	828	28.0744	671	27.7696	808	26.7911	780	29.4712	697	27.8214	857	30.9566	873	29.0828	808	30.7898	4	133964738	133968650	-	3060	Hmgn2	GO:0000122;GO:0000785;GO:0000785;GO:0003677;GO:0005634;GO:0005634;GO:0005634;GO:0005634;GO:0005737;GO:0006357;GO:0031492;GO:0031492;GO:0040034;GO:0000785;GO:0000785;GO:0005634;GO:0005634;GO:0031492;GO:0031492;GO:0000785;GO:0000785;GO:0005634;GO:0005634;GO:0031492;GO:0031492;GO:0000122;GO:0000785;GO:0000785;GO:0003677;GO:0005634;GO:0005634;GO:0005634;GO:0005634;GO:0005737;GO:0006357;GO:0031492;GO:…	K11300	-	S	0UW77;1D52H;0A9NZ;0DVS5;1B6G7;13WVS;0J1B8;0VKKF;193ZQ	high mobility group nucleosomal binding domain 2 [Source:MGI Symbol;Acc:MGI:96136]	15331	P09602;Q5BL14
ENSMUSG00000003039		20.4038	979	23.1832	991	23.0475	937	23.2361	989	23.2733	846	24.2996	974	22.414	772	20.2442	819	22.6888	926	23.2148	998	23.0746	974	25.7594	8	72219730	72224418	+	4409	Fam32a	GO:0005634;GO:0005654;GO:0005654;GO:0005730;GO:0005730;GO:0005730;GO:0006915;GO:0007049;GO:0008150;	K13120	-	S;U	13WW8;1B60N;1D3N2;0AAJA;193GK;0VMNF;0DU8D;KOG3410;0UVGA	family with sequence similarity 32, member A [Source:MGI Symbol;Acc:MGI:1915172]	67922	Q9CR80
ENSMUSG00000003051		1.29848	20	0.941878	30	1.38754	16	0.789075	16	0.748782	17	0.971074	16	0.732241	16	0.834408	3	0.165281	15	0.747859	12	0.551771	11	0.578554	1	135253575	135258568	-	2217	Elf3	GO:0000978;GO:0000981;GO:0001228;GO:0001228;GO:0001228;GO:0001824;GO:0003677;GO:0003677;GO:0003700;GO:0003700;GO:0003700;GO:0005634;GO:0005634;GO:0005634;GO:0005634;GO:0005634;GO:0005654;GO:0005654;GO:0005737;GO:0005794;GO:0005794;GO:0005829;GO:0005829;GO:0006355;GO:0006355;GO:0006355;GO:0006357;GO:0006366;GO:0006366;GO:0006954;GO:0006954;GO:0006954;GO:0006954;GO:0007275;GO:0009653;GO:0030154;GO:…	K09429	-	K	0DKBJ;12NE5;KOG3804;1CV5C;0V4UN;18Y0D;09YW9;1AYU6;0UP8T	E74-like factor 3 [Source:MGI Symbol;Acc:MGI:1101781]	13710	Q3UPW2
ENSMUSG00000003053		0	0	0	0	0	0	0	2	0.0677904	0	0	0	0	1	0.0377712	1	0.0399028	4	0.144441	0	0	0	0	19	39269405	39330713	+	3061	Cyp2c29	GO:0004497;GO:0005506;GO:0005506;GO:0016491;GO:0016705;GO:0016705;GO:0020037;GO:0020037;GO:0046872;GO:0055114;GO:0055114;GO:0055114;GO:0004497;GO:0004497;GO:0004497;GO:0004497;GO:0005506;GO:0005506;GO:0005737;GO:0005783;GO:0005789;GO:0006082;GO:0006805;GO:0008392;GO:0008392;GO:0008395;GO:0008401;GO:0016020;GO:0016491;GO:0016705;GO:0016705;GO:0016712;GO:0016712;GO:0016712;GO:0019373;GO:0020037;GO:…	K07413	EC:1.14.14.1	Q	0UIKN;1ARRJ;1CRXQ;12SZU;0DGDQ;19513;KOG0156;09TUB;0V59K	cytochrome P450, family 2, subfamily c, polypeptide 29 [Source:MGI Symbol;Acc:MGI:103238]	13095	Q64458;Q3UEF2
ENSMUSG00000003062		6.05856	312	5.81697	352	6.44533	327	6.38446	308	5.70642	299	6.76165	342	6.19638	291	6.00799	284	6.19438	307	6.05961	321	5.84332	236	4.91407	13	19357676	19395795	-	5600	Stard3nl	GO:0005768;GO:0005768;GO:0005789;GO:0005789;GO:0015485;GO:0015485;GO:0016020;GO:0016021;GO:0031902;GO:0031902;GO:0042803;GO:0042803;GO:0043231;GO:0044232;GO:0044232;GO:0099044;GO:0099044;GO:0140284;GO:0140284;GO:0010008;GO:0016020;GO:0016021;GO:0031902;GO:0005768;GO:0005768;GO:0005789;GO:0005789;GO:0015485;GO:0015485;GO:0016020;GO:0016021;GO:0031902;GO:0031902;GO:0042803;GO:0042803;GO:0043231;GO:…	-	-	I	1CU3Q;09XYM;KOG3845;13KU7;0DJBH;0UH4V;1AXH9;18TSB;0V8WE	STARD3 N-terminal like [Source:MGI Symbol;Acc:MGI:1923455]	76205	Q9DCI3
ENSMUSG00000003068		45.0083	1925	43.8829	2057	46.0532	1118	26.6895	1206	27.3202	958	26.4892	1536	34.0271	1303	32.893	1348	35.9494	1347	32.5084	1451	32.2957	1183	30.1187	10	80115803	80130682	+	4580	Stk11	GO:0000166;GO:0000287;GO:0000287;GO:0001558;GO:0001558;GO:0001894;GO:0001944;GO:0002039;GO:0002039;GO:0004672;GO:0004674;GO:0004674;GO:0004674;GO:0005515;GO:0005515;GO:0005524;GO:0005524;GO:0005524;GO:0005634;GO:0005634;GO:0005654;GO:0005737;GO:0005737;GO:0005739;GO:0005739;GO:0005829;GO:0005829;GO:0006468;GO:0006468;GO:0006468;GO:0006470;GO:0006470;GO:0006914;GO:0006915;GO:0006974;GO:0006974;GO:…	K07298	EC:2.7.11.1	T;D	0UM7Z;13HTT;09YMF;KOG0583;1AZWH;18Y3Z;0V9J8;0DK1Y;1CXR6	serine/threonine kinase 11 [Source:MGI Symbol;Acc:MGI:1341870]	20869	Q9WTK7;Q3V4A1
ENSMUSG00000003070		1.83334	28	1.37184	16	0.769888	27	1.3853	20	0.973751	11	0.6537	29	1.38075	13	0.705317	13	0.745122	15	0.77804	10	0.478365	11	0.601903	10	80179482	80190010	+	2131	Efna2	GO:0005515;GO:0005886;GO:0005886;GO:0005886;GO:0007411;GO:0007411;GO:0016020;GO:0016020;GO:0016020;GO:0021772;GO:0030316;GO:0030316;GO:0031225;GO:0031594;GO:0031594;GO:0043204;GO:0043204;GO:0046849;GO:0046849;GO:0046875;GO:0046875;GO:0046875;GO:0046875;GO:0048013;GO:0048013;GO:0048013;GO:0048013;	K05462	-	T	1B1FK;1CYIM;0DPJR;0A1XS;KOG3858;0UIE4;0VCT7;191QC;13P9E	ephrin A2 [Source:MGI Symbol;Acc:MGI:102707]	13637	P52801;Q3USB4
ENSMUSG00000003072		163.017	2834	153.47	4264	226.778	2183	123.797	2299	123.718	1845	121.188	2565	134.983	1900	113.939	2313	146.533	2186	125.325	2111	111.615	1871	113.158	10	80138632	80145818	+	1928	Atp5d	GO:0000275;GO:0000275;GO:0005739;GO:0005739;GO:0005740;GO:0005743;GO:0005743;GO:0005753;GO:0005753;GO:0005753;GO:0006754;GO:0006811;GO:0009060;GO:0009060;GO:0009060;GO:0015078;GO:0015986;GO:0015986;GO:0015986;GO:0016020;GO:0016887;GO:0033615;GO:0033615;GO:0033615;GO:0042776;GO:0042776;GO:0044877;GO:0045259;GO:0045261;GO:0045261;GO:0045261;GO:0045261;GO:0046034;GO:0046933;GO:0046933;GO:0046933;GO:…	K02134	-	C	13SHW;1D343;0UV1W;0A6SI;0DTS1;KOG1758;0VHKC;192XQ;1B5I5	ATP synthase, H+ transporting, mitochondrial F1 complex, delta subunit [Source:MGI Symbol;Acc:MGI:1913293]	66043	Q9D3D9;Q4FK74
ENSMUSG00000003099		26.2931	803	26.7344	773	25.2752	558	19.4546	678	22.4313	413	16.678	739	23.9094	550	20.2773	558	21.7333	558	19.6676	631	20.5114	526	19.5581	7	17004640	17027924	-	3136	Ppp5c	GO:0001933;GO:0001933;GO:0001965;GO:0001965;GO:0003723;GO:0004721;GO:0004721;GO:0004721;GO:0004721;GO:0004721;GO:0004722;GO:0004722;GO:0004722;GO:0004722;GO:0004722;GO:0005515;GO:0005515;GO:0005515;GO:0005524;GO:0005524;GO:0005634;GO:0005634;GO:0005634;GO:0005634;GO:0005737;GO:0005737;GO:0005737;GO:0005829;GO:0005829;GO:0005829;GO:0005829;GO:0005886;GO:0006470;GO:0006470;GO:0006470;GO:0006470;GO:…	K04460	EC:3.1.3.16	T	0V4A5;KOG0376;18YY4;0DN0N;09TB0;1CWWR;0UNA6;12N59;1AZ6V	protein phosphatase 5, catalytic subunit [Source:MGI Symbol;Acc:MGI:102666]	19060	Q60676
ENSMUSG00000003119		2.945	338	3.00849	221	1.9319	424	3.95214	479	4.23681	343	3.7031	380	3.28689	430	4.23833	259	2.69693	375	3.53368	519	4.51037	403	4.00612	11	98203059	98278504	+	11730	Cdk12	GO:0000166;GO:0000307;GO:0000790;GO:0002944;GO:0004672;GO:0004672;GO:0004672;GO:0004672;GO:0004674;GO:0004693;GO:0004693;GO:0005524;GO:0005524;GO:0005524;GO:0005634;GO:0005634;GO:0005654;GO:0005694;GO:0006368;GO:0006397;GO:0006468;GO:0006468;GO:0006468;GO:0008024;GO:0008353;GO:0008353;GO:0008353;GO:0008380;GO:0008380;GO:0016301;GO:0016310;GO:0016607;GO:0016607;GO:0016740;GO:0019901;GO:0019908;GO:…	K08819	-	T;D;K	1CW8W;0V559;18ZCW;KOG0600;0DMDN;1B3DG;09WY4;0UI8P;12U8M	cyclin-dependent kinase 12 [Source:MGI Symbol;Acc:MGI:1098802]	69131	Q14AX6
ENSMUSG00000003123		1.32751	42	0.745005	89	1.55046	51	0.947358	34	0.599322	29	0.623946	50	0.861886	42	0.824999	40	0.830055	36	0.676046	53	0.917907	31	0.614127	7	25379527	25398710	-	5886	Lipe	GO:0004771;GO:0004771;GO:0004771;GO:0004806;GO:0004806;GO:0004806;GO:0005515;GO:0005615;GO:0005634;GO:0005737;GO:0005737;GO:0005739;GO:0005811;GO:0005811;GO:0005829;GO:0005829;GO:0005829;GO:0005886;GO:0005901;GO:0006361;GO:0006363;GO:0006629;GO:0008202;GO:0008203;GO:0008203;GO:0008203;GO:0016020;GO:0016042;GO:0016042;GO:0016042;GO:0016298;GO:0016298;GO:0016787;GO:0016787;GO:0016787;GO:0016788;GO:…	K07188	EC:3.1.1.79	K;I	09U3Q;12U9T;1CWHG;1AT9R;0UMQA;KOG4388;18T4H;0V52U;0DIS8	lipase, hormone sensitive [Source:MGI Symbol;Acc:MGI:96790]	16890	P54310
ENSMUSG00000003131		14.428	968	12.2267	911	11.3009	1076	14.2325	1089	13.6689	992	15.198	1278	15.6868	1172	16.3929	1026	15.1607	1075	14.375	1225	15.1072	1061	14.9671	9	45962859	46012690	-	8266	Pafah1b2	GO:0001650;GO:0001650;GO:0003847;GO:0005515;GO:0005730;GO:0005730;GO:0005737;GO:0005737;GO:0005737;GO:0005829;GO:0005829;GO:0005829;GO:0005886;GO:0005886;GO:0006629;GO:0007283;GO:0007420;GO:0007420;GO:0016042;GO:0016239;GO:0016239;GO:0016787;GO:0042802;GO:0042802;GO:0044877;GO:0044877;GO:0047179;GO:0047179;GO:0047179;GO:0001650;GO:0003847;GO:0005515;GO:0005730;GO:0005737;GO:0005737;GO:0005737;GO:…	K16795	EC:3.1.1.47	T;I;V	1BAMY;0B349;0E7GE;0V2NC;1970J;13AVR;1DEHB;0IMK6;0WFFY	platelet-activating factor acetylhydrolase, isoform 1b, subunit 2 [Source:MGI Symbol;Acc:MGI:108415]	18475	Q61206
ENSMUSG00000003134		5.3182	266	5.30107	201	3.93404	221	4.6122	249	4.9312	180	4.35104	219	4.24127	193	4.25925	199	4.63951	169	3.5656	240	4.66988	192	4.27336	1	39371492	39478755	-	5239	Tbc1d8	GO:0005096;GO:0005096;GO:0006886;GO:0017137;GO:0090630;GO:0005096;GO:0043547;	K19951	-	S;Q;I	1CZXK;18VB5;0DH7G;12QQU;0V8Y4;0UNYD;KOG4347;09WQB;1B2DW	TBC1 domain family, member 8 [Source:MGI Symbol;Acc:MGI:1927225]	54610	Q9Z1A9
ENSMUSG00000003135		21.0724	622	18.5123	595	17.3919	450	14.0255	426	12.5994	377	13.6098	646	18.6841	488	16.0836	520	18.1055	472	14.8722	520	15.1108	443	14.7252	1	39534992	39546889	+	3508	Cnot11	GO:0003674;GO:0005634;GO:0005737;GO:0006417;GO:0008150;GO:0030014;GO:0030014;GO:0030014;GO:0030014;GO:0030014;GO:0031047;GO:0003674;GO:0005634;GO:0005737;GO:0006417;GO:0008150;GO:0030014;GO:0030014;GO:0030014;GO:0030014;GO:0031047;GO:0005634;GO:0005737;GO:0030014;GO:0030014;GO:0031047;	-	-	S;K;L	18SYQ;09TW2;1CPW1;0UGCM;0DF6F;0V4V7;KOG4508;12QV8;1AS52	CCR4-NOT transcription complex, subunit 11 [Source:MGI Symbol;Acc:MGI:106580]	52846	Q9CWN7
ENSMUSG00000003153		0.0141908	2	0.0288219	2	0.0283063	0	0	0	0	0	0	1	0.0140043	1	0.0159583	0	0	0	0	0	0	1	0.0160945	6	122727809	122801640	-	7245	Slc2a3	GO:0002080;GO:0005355;GO:0005355;GO:0005355;GO:0005536;GO:0005536;GO:0005737;GO:0005737;GO:0005886;GO:0005886;GO:0005886;GO:0005887;GO:0005887;GO:0005901;GO:0008643;GO:0015145;GO:0016020;GO:0016020;GO:0016020;GO:0016021;GO:0016021;GO:0016021;GO:0016021;GO:0016936;GO:0019900;GO:0022857;GO:0022857;GO:0030672;GO:0033222;GO:0033300;GO:0033300;GO:0042995;GO:0043204;GO:0055056;GO:0055056;GO:0055085;GO:…	K08142	-	P;G	1CVJS;1AXWW;0V4US;0UTRK;09TVJ;18V8F;KOG0569;0DKR7;12P9V	solute carrier family 2 (facilitated glucose transporter), member 3 [Source:MGI Symbol;Acc:MGI:95757]	20527	P32037;Q3TPL8;Q8BLF7
ENSMUSG00000003154		5.44254	299	5.83946	275	5.27466	163	3.33367	157	3.047	154	3.64805	245	4.64983	187	4.04424	191	4.36387	194	4.01113	172	3.27976	166	3.62073	6	122819914	122845366	+	5346	Foxj2	GO:0000978;GO:0000978;GO:0000978;GO:0001228;GO:0001228;GO:0001228;GO:0001650;GO:0001650;GO:0003677;GO:0003700;GO:0003700;GO:0005634;GO:0005634;GO:0005634;GO:0005654;GO:0005654;GO:0006355;GO:0006355;GO:0016525;GO:0016525;GO:0042802;GO:0042802;GO:0043565;GO:0043565;GO:0043565;GO:0045893;GO:0045944;GO:0045944;GO:0045944;GO:0110059;GO:0110059;GO:1904707;GO:1904707;GO:1990837;GO:1990837;GO:0000978;GO:…	K09403	-	K	09XMX;0DIZK;18VBN;13HF2;0UR66;0V8JP;1CTQY;1AYU4;KOG2294	forkhead box J2 [Source:MGI Symbol;Acc:MGI:1926805]	60611	Q9ES18
ENSMUSG00000003161		45.7272	1963	42.2406	2208	46.6626	2172	48.9444	2387	51.0426	1847	48.2076	2295	47.9912	2013	47.9675	2063	51.9333	2390	54.4466	2512	52.7766	2131	51.2129	5	8046078	8069379	+	4852	Sri	GO:0002020;GO:0005509;GO:0005509;GO:0005509;GO:0005515;GO:0005654;GO:0005737;GO:0005739;GO:0005789;GO:0005790;GO:0005829;GO:0005886;GO:0006816;GO:0010459;GO:0016020;GO:0016020;GO:0016529;GO:0030018;GO:0030018;GO:0030315;GO:0030424;GO:0031982;GO:0033017;GO:0035774;GO:0042584;GO:0042802;GO:0042994;GO:0043679;GO:0044326;GO:0046872;GO:0046982;GO:0051281;GO:0051924;GO:0055118;GO:0060315;GO:0070062;GO:…	K23924	-	T	0VBCJ;0A0GC;1B4CB;0DJJK;1CUCC;KOG0037;18V48;12QC6;0USR7	sorcin [Source:MGI Symbol;Acc:MGI:98419]	109552	Q6P069
ENSMUSG00000003166		9.60159	623	9.49156	712	10.6534	401	6.39776	419	6.34358	361	6.67107	494	7.31385	433	7.30519	406	7.23623	471	7.59686	413	6.14345	373	6.34666	16	17839482	17898562	-	6853	Dgcr2	GO:0005515;GO:0007155;GO:0005515;GO:0007155;GO:0016020;GO:0016021;GO:0005515;GO:0016020;GO:0016021;GO:0005515;GO:0007155;GO:0016020;GO:0016021;GO:0005515;	-	-	S;T	0UJS9;190BA;1CS9Y;0DHJN;0J28G;1AX9T;09WAC;0V78N;13V0G	DiGeorge syndrome critical region gene 2 [Source:MGI Symbol;Acc:MGI:892866]	13356	P98154;Q6P5A9;A0A0R4J1M6
ENSMUSG00000003184		12.2765	401	12.1636	474	14.1208	309	9.81548	294	8.86212	276	10.1547	376	11.0835	292	9.80836	273	9.68766	331	10.6295	331	9.80302	243	8.23213	7	44997648	45002848	+	3442	Irf3	GO:0000122;GO:0000976;GO:0000978;GO:0000978;GO:0000978;GO:0000981;GO:0000981;GO:0000981;GO:0000981;GO:0001227;GO:0001228;GO:0001228;GO:0002376;GO:0002376;GO:0003677;GO:0003700;GO:0003700;GO:0005515;GO:0005634;GO:0005634;GO:0005634;GO:0005634;GO:0005737;GO:0005737;GO:0005737;GO:0005829;GO:0005829;GO:0005829;GO:0006355;GO:0006355;GO:0009617;GO:0010468;GO:0019904;GO:0019904;GO:0031663;GO:0032481;GO:…	K05411	-	K	0VDJV;0UNKV;13R7S;0IXD8;0DQBJ;0A2Q2;1CZDG;1B0IZ;191Q7	interferon regulatory factor 3 [Source:MGI Symbol;Acc:MGI:1859179]	54131	P70671;Q3U9K6
ENSMUSG00000003190		0.832486	24	1.2681	30	1.55677	19	1.05131	21	1.10264	15	0.961332	12	0.616161	12	0.702132	14	0.865383	8	0.447504	22	1.13496	11	0.649117	7	44991222	44998712	-	1976	Bcl2l12	GO:0002039;GO:0005634;GO:0005634;GO:0006915;GO:0042981;GO:0045944;GO:0045944;GO:1902166;GO:1990001;GO:1990001;GO:2000773;GO:2001236;GO:0002039;GO:0005634;GO:0006915;GO:0042981;GO:0045944;GO:1902166;GO:1990001;GO:2000773;GO:2001236;GO:0002039;GO:0005634;GO:0006915;GO:0042981;GO:0045944;GO:1902166;GO:1990001;GO:2000773;GO:2001236;GO:0002039;GO:0005634;GO:0006915;GO:0042981;GO:0045944;GO:1902166;GO:…	-	-	S	1CWVF;1AXZZ;0UR7R;0VB8P;0A0CJ;0IVDH;18SHD;0DKV7;13PN2	BCL2-like 12 (proline rich) [Source:MGI Symbol;Acc:MGI:1922986]	75736	Q9D3J3
ENSMUSG00000003198		5.62778	149	6.35485	102	4.27248	215	9.60265	191	8.09512	136	7.03553	136	5.63673	192	9.06805	185	9.23055	215	9.7078	262	10.9102	205	9.76471	17	55892093	55898928	+	2448	Zfp959	GO:0003674;GO:0003676;GO:0003676;GO:0005634;GO:0006355;GO:0006355;GO:0006355;GO:0003674;GO:0003676;GO:0003676;GO:0005634;GO:0006355;GO:0006355;GO:0006355;GO:0046872;	K09228	-	K	KOG1721	zinc finger protein 959 [Source:MGI Symbol;Acc:MGI:2385058]	224893	-
ENSMUSG00000003199		68.1548	1652	74.8289	2105	93.6423	1181	56.02	1232	55.4551	1073	58.9519	1463	64.3981	1128	56.5799	1216	64.4362	1240	59.4627	1189	52.584	976	49.3737	17	56005711	56016790	+	2305	Mpnd	GO:0003713;GO:0004843;GO:0005515;GO:0006338;GO:0006508;GO:0008233;GO:0008237;GO:0008237;GO:0008237;GO:0016787;GO:0042393;GO:0045944;GO:0046872;GO:0070122;GO:0005515;GO:0006508;GO:0008237;GO:0070122;GO:0005515;GO:0006508;GO:0008237;GO:0070122;	K24173	-	O	1CXXQ;0US5I;0DP00;KOG1555;0VC83;0A1CK;1AV64;12TKY;190C8	MPN domain containing [Source:MGI Symbol;Acc:MGI:1915297]	68047	Q3TV65
ENSMUSG00000003200		21.6414	1237	25.7685	1262	25.819	798	17.4083	833	17.2439	619	15.6404	1115	22.5717	801	18.4776	810	19.7397	777	17.1358	827	16.8204	699	16.2623	17	56016750	56036635	-	5012	Sh3gl1	GO:0002102;GO:0005515;GO:0005515;GO:0005515;GO:0005737;GO:0005737;GO:0005737;GO:0005737;GO:0005737;GO:0005768;GO:0005829;GO:0005829;GO:0006897;GO:0008022;GO:0008022;GO:0008289;GO:0010008;GO:0016020;GO:0016020;GO:0016020;GO:0016191;GO:0017124;GO:0017124;GO:0019902;GO:0019902;GO:0030054;GO:0031697;GO:0031697;GO:0031901;GO:0042802;GO:0042802;GO:0042995;GO:0044325;GO:0044325;GO:0045202;GO:0051020;GO:…	K11247	-	Z;T	1B17A;0V48W;09T9S;12P1H;0UFK9;191R1;KOG1118;0DEKZ;1CPAW	SH3-domain GRB2-like 1 [Source:MGI Symbol;Acc:MGI:700010]	20405	Q62419;Q3TRJ7
ENSMUSG00000003206		0	0	0	0	0	0	0	3	0.269722	0	0	0	0	1	0.100189	0	0	0	0	1	0.0883359	0	0	17	55952640	55957022	+	1154	Ebi3	GO:0004896;GO:0004896;GO:0004896;GO:0004896;GO:0004896;GO:0005125;GO:0005515;GO:0005515;GO:0005515;GO:0005576;GO:0005615;GO:0009897;GO:0016020;GO:0016020;GO:0017046;GO:0019221;GO:0019221;GO:0019955;GO:0033210;GO:0042098;GO:0043235;GO:0045523;	K24476	-	W	1CWMR;0UQZQ;0A060;0VB23;13S8D;192TT;1B59Y;0DMS3;0IX61	Epstein-Barr virus induced gene 3 [Source:MGI Symbol;Acc:MGI:1354171]	50498	O35228;Q3U1K3
ENSMUSG00000003208		4.00378	181	3.81309	234	4.84145	126	2.77974	114	2.38657	105	2.68304	186	3.80786	139	3.24271	131	3.22855	151	3.36775	180	3.70241	128	3.01159	17	55959099	55968285	+	4956	Yju2	GO:0003674;GO:0005634;GO:0005681;GO:0006397;GO:0008380;GO:0008380;GO:0043518;GO:0046872;GO:0071006;GO:0071006;GO:0071006;GO:0071006;	-	-	S;G	1CVAH;18VVA;1B2Z6;0V9YN;0UPEB;12RKD;09Z12;KOG2989;0DKGH	YJU2 splicing factor [Source:MGI Symbol;Acc:MGI:1920136]	72886	Q9D6J3
ENSMUSG00000003226		5.54035	719	6.40081	270	2.36064	1685	15.7087	1632	14.4377	1359	14.6745	925	8.00235	1586	15.6352	1149	11.9664	1349	12.714	2022	17.5752	1637	16.2758	10	58446920	58494356	+	11728	Ranbp2	GO:0000413;GO:0000413;GO:0001975;GO:0003723;GO:0003755;GO:0003755;GO:0005096;GO:0005515;GO:0005515;GO:0005515;GO:0005634;GO:0005634;GO:0005635;GO:0005635;GO:0005635;GO:0005642;GO:0005642;GO:0005643;GO:0005643;GO:0005643;GO:0005643;GO:0005737;GO:0005739;GO:0006111;GO:0006457;GO:0006457;GO:0006607;GO:0006607;GO:0008536;GO:0008536;GO:0015031;GO:0016020;GO:0016740;GO:0016925;GO:0016925;GO:0019789;GO:…	K12172	EC:2.3.2.-	O;U	1CX8K;0URNE;12N77;0DNBH;KOG0864;KOG0865;0A0Q9;0VBKF;1AZAA;18U93	RAN binding protein 2 [Source:MGI Symbol;Acc:MGI:894323]	19386	Q9ERU9
ENSMUSG00000003227		0	2	0.0574139	0	0	3	0.0901866	7	0.19969	4	0.139279	4	0.111588	1	0.0317893	2	0.0671667	0	0	0	0	0	0	10	58600789	58675654	-	3637	Edar	GO:0001942;GO:0004888;GO:0004888;GO:0005886;GO:0005886;GO:0006915;GO:0007275;GO:0010628;GO:0016020;GO:0016021;GO:0030154;GO:0038023;GO:0042475;GO:0043123;GO:0043473;GO:0045177;GO:0046330;GO:0060662;GO:1901224;	K05162	-	T	09UZ8;0IGTD;13MWJ;0VB6I;1AWU2;0UNXF;1CWT3;18TFB;0DGWP	ectodysplasin-A receptor [Source:MGI Symbol;Acc:MGI:1343498]	13608	Q9R187
ENSMUSG00000003228		5.36284	367	5.43124	294	4.27308	423	6.55553	415	6.10313	361	6.48007	414	5.95392	299	4.90003	268	4.63986	398	6.23563	417	6.02535	351	5.80132	19	60889749	61095968	+	7055	Grk5	GO:0000166;GO:0002029;GO:0004672;GO:0004672;GO:0004674;GO:0004674;GO:0004674;GO:0004674;GO:0004674;GO:0004703;GO:0004703;GO:0004703;GO:0005515;GO:0005524;GO:0005524;GO:0005524;GO:0005634;GO:0005737;GO:0005829;GO:0005829;GO:0005886;GO:0005886;GO:0005886;GO:0006468;GO:0006468;GO:0006915;GO:0007165;GO:0007165;GO:0007217;GO:0007217;GO:0008277;GO:0008284;GO:0008284;GO:0008289;GO:0016020;GO:0016055;GO:…	K08291	EC:2.7.11.16	T	KOG0986;0UIDJ;09V8U;0V689;18ZX2;1CR9C;1AWG7;12P6D;0DGJH	G protein-coupled receptor kinase 5 [Source:MGI Symbol;Acc:MGI:109161]	14773	Q8VEB1;Q3TST4
ENSMUSG00000003233		5.03634	347	5.65199	236	3.77524	210	3.582	218	3.52858	245	4.84036	320	5.06514	208	3.75171	166	3.16313	246	4.242	238	3.78497	218	3.96566	16	20516982	20534010	+	6410	Dvl3	GO:0000790;GO:0001934;GO:0002020;GO:0003007;GO:0003148;GO:0005102;GO:0005109;GO:0005109;GO:0005515;GO:0005515;GO:0005515;GO:0005515;GO:0005515;GO:0005515;GO:0005737;GO:0005737;GO:0005829;GO:0005829;GO:0007275;GO:0008013;GO:0016055;GO:0016055;GO:0016055;GO:0030674;GO:0035556;GO:0035556;GO:0035567;GO:0035567;GO:0038031;GO:0043507;GO:0043547;GO:0045893;GO:0045944;GO:0048365;GO:0050821;GO:0060070;GO:…	K02353	-	O;T	12TU6;0V6AU;1AVVK;09VBI;0DGK1;0UIE6;18XX6;1CR9W;KOG3571	dishevelled segment polarity protein 3 [Source:MGI Symbol;Acc:MGI:108100]	13544	Q61062
ENSMUSG00000003234		18.3201	645	18.9271	627	18.0698	501	15.3956	559	16.3007	543	19.3269	639	18.2219	553	17.9698	501	17.1988	588	18.2669	670	19.196	602	19.7291	16	20548577	20561379	+	3558	Abcf3	GO:0000166;GO:0005515;GO:0005524;GO:0005524;GO:0005524;GO:0005524;GO:0016887;GO:0016887;GO:0051607;GO:0000166;GO:0005524;GO:0005524;GO:0005524;GO:0016887;GO:0016887;GO:0000166;GO:0005524;GO:0005524;GO:0005524;GO:0016887;GO:0016887;	K06158	-	S;F;J;E	1924M;0V6VI;1B3DN;KOG0927;12PCQ;0UJ6V;09VX3;0DH57;1CRVH	ATP-binding cassette, sub-family F (GCN20), member 3 [Source:MGI Symbol;Acc:MGI:1351656]	27406	Q8K268
ENSMUSG00000003235		53.9218	1289	51.8616	1411	55.7546	1000	42.1334	1109	44.34	939	45.8245	1339	52.3532	922	41.0788	1045	49.1865	1176	50.0915	1106	43.4471	1031	46.3274	16	20498817	20509323	+	2595	Eif2b5	GO:0001541;GO:0001541;GO:0001541;GO:0003743;GO:0003743;GO:0003743;GO:0003743;GO:0005085;GO:0005085;GO:0005085;GO:0005085;GO:0005085;GO:0005515;GO:0005634;GO:0005737;GO:0005737;GO:0005737;GO:0005829;GO:0005829;GO:0005851;GO:0005851;GO:0005851;GO:0005851;GO:0005851;GO:0006412;GO:0006413;GO:0006413;GO:0006413;GO:0007568;GO:0007568;GO:0009408;GO:0009408;GO:0009408;GO:0009408;GO:0009749;GO:0009749;GO:…	K03240	-	J	12QAR;1CPS2;KOG1461;09TRX;190NU;1ASSM;0UG6Z;0DF2A;0V4R8	eukaryotic translation initiation factor 2B, subunit 5 epsilon [Source:MGI Symbol;Acc:MGI:2446176]	224045	Q8CHW4
ENSMUSG00000003269		11.7286	459	13.9109	586	17.4421	326	10.3465	348	10.4807	224	8.23432	350	10.3081	290	9.73269	322	11.4165	290	9.30471	304	8.99554	276	9.34194	7	45806637	45814581	-	3445	Cyth2	GO:0005086;GO:0005086;GO:0005737;GO:0005886;GO:0032012;GO:0032012;GO:0001726;GO:0005085;GO:0005086;GO:0005086;GO:0005086;GO:0005515;GO:0005737;GO:0005737;GO:0005886;GO:0005886;GO:0005912;GO:0005923;GO:0008289;GO:0016020;GO:0030054;GO:0030155;GO:0030426;GO:0032012;GO:0032012;GO:0042995;GO:0070679;GO:0098892;GO:2000171;GO:0005086;GO:0032012;GO:0005086;GO:0032012;GO:0005086;GO:0032012;GO:0005086;GO:…	K18441	-	U	18Y7B;0V6ES;0UK2C;1B0F0;0DH02;09VFK;12P7W;KOG0930;1CRQD	cytohesin 2 [Source:MGI Symbol;Acc:MGI:1334255]	19158	P63034
ENSMUSG00000003271		0.728794	5	0.132161	25	0.648984	18	0.498241	14	0.367733	14	0.448849	13	0.333923	13	0.380514	16	0.494755	9	0.251849	19	0.490342	18	0.531364	7	45729983	45784669	-	3950	Sult2b1	GO:0000103;GO:0003676;GO:0003676;GO:0004027;GO:0005634;GO:0005737;GO:0005783;GO:0005829;GO:0005829;GO:0005829;GO:0006629;GO:0008146;GO:0008146;GO:0008146;GO:0008202;GO:0008202;GO:0008202;GO:0008203;GO:0008203;GO:0008203;GO:0008285;GO:0008285;GO:0015485;GO:0015485;GO:0016740;GO:0043231;GO:0043231;GO:0043231;GO:0045606;GO:0045606;GO:0050294;GO:0050294;GO:0050427;GO:0050427;GO:1990239;GO:1990239;GO:…	K01015	EC:2.8.2.2	S;J	1D0CH;13KC1;0A3KF;0DPEQ;18YUS;KOG1584;0VEFM;0UU9S;1B4VS	sulfotransferase family, cytosolic, 2B, member 1 [Source:MGI Symbol;Acc:MGI:1926342]	54200	O35400
ENSMUSG00000003273		9.8755	158	8.56507	248	13.2034	155	8.79913	146	7.86499	109	7.16703	189	9.95647	118	7.08353	159	10.0834	196	11.2485	185	9.79171	136	8.23379	7	45699843	45704682	+	1926	Car11	GO:0004089;GO:0004089;GO:0005576;GO:0006730;GO:0008270;GO:0008270;GO:0016323;GO:0016323;GO:0016836;GO:0004089;GO:0008270;	-	-	T;P;E	1CRAR;0UFCF;0V6BK;KOG0382;1B2QV;0DGKX;09VCF;12SDI;18XWE	carbonic anhydrase 11 [Source:MGI Symbol;Acc:MGI:1336193]	12348	O70354;Q541E9
ENSMUSG00000003279		0.0517221	14	0.0817049	9	0.051585	20	0.122232	10	0.0579951	9	0.0637091	6	0.0340283	4	0.0258508	4	0.0273097	13	0.0803206	15	0.085472	12	0.0782146	17	69969073	70821413	+	17890	Dlgap1	GO:0005515;GO:0005886;GO:0007268;GO:0007268;GO:0007268;GO:0014069;GO:0014069;GO:0014069;GO:0014069;GO:0016020;GO:0019904;GO:0023052;GO:0023052;GO:0030054;GO:0035418;GO:0044877;GO:0044877;GO:0045202;GO:0045202;GO:0045202;GO:0045202;GO:0045211;GO:0061136;GO:0070842;GO:0098919;GO:0098978;GO:0099092;GO:0099562;GO:0005515;GO:0005886;GO:0007268;GO:0007268;GO:0007268;GO:0014069;GO:0014069;GO:0014069;GO:…	K15008	-	W;T	09YIN;0DFHC;0V9GB;1906J;12R8U;0UGNU;KOG3971;1ASDN;1CQ73	DLG associated protein 1 [Source:MGI Symbol;Acc:MGI:1346065]	224997	Q9D415
ENSMUSG00000003282		0.254395	14	0.172228	4	0.0483278	81	1.04351	75	0.916871	65	0.969903	59	0.705339	97	1.32142	40	0.575669	60	0.781432	114	1.36928	105	1.44262	4	3900996	3938423	-	8487	Plag1	GO:0000978;GO:0000978;GO:0001228;GO:0001228;GO:0003676;GO:0003677;GO:0003677;GO:0003700;GO:0005634;GO:0005634;GO:0005654;GO:0005654;GO:0005813;GO:0005813;GO:0005829;GO:0005829;GO:0006351;GO:0006351;GO:0006355;GO:0010628;GO:0010629;GO:0016607;GO:0016607;GO:0022612;GO:0035264;GO:0035265;GO:0045944;GO:0045944;GO:0046872;GO:0060252;GO:0060736;	K19484	-	K	18ZPP;0V4UC;09TV4;13M37;KOG1721;0UI01;0DGA0;1AX67;1CQZE	pleiomorphic adenoma gene 1 [Source:MGI Symbol;Acc:MGI:1891916]	56711	Q9QYE0
ENSMUSG00000003283		3.09615	86	4.29207	47	2.30371	52	2.71773	62	3.0749	47	2.84515	72	3.49197	46	2.54226	62	3.61991	54	2.85316	41	1.99786	60	3.34431	2	153108468	153151441	+	2092	Hck	GO:0000166;GO:0001784;GO:0002376;GO:0004672;GO:0004672;GO:0004713;GO:0004713;GO:0004713;GO:0004713;GO:0004715;GO:0004715;GO:0005102;GO:0005515;GO:0005515;GO:0005524;GO:0005524;GO:0005524;GO:0005634;GO:0005654;GO:0005737;GO:0005764;GO:0005764;GO:0005794;GO:0005829;GO:0005856;GO:0005884;GO:0005884;GO:0005886;GO:0005886;GO:0005901;GO:0005901;GO:0005925;GO:0005925;GO:0006468;GO:0006468;GO:0006887;GO:…	K08893	EC:2.7.10.2	Z;T	18UEZ;0V4Q4;1AZTR;KOG0197;09TQU;0USB1;1CPQW;0DF11;12NBR	hemopoietic cell kinase [Source:MGI Symbol;Acc:MGI:96052]	15162	P08103
ENSMUSG00000003299		32.529	1032	41.1724	1371	53.7186	602	25.1511	771	30.5669	562	27.1958	846	32.7994	645	28.4958	678	31.6441	742	31.3397	679	26.449	649	28.9173	9	21002738	21008839	+	2617	Mrpl4	GO:0003735;GO:0003735;GO:0003735;GO:0005739;GO:0005739;GO:0005739;GO:0005762;GO:0005762;GO:0005762;GO:0005840;GO:0005840;GO:0005840;GO:0006412;GO:0006412;GO:0003735;GO:0005840;GO:0005840;GO:0006412;GO:0003735;GO:0005840;GO:0005840;GO:0006412;GO:0003735;GO:0003735;GO:0005840;GO:0005840;GO:0005840;GO:0006412;GO:0006412;GO:0003735;GO:0003735;GO:0005840;GO:0005840;GO:0005840;GO:0006412;GO:0006412;	K02926	-	J	0UKW9;09X31;0V81E;0DIDZ;12Q12;KOG1624;1AVB6;1CT4H;194HA	mitochondrial ribosomal protein L4 [Source:MGI Symbol;Acc:MGI:2137210]	66163	Q9DCU6
ENSMUSG00000003308		12.553	583	12.9702	575	12.5634	373	8.69005	444	9.81598	382	10.3082	531	11.4801	480	11.8254	430	11.1914	427	10.0571	425	9.23169	370	9.19323	9	21229730	21239361	-	4693	Keap1	GO:0001701;GO:0005515;GO:0005515;GO:0005515;GO:0005515;GO:0005634;GO:0005634;GO:0005654;GO:0005737;GO:0005737;GO:0005783;GO:0005829;GO:0005884;GO:0005912;GO:0005925;GO:0006355;GO:0006511;GO:0006511;GO:0008134;GO:0008134;GO:0008134;GO:0008134;GO:0010506;GO:0010506;GO:0010629;GO:0016234;GO:0016234;GO:0016567;GO:0016567;GO:0016567;GO:0016567;GO:0030496;GO:0031463;GO:0031463;GO:0031463;GO:0031463;GO:…	K10456	-	T;K	1CRAU;0UMS5;12TT0;0DNY3;1AX8G;18WEZ;0A1AC;0VC65;KOG4441	kelch-like ECH-associated protein 1 [Source:MGI Symbol;Acc:MGI:1858732]	50868	Q9Z2X8
ENSMUSG00000003309		0.0654854	3	0.0997521	2	0.0653117	1	0.0348205	1	0.0330424	0	0	5	0.161562	2	0.0736418	7	0.272292	1	0.0352018	1	0.0324648	2	0.0742707	9	21294275	21312337	-	3140	Ap1m2	GO:0006886;GO:0015031;GO:0016020;GO:0016192;GO:0030131;GO:0005794;GO:0006886;GO:0006886;GO:0006886;GO:0015031;GO:0016020;GO:0016192;GO:0016192;GO:0030131;GO:0030131;GO:0030131;GO:0030665;GO:0031410;GO:0043231;GO:0005794;GO:0006886;GO:0006886;GO:0006886;GO:0015031;GO:0016020;GO:0016192;GO:0016192;GO:0030131;GO:0030131;GO:0030131;GO:0030665;GO:0031410;GO:0006886;GO:0006886;GO:0016020;GO:0016192;GO:…	K12393	-	U	0V4MK;1CPNJ;1B49U;0UG1Z;0DEYX;09TNH;12NAD;191V2;KOG0937	adaptor protein complex AP-1, mu 2 subunit [Source:MGI Symbol;Acc:MGI:1336974]	11768	Q9WVP1;A0A0R4IZX6
ENSMUSG00000003316		26.4498	1800	26.5068	1202	17.384	1656	25.5375	1762	25.7846	1498	26.7568	1727	24.7142	1450	23.6454	1044	17.9855	1361	21.2181	1692	24.3275	1591	26.1662	8	111154421	111259216	-	7090	Glg1	GO:0000139;GO:0000139;GO:0000139;GO:0000139;GO:0000139;GO:0005737;GO:0005794;GO:0005794;GO:0005794;GO:0005797;GO:0005856;GO:0005886;GO:0010955;GO:0016020;GO:0016020;GO:0016020;GO:0016021;GO:0017134;GO:0017134;GO:0030054;GO:0030246;GO:0030512;GO:0031012;GO:0032330;GO:0043231;GO:0045202;GO:0060349;GO:0150051;GO:0000139;GO:0000139;GO:0000139;GO:0005856;GO:0016020;GO:0016020;GO:0016020;GO:0016021;GO:…	K06816	-	U	18TNB;1AZ7V;0DNMD;KOG3648;1CXVF;09Z5N;13HWV;0UH72;0VA2X	golgi apparatus protein 1 [Source:MGI Symbol;Acc:MGI:104967]	20340	Q61543;Q53WR6
ENSMUSG00000003341		1.96331	73	1.61717	101	2.19743	85	1.9719	85	1.87121	66	1.77344	63	1.35626	53	1.30018	56	1.4513	86	2.01695	93	2.01154	77	1.90507	10	80519584	80539124	-	4713	Atp8b3	GO:0000166;GO:0000166;GO:0000166;GO:0000287;GO:0000287;GO:0001669;GO:0002080;GO:0005524;GO:0005524;GO:0005524;GO:0005783;GO:0005789;GO:0005794;GO:0005802;GO:0005886;GO:0006869;GO:0007030;GO:0007339;GO:0015914;GO:0015914;GO:0016020;GO:0016021;GO:0016021;GO:0016021;GO:0016021;GO:0031410;GO:0045332;GO:0045332;GO:0046872;GO:0140326;GO:0140326;GO:0140326;GO:0140326;GO:0000166;GO:0000166;GO:0000287;GO:…	K01530	EC:7.6.2.1	P	1D07Q;19228;0VDTS;1B31M;0UTUV;KOG0206;0DRX6;0A4E1;12S2M	ATPase, class I, type 8B, member 3 [Source:MGI Symbol;Acc:MGI:1914581]	67331	Q6UQ17
ENSMUSG00000003344		21.7035	826	24.0492	948	27.1075	415	12.6532	432	12.499	435	15.362	580	16.4103	447	14.4119	436	14.8506	506	15.5968	482	13.7019	453	14.7301	10	80642617	80657071	-	3586	Btbd2	GO:0000932;GO:0000932;GO:0000932;GO:0005515;GO:0005515;GO:0005737;GO:0005829;GO:0022008;GO:0000932;GO:0000932;GO:0000932;GO:0005515;GO:0005515;GO:0005737;GO:0005829;GO:0022008;GO:0000932;GO:0000932;GO:0005515;GO:0005515;GO:0005829;GO:0022008;	K10477	-	S	0V43G;1CT9C;12RM6;1AWIX;09T4R;0DIIU;KOG2075;18WJH;0UKZ2	BTB (POZ) domain containing 2 [Source:MGI Symbol;Acc:MGI:1933831]	208198	-
ENSMUSG00000003345		40.1892	1900	41.0287	2119	44.9392	1090	24.6487	1254	26.9093	953	24.9612	1531	32.1276	1263	30.2017	1238	31.2746	1398	31.9598	1232	25.9751	1013	24.4304	10	80622838	80640749	+	4835	Csnk1g2	GO:0000166;GO:0004672;GO:0004672;GO:0004674;GO:0004674;GO:0004674;GO:0004674;GO:0004674;GO:0005524;GO:0005524;GO:0005524;GO:0006468;GO:0006468;GO:0006468;GO:0016055;GO:0016301;GO:0016310;GO:0018105;GO:0046777;GO:0000166;GO:0004672;GO:0004672;GO:0004674;GO:0004674;GO:0004674;GO:0004674;GO:0004674;GO:0005524;GO:0005524;GO:0005524;GO:0005634;GO:0005737;GO:0005737;GO:0005886;GO:0006468;GO:0006468;GO:…	K08958	EC:2.7.11.1	T	0DG55;18UXT;0V5VD;1B2G4;0UJZT;KOG1165;1CSFN;12NZ9;09UVR	casein kinase 1, gamma 2 [Source:MGI Symbol;Acc:MGI:1920014]	103236	Q8BVP5
ENSMUSG00000003346		65.6614	1207	81.4605	1309	86.7641	639	45.1622	706	47.3495	596	48.7894	952	62.4376	676	50.522	775	61.1897	640	45.7281	769	50.6733	640	48.2399	10	80583654	80590341	-	1547	Abhd17a	GO:0002084;GO:0002084;GO:0002084;GO:0005768;GO:0005886;GO:0005886;GO:0005886;GO:0005886;GO:0005886;GO:0008474;GO:0008474;GO:0008474;GO:0008474;GO:0008474;GO:0010008;GO:0010008;GO:0010008;GO:0010008;GO:0014069;GO:0014069;GO:0016020;GO:0016787;GO:0018345;GO:0018345;GO:0030054;GO:0042995;GO:0043197;GO:0045202;GO:0045211;GO:0055038;GO:0055038;GO:0072657;GO:0072657;GO:0098839;GO:0098978;GO:0098978;GO:…	K01076	EC:3.1.2.22	S;O	1CUAW;0V5HI;0UQEE;12NSC;190TY;KOG1552;09UI8;1B05F;0DFTZ	abhydrolase domain containing 17A [Source:MGI Symbol;Acc:MGI:106388]	216169	Q99JW1
ENSMUSG00000003348		8.87836	266	8.53482	274	8.63424	189	6.35051	223	7.11031	159	6.18798	213	6.64143	217	7.71022	145	5.44274	154	5.23115	182	5.7016	167	5.98434	10	80685253	80701977	-	3254	Mob3a	GO:0003674;GO:0008150;GO:0046872;	-	-	D	12Q3F;1CR3B;191HJ;0DGDT;1B4IH;0UI56;KOG1903;0V64B;09V4P	MOB kinase activator 3A [Source:MGI Symbol;Acc:MGI:3050117]	208228	Q8BSU7
ENSMUSG00000003352		0.0769167	3	0.0781101	0	0	1	0.0272659	1	0.0258736	4	0.126324	2	0.0506041	1	0.0288323	0	0	2	0.0551289	1	0.0254213	0	0	15	98630840	98644529	+	4010	Cacnb3	GO:0005244;GO:0005245;GO:0005245;GO:0005262;GO:0005515;GO:0005737;GO:0005891;GO:0005891;GO:0006811;GO:0006816;GO:0034765;GO:0070588;GO:0070588;GO:0070588;GO:0005244;GO:0005245;GO:0005245;GO:0005262;GO:0005515;GO:0005737;GO:0005891;GO:0005891;GO:0006811;GO:0006816;GO:0034765;GO:0070588;GO:0070588;GO:0070588;GO:0005244;GO:0005245;GO:0005245;GO:0005245;GO:0005245;GO:0005245;GO:0005246;GO:0005246;GO:…	K04864	-	T;P	1CSXY;09UPJ;1AXSB;KOG3812;1951E;0V5P5;12NVH;0UHA2;0DI7I	calcium channel, voltage-dependent, beta 3 subunit [Source:MGI Symbol;Acc:MGI:103307]	12297	P54285
ENSMUSG00000003354		0.464512	7	0.366893	9	0.463281	10	0.548877	3	0.156255	4	0.254296	5	0.254672	10	0.58041	4	0.245266	3	0.166466	5	0.255873	10	0.585366	15	98708207	98723336	+	1992	Ccdc65	GO:0003352;GO:0003352;GO:0003352;GO:0003674;GO:0005737;GO:0005856;GO:0005858;GO:0005858;GO:0005929;GO:0005930;GO:0031514;GO:0036064;GO:0036064;GO:0042995;GO:0060271;GO:0060271;GO:0060285;GO:0070286;GO:0070286;GO:0070286;GO:0005858;GO:0005858;GO:0031514;GO:0042995;GO:0070286;GO:0070286;	K23728	-	S	09YDP;0IE4Y;12R48;18VC6;0UHKU;0V9BA;1CUKT;0DJTN;1AT76	coiled-coil domain containing 65 [Source:MGI Symbol;Acc:MGI:2146001]	105833	Q8VHI7
ENSMUSG00000003355		20.4788	608	23.4588	792	30.0115	420	16.9701	424	16.257	371	17.3626	497	18.635	386	16.4924	474	21.3953	324	13.2346	360	13.5618	312	13.4445	15	98724366	98728198	-	2706	Fkbp11	GO:0000413;GO:0003755;GO:0003755;GO:0003755;GO:0016020;GO:0016021;GO:0016853;	K09576	EC:5.2.1.8	O	0VACK;13PZV;0DKY2;KOG0549;1AWI4;18WMR;0UM2F;09ZFH;1CVT2	FK506 binding protein 11 [Source:MGI Symbol;Acc:MGI:1913370]	66120	Q9D1M7
ENSMUSG00000003360		24.494	1469	24.6226	1395	22.964	1102	19.3432	1245	20.7373	1073	21.8148	1370	22.3153	1098	20.3802	1092	21.4127	1162	20.6197	1167	19.0983	1095	20.4981	15	98645134	98662894	-	6229	Ddx23	GO:0000166;GO:0000398;GO:0000785;GO:0000785;GO:0003676;GO:0003676;GO:0003723;GO:0003724;GO:0004386;GO:0005524;GO:0005524;GO:0005524;GO:0005634;GO:0005634;GO:0005654;GO:0005654;GO:0005682;GO:0005682;GO:0005730;GO:0005730;GO:0016787;GO:0046540;GO:0046540;GO:0062176;GO:0062176;GO:0071013;GO:0071013;GO:0071013;GO:0000398;GO:0000785;GO:0003723;GO:0005634;GO:0005654;GO:0005682;GO:0005730;GO:0046540;GO:…	K12858	EC:3.6.4.13	A	190IH;0UKGW;1AVZV;0V8I2;KOG0333;1CTP9;0DIXU;09XK4;12N5T	DEAD (Asp-Glu-Ala-Asp) box polypeptide 23 [Source:MGI Symbol;Acc:MGI:1921601]	74351	D3Z0M9
ENSMUSG00000003363		26.2656	731	26.1018	801	28.0896	535	20.0051	566	20.0835	434	18.7967	621	21.5484	415	16.4095	431	18.0039	522	19.7327	533	18.582	482	19.2215	7	27532000	27553218	-	2924	Pld3	GO:0000139;GO:0000139;GO:0002376;GO:0003824;GO:0003824;GO:0004518;GO:0004527;GO:0004630;GO:0005764;GO:0005765;GO:0005768;GO:0005783;GO:0005789;GO:0005789;GO:0005789;GO:0005794;GO:0006259;GO:0006954;GO:0010008;GO:0014902;GO:0016020;GO:0016021;GO:0016787;GO:0031901;GO:0031901;GO:0031902;GO:0031902;GO:0043202;GO:0043202;GO:0045087;GO:0045145;GO:0045145;GO:0090305;GO:1900015;GO:0000139;GO:0000139;GO:…	K16860	EC:3.1.4.4	I	12TU7;1AS4H;1CRNM;0DGYD;09VPT;18Y48;0V6NV;KOG3603;0UP8H	phospholipase D family, member 3 [Source:MGI Symbol;Acc:MGI:1333782]	18807	O35405
ENSMUSG00000003378		5.80904	311	6.28302	286	5.67459	125	2.64455	174	3.49324	182	4.45983	238	4.67255	163	3.64661	133	3.14338	185	3.95679	162	3.19548	143	3.22649	7	25009849	25072346	-	5168	Grik5	GO:0004970;GO:0004970;GO:0005216;GO:0005216;GO:0005515;GO:0005515;GO:0005654;GO:0005654;GO:0005783;GO:0005886;GO:0005886;GO:0005886;GO:0005886;GO:0006621;GO:0006621;GO:0006811;GO:0006811;GO:0006811;GO:0007268;GO:0007268;GO:0008066;GO:0008066;GO:0008066;GO:0008328;GO:0008328;GO:0014069;GO:0014069;GO:0015276;GO:0015276;GO:0015276;GO:0015277;GO:0015277;GO:0015277;GO:0016020;GO:0016020;GO:0016020;GO:…	K05205	-	T;W;P;E	13FAB;0B5U4;0ISR4;0WIGQ;1DG03;0V3KY;197D3;1BBBR;0E945	glutamate receptor, ionotropic, kainate 5 (gamma 2) [Source:MGI Symbol;Acc:MGI:95818]	14809	Q61626;Q80WU3
ENSMUSG00000003379		0.917334	7	0.501613	13	0.914902	8	0.600336	4	0.284841	5	0.43459	10	0.69637	7	0.555473	6	0.502989	2	0.151728	7	0.489758	4	0.320123	7	24897381	24902197	+	1457	Cd79a	GO:0002250;GO:0002376;GO:0004888;GO:0004888;GO:0005515;GO:0005515;GO:0005771;GO:0005886;GO:0005886;GO:0007166;GO:0007166;GO:0009897;GO:0009897;GO:0016020;GO:0016020;GO:0016020;GO:0016021;GO:0019815;GO:0019815;GO:0019815;GO:0019815;GO:0030183;GO:0030183;GO:0042100;GO:0042113;GO:0042802;GO:0042802;GO:0045121;GO:0050853;GO:0050853;GO:0050853;GO:0050853;	K06506	-	T	0A1JI;0VCF4;0UG3W;18XEG;13KXI;1ARWY;0IV8X;1CY5G;0DP7F	CD79A antigen (immunoglobulin-associated alpha) [Source:MGI Symbol;Acc:MGI:101774]	12518	P11911
ENSMUSG00000003380		97.9516	1595	109.343	1928	129.807	1174	84.2815	1227	83.5884	1014	84.3155	1364	90.8687	1090	82.7467	1132	90.7849	1359	98.631	1297	86.8127	1202	92.0283	7	24969752	24972754	-	1523	Rabac1	GO:0005515;GO:0005737;GO:0005794;GO:0005794;GO:0005794;GO:0005886;GO:0008021;GO:0008022;GO:0008022;GO:0016020;GO:0016021;GO:0016021;GO:0030054;GO:0031410;GO:0042802;GO:0042802;GO:0045202;GO:0070064;GO:0070064;GO:0016020;GO:0016021;	K20359	-	U	1AU09;0V4I0;KOG3142;13TR3;0DGMP;0UIG5;1CRBK;18X06;09VD9	Rab acceptor 1 (prenylated) [Source:MGI Symbol;Acc:MGI:1201692]	14470	Q9Z0S9
ENSMUSG00000003382		3.40238	313	3.18079	237	2.36537	386	4.10782	370	3.73649	340	4.19091	331	3.2688	393	4.4226	300	3.56655	340	3.65791	452	4.48479	395	4.48306	3	87525407	87540156	+	10274	Etv3	GO:0000122;GO:0000122;GO:0000122;GO:0000122;GO:0000790;GO:0000977;GO:0000981;GO:0001227;GO:0001227;GO:0001227;GO:0003677;GO:0003700;GO:0003700;GO:0005515;GO:0005634;GO:0005634;GO:0006355;GO:0006355;GO:0006357;GO:0008285;GO:0017053;GO:0017151;GO:0030154;GO:0043565;GO:0043565;GO:0090571;GO:0097011;GO:1990837;GO:1990837;GO:0000122;GO:0000122;GO:0000122;GO:0000122;GO:0000790;GO:0000977;GO:0000981;GO:…	K09433	-	K	KOG3806;0DN90;1CZY9;18UN3;0A378;1B1QE;0UHAG;0VE21;13KWJ	ets variant 3 [Source:MGI Symbol;Acc:MGI:1350926]	27049	Q8R4Z4
ENSMUSG00000003402		49.2536	2078	50.7504	2705	64.8817	1303	33.3252	1269	30.7983	1045	30.9563	1612	38.2586	1257	33.9957	1199	34.2571	1314	33.9745	1224	29.1869	1108	30.2218	9	22002806	22014222	+	4275	Prkcsh	GO:0001701;GO:0001889;GO:0001889;GO:0003723;GO:0005080;GO:0005509;GO:0005509;GO:0005509;GO:0005515;GO:0005515;GO:0005515;GO:0005783;GO:0005783;GO:0006491;GO:0006491;GO:0006491;GO:0006491;GO:0006491;GO:0006807;GO:0010977;GO:0017177;GO:0017177;GO:0017177;GO:0043231;GO:0043231;GO:0044325;GO:0044877;GO:0046872;GO:0051219;GO:0001701;GO:0001889;GO:0001889;GO:0003723;GO:0005080;GO:0005509;GO:0005509;GO:…	K08288	-	T	1CYRJ;1952E;KOG2397;0DPSF;1ASTW;0USAS;0A010;12S59;0VAXN	protein kinase C substrate 80K-H [Source:MGI Symbol;Acc:MGI:107877]	19089	O08795;Q3U518
ENSMUSG00000003410		0.149219	1	0.0151534	6	0.0892941	2	0.0317377	6	0.0903511	3	0.0551406	2	0.0294517	0	0	6	0.106365	7	0.112298	11	0.162748	8	0.13539	9	22015005	22052023	-	6890	Elavl3	GO:0003676;GO:0003676;GO:0003723;GO:0003723;GO:0003723;GO:0007275;GO:0007399;GO:0030154;GO:0035925;GO:0035925;GO:0035925;GO:1990904;GO:1990904;GO:0003676;GO:0003676;GO:0003723;GO:0003723;GO:0003723;GO:1990904;GO:1990904;	K13208	-	A	0V43Y;KOG0145;1CS7T;191SC;0UJFP;09T57;0DEGD;12N1Y;1B1NW	ELAV like RNA binding protein 3 [Source:MGI Symbol;Acc:MGI:109157]	15571	Q60900
ENSMUSG00000003411		0	0	0	1	0.0290975	0	0	0	0	2	0.0718726	2	0.057583	5	0.164043	0	0	0	0	0	0	1	0.0330888	4	108879063	108943324	+	3524	Rab3b	GO:0000166;GO:0003924;GO:0003924;GO:0003924;GO:0003924;GO:0005515;GO:0005515;GO:0005525;GO:0005525;GO:0005525;GO:0005737;GO:0005737;GO:0005768;GO:0005794;GO:0005829;GO:0005829;GO:0005886;GO:0005886;GO:0006904;GO:0008021;GO:0008021;GO:0009306;GO:0015031;GO:0016020;GO:0017157;GO:0017157;GO:0018125;GO:0019003;GO:0019003;GO:0019882;GO:0019882;GO:0030141;GO:0030742;GO:0031410;GO:0031489;GO:0031489;GO:…	K06108	-	U	KOG0093;1CRVP;0USHT;12U74;1B2XW;191Z4;0V6VP;09VX9;0DH5E	RAB3B, member RAS oncogene family [Source:MGI Symbol;Acc:MGI:1917158]	69908	Q9CZT8;Q0PD62
ENSMUSG00000003418		0	3	0.0408692	2	0.0267587	2	0.0285324	3	0.0406132	1	0.0165239	6	0.079432	6	0.0905149	1	0.0159372	0	0	1	0.0133011	1	0.0152146	2	13651021	13794064	-	7664	St8sia6	GO:0000139;GO:0001574;GO:0001835;GO:0003828;GO:0005794;GO:0006486;GO:0006486;GO:0006486;GO:0006486;GO:0006491;GO:0006493;GO:0008373;GO:0008373;GO:0008373;GO:0009100;GO:0009247;GO:0009311;GO:0009311;GO:0016020;GO:0016021;GO:0016051;GO:0016740;GO:0016757;GO:0097503;	K06615	EC:2.4.99.-	G	09XUK;12STP;1CTZ0;1B0JP;0URYI;0DJ73;KOG2692;18TAY;0V8SA	ST8 alpha-N-acetyl-neuraminide alpha-2,8- sialyltransferase 6 [Source:MGI Symbol;Acc:MGI:2386797]	241230	Q8K4T1;Q148N5
ENSMUSG00000003420		46.9551	938	46.5908	1102	53.7576	752	39.1155	883	43.5842	644	38.7992	794	38.3255	667	36.6874	720	41.8376	787	41.3843	746	36.1784	742	41.1612	7	45092990	45103851	-	2102	Fcgrt	GO:0005615;GO:0005768;GO:0005886;GO:0009897;GO:0010008;GO:0016020;GO:0016021;GO:0019864;GO:0019864;GO:0019864;GO:0030881;GO:0030881;GO:0030881;GO:0016020;GO:0016021;	K24019	-	W;T	0UQZ4;18XY6;1AVBS;0DRVF;13NE5;1D140;0A1E4;0VEXC;0IPRY	Fc receptor, IgG, alpha chain transporter [Source:MGI Symbol;Acc:MGI:103017]	14132	Q61559
ENSMUSG00000003421		18.2858	498	18.5696	674	24.6827	375	14.6432	405	15.0072	378	17.0963	462	16.7411	394	16.2691	433	18.8885	404	15.9484	427	15.5458	420	17.4907	7	45062429	45078210	+	2800	Nosip	GO:0005634;GO:0005634;GO:0005634;GO:0005654;GO:0005737;GO:0005737;GO:0007275;GO:0016567;GO:0016740;GO:0043086;GO:0051001;GO:0061630;GO:0061630;GO:0005634;GO:0005634;GO:0005634;GO:0005654;GO:0005654;GO:0005737;GO:0005737;GO:0007275;GO:0016567;GO:0016740;GO:0043086;GO:0051001;GO:0061630;GO:0061630;GO:0005634;GO:0016567;GO:0061630;GO:0061630;GO:0005634;GO:0016567;GO:0061630;GO:0061630;GO:0005634;GO:…	K13125	-	S	1AXVP;0UNCB;1CUD5;18YUA;09W5B;12QZ6;0DJKE;KOG3039;0V94G	nitric oxide synthase interacting protein [Source:MGI Symbol;Acc:MGI:1913644]	66394	Q9D6T0
ENSMUSG00000003423		13.9458	301	15.5577	464	23.5536	233	12.6116	267	13.7139	165	10.3443	240	12.0548	183	10.4743	228	13.7864	210	11.4911	220	11.1023	187	10.7946	7	45154303	45160065	+	2020	Pih1d1	GO:0000492;GO:0000492;GO:0001164;GO:0001188;GO:0005515;GO:0005515;GO:0005634;GO:0005634;GO:0005730;GO:0005737;GO:0005737;GO:0006338;GO:0006364;GO:0019901;GO:0031334;GO:0042393;GO:0048254;GO:0051117;GO:0051219;GO:0051569;GO:0070761;GO:0071169;GO:0071902;GO:0090240;GO:0097255;GO:0097255;GO:1900110;GO:1900113;GO:1901838;GO:1902661;GO:1904263;GO:1990904;GO:2000617;GO:2000619;GO:2001268;GO:0000492;GO:…	-	-	S;C	0V5YI;0UJ8V;0DH72;18VM1;1CRX6;12SBW;09UYN;KOG4356;1AURV	PIH1 domain containing 1 [Source:MGI Symbol;Acc:MGI:1916095]	68845	Q9CQJ2
ENSMUSG00000003429		115.649	1075	129.755	1437	170.346	719	90.8818	1040	124.744	628	91.9417	883	103.572	752	100.514	735	103.786	760	97.1161	771	90.8618	562	75.7595	7	45122379	45124439	-	865	Rps11	GO:0003723;GO:0003735;GO:0003735;GO:0003735;GO:0005840;GO:0005840;GO:0005840;GO:0006412;GO:0006412;GO:0019843;GO:0022627;GO:0022627;GO:0022627;GO:0003735;GO:0003735;GO:0005840;GO:0005840;GO:0005840;GO:0006412;GO:0006412;GO:0003735;GO:0003735;GO:0005840;GO:0005840;GO:0005840;GO:0006412;GO:0006412;	K02949	-	J	0UKFZ;13PUI;18UV4;KOG1728;0DNJS;1AU6F;1CXGW;0VBV0;0A0YI	ribosomal protein S11 [Source:MGI Symbol;Acc:MGI:1351329]	27207	P62281;Q3UC02
ENSMUSG00000003435		31.0897	1736	31.4453	1513	26.9157	1002	19.0068	1094	19.6922	859	18.8729	1400	24.6436	1029	20.6403	1033	21.8899	1108	21.2476	1199	21.205	1095	22.1517	7	28314891	28338746	-	5764	Supt5	GO:0000122;GO:0003682;GO:0003729;GO:0005515;GO:0005634;GO:0005634;GO:0005654;GO:0006355;GO:0006355;GO:0006357;GO:0006357;GO:0006357;GO:0006368;GO:0006368;GO:0016239;GO:0019899;GO:0032044;GO:0032044;GO:0032044;GO:0032784;GO:0032784;GO:0032785;GO:0032786;GO:0045944;GO:0046982;GO:1900364;GO:0000122;GO:0000122;GO:0003682;GO:0003729;GO:0005515;GO:0005634;GO:0005634;GO:0005634;GO:0005654;GO:0005654;GO:…	K15172	-	K	18Y2M;0A0VA;1AYGX;KOG1999;0URU8;1CXDV;0VBRR;0DNGG;12T82	suppressor of Ty 5, DSIF elongation factor subunit [Source:MGI Symbol;Acc:MGI:1202400]	20924	O55201
ENSMUSG00000003436		0.144298	5	0.18317	0	0	0	0	2	0.0728092	1	0.0444349	0	0	3	0.121703	1	0.0428571	0	0	2	0.0715366	0	0	7	28293553	28302238	-	2850	Dll3	GO:0001501;GO:0001501;GO:0001501;GO:0001701;GO:0001709;GO:0001756;GO:0005112;GO:0005112;GO:0005112;GO:0005509;GO:0005509;GO:0005515;GO:0007219;GO:0007275;GO:0007386;GO:0007399;GO:0009888;GO:0016020;GO:0016021;GO:0030154;GO:0045746;GO:0048339;GO:0048712;GO:0050768;GO:0050769;	K06051	-	T	13P2I;KOG1217;09Z6F;0UPNS;1AZ48;1CVGV;0VA3T;192GT;0DKNB	delta like canonical Notch ligand 3 [Source:MGI Symbol;Acc:MGI:1096877]	13389	O88516;Q3UND5
ENSMUSG00000003437		15.6401	452	13.7266	605	18.0443	347	11.0354	408	12.3128	360	13.2607	470	13.8705	315	10.5932	333	11.8306	455	14.6285	342	10.1406	363	12.3117	7	28392951	28399388	+	3438	Paf1	GO:0000122;GO:0000993;GO:0000993;GO:0000993;GO:0000993;GO:0001711;GO:0003682;GO:0003682;GO:0005515;GO:0005515;GO:0005634;GO:0005654;GO:0005654;GO:0005737;GO:0005737;GO:0006368;GO:0006368;GO:0006368;GO:0006368;GO:0006368;GO:0006378;GO:0006378;GO:0006378;GO:0010390;GO:0010390;GO:0016020;GO:0016020;GO:0016055;GO:0016570;GO:0016570;GO:0016584;GO:0016584;GO:0016593;GO:0016593;GO:0016593;GO:0016593;GO:…	K15174	-	K;B	1AVYQ;09YI4;0VAC6;0DKXG;18X16;KOG2478;1CVSN;0UKM8;12ZFY	Paf1, RNA polymerase II complex component [Source:MGI Symbol;Acc:MGI:1923988]	54624	Q8K2T8
ENSMUSG00000003438		48.4565	1180	45.9018	1705	65.1377	922	37.5589	1117	43.1789	756	35.6704	1247	47.1394	996	42.9043	992	45.1436	1034	42.5826	1049	39.8415	935	40.6206	7	28305516	28312072	-	2684	Timm50	GO:0001836;GO:0001836;GO:0004721;GO:0004721;GO:0004721;GO:0004722;GO:0004722;GO:0004722;GO:0004725;GO:0004725;GO:0004725;GO:0005134;GO:0005134;GO:0005654;GO:0005654;GO:0005739;GO:0005739;GO:0005739;GO:0005743;GO:0005743;GO:0005743;GO:0005743;GO:0005743;GO:0005744;GO:0005744;GO:0005744;GO:0005744;GO:0005744;GO:0005744;GO:0006470;GO:0006470;GO:0006470;GO:0007006;GO:0007006;GO:0007006;GO:0015031;GO:…	K17496	-	U	09TM0;KOG2832;12SP4;0V4JZ;0DEXG;0UG04;1AV3S;1CPM6;18S1G	translocase of inner mitochondrial membrane 50 [Source:MGI Symbol;Acc:MGI:1913775]	66525	Q9D880
ENSMUSG00000003444		8.74825	139	11.3291	123	9.84571	102	8.70593	111	8.99032	73	7.21677	123	9.74217	108	9.74763	96	9.15354	98	8.45612	82	6.52541	84	7.64623	7	28386146	28392708	-	1281	Med29	GO:0003674;GO:0005634;GO:0005654;GO:0005654;GO:0005654;GO:0008150;GO:0016592;GO:0016592;GO:0016592;	K15142	-	K	0A1NT;0DPAX;1CY8V;12QE9;0VCIH;1AY7H;1939U;0USP1;0IXGN	mediator complex subunit 29 [Source:MGI Symbol;Acc:MGI:1914474]	67224	Q9DB91
ENSMUSG00000003452		0.274185	108	0.411938	58	0.217268	254	1.01455	220	0.833876	207	0.957673	133	0.49298	189	0.798296	136	0.606853	195	0.78742	312	1.16192	210	0.894569	6	149408886	149563329	+	27373	Bicd1	GO:0005794;GO:0005794;GO:0005794;GO:0005794;GO:0005802;GO:0005802;GO:0005813;GO:0005813;GO:0005829;GO:0005829;GO:0005829;GO:0005881;GO:0005881;GO:0008093;GO:0008093;GO:0008093;GO:0008093;GO:0008093;GO:0016020;GO:0016020;GO:0016032;GO:0016032;GO:0017137;GO:0017137;GO:0019901;GO:0019901;GO:0031410;GO:0031410;GO:0031871;GO:0031871;GO:0031871;GO:0033365;GO:0033365;GO:0033365;GO:0034063;GO:0034452;GO:…	K18739	-	U	0V433;1ARAN;0DEFM;0UFDB;KOG0999;09T4D;12S48;18S0M;1CP5A	BICD cargo adaptor 1 [Source:MGI Symbol;Acc:MGI:1101760]	12121	Q8BR07
ENSMUSG00000003458		15.7774	590	15.4969	642	16.5611	389	10.6998	427	11.1453	332	10.5772	478	12.2009	397	11.5472	373	11.4614	426	11.8459	412	10.5658	349	10.2378	1	172066013	172082795	-	3975	Ncstn	GO:0002262;GO:0004175;GO:0005515;GO:0005515;GO:0005737;GO:0005737;GO:0005739;GO:0005739;GO:0005764;GO:0005765;GO:0005765;GO:0005769;GO:0005769;GO:0005783;GO:0005783;GO:0005783;GO:0005794;GO:0005794;GO:0005794;GO:0005886;GO:0005886;GO:0005886;GO:0005887;GO:0005887;GO:0005887;GO:0005887;GO:0006509;GO:0006509;GO:0006509;GO:0007212;GO:0007215;GO:0007219;GO:0007220;GO:0007611;GO:0008021;GO:0008021;GO:…	K06171	-	O;T	1CW8G;131BH;1AVZ0;0UGBG;0DMD7;KOG2657;0A20J;0VCVP;18WWT	nicastrin [Source:MGI Symbol;Acc:MGI:1891700]	59287	P57716
ENSMUSG00000003464		18.3795	663	18.1447	606	16.288	535	15.3329	613	16.6712	509	16.8963	688	18.2976	558	16.9108	471	15.0797	563	16.312	660	17.6357	573	17.5137	1	172126755	172136493	+	3815	Pex19	GO:0005515;GO:0005515;GO:0005634;GO:0005654;GO:0005737;GO:0005737;GO:0005777;GO:0005777;GO:0005777;GO:0005777;GO:0005778;GO:0005778;GO:0005778;GO:0005829;GO:0006625;GO:0007031;GO:0007031;GO:0016020;GO:0016021;GO:0016557;GO:0016559;GO:0031526;GO:0032991;GO:0033328;GO:0036105;GO:0045046;GO:0045046;GO:0047485;GO:0050821;GO:0051117;GO:0061077;GO:0072321;GO:0072663;GO:1900131;GO:0005515;GO:0005515;GO:…	K13337	-	U	1CV0R;0UP3R;194XW;KOG3133;0DK6U;09YSA;0V9Q5;1AUC6;13INE	peroxisomal biogenesis factor 19 [Source:MGI Symbol;Acc:MGI:1334458]	19298	Q8VCI5
ENSMUSG00000003469		0.176653	1	0.0358787	3	0.105711	2	0.0751452	0	0	0	0	2	0.0697328	0	0	0	0	0	0	0	0	0	0	14	70457476	70468832	+	2910	Phyhip	GO:0005515;GO:0005515;GO:0005737;GO:0005737;GO:0005737;GO:0008104;GO:0008104;GO:0008104;GO:1990782;GO:1990782;GO:0005515;	K24497	-	S	0V6MQ;12PDX;0UR6U;1B4JD;0IEM3;09VNV;0DGX7;1CRMG	phytanoyl-CoA hydroxylase interacting protein [Source:MGI Symbol;Acc:MGI:1860417]	105653	Q8K0S0;B9EIC7
ENSMUSG00000003476		0	0	0	0	0	0	0	0	0	0	0	1	0.019836	0	0	0	0	0	0	0	0	0	0	6	55090049	55133016	-	5115	Crhr2	GO:0004888;GO:0004888;GO:0004930;GO:0004930;GO:0005886;GO:0007166;GO:0007166;GO:0007186;GO:0007186;GO:0016020;GO:0016020;GO:0016020;GO:0016021;GO:0016021;GO:0016021;GO:0004888;GO:0004888;GO:0004930;GO:0004930;GO:0005886;GO:0007166;GO:0007166;GO:0007186;GO:0007186;GO:0016020;GO:0016020;GO:0016020;GO:0016021;GO:0016021;GO:0016021;GO:0004930;GO:0007186;GO:0016020;GO:0004888;GO:0004888;GO:0004930;GO:…	K04579	-	T	12QXI;0V77P;0DHIN;09W9C;KOG4564;1CS8V;190D1;0UQYA;1B13Y	corticotropin releasing hormone receptor 2 [Source:MGI Symbol;Acc:MGI:894312]	12922	Q60748;Q3UQP0
ENSMUSG00000003477		0	0	0	0	0	0	0	0	0	0	0	0	0	1	0.0722611	0	0	0	0	0	0	0	0	6	55170626	55175043	-	1600	Inmt	GO:0004790;GO:0004790;GO:0004790;GO:0005737;GO:0005737;GO:0005829;GO:0005829;GO:0005829;GO:0008168;GO:0008168;GO:0008168;GO:0008170;GO:0009308;GO:0009308;GO:0009636;GO:0016740;GO:0030748;GO:0030748;GO:0030748;GO:0032259;GO:0032259;GO:0098615;GO:0102707;	K00562	-	S;E	195T5;1CV0E;1B2K7;0DK6F;0IFTZ;09YS0;13VIK;0V9PT;0UFKF	indolethylamine N-methyltransferase [Source:MGI Symbol;Acc:MGI:102963]	21743	P40936
ENSMUSG00000003484		1.71815	32	1.80109	7	0.386941	5	0.294707	7	0.391521	10	0.682693	22	1.20331	16	0.997242	26	1.71197	2	0.119174	10	0.54954	0	0	8	71988482	72009626	-	1855	Cyp4f18	GO:0000038;GO:0001676;GO:0004497;GO:0005506;GO:0005506;GO:0005737;GO:0005783;GO:0005789;GO:0006629;GO:0008217;GO:0008391;GO:0008392;GO:0016020;GO:0016021;GO:0016324;GO:0016491;GO:0016705;GO:0016705;GO:0016709;GO:0017144;GO:0018685;GO:0019369;GO:0019369;GO:0019373;GO:0020037;GO:0020037;GO:0031090;GO:0032304;GO:0032305;GO:0036101;GO:0036101;GO:0042360;GO:0042361;GO:0042361;GO:0042376;GO:0042376;GO:…	K17726	-	Q	0DIWE;1AVU8;1CTMR;09XIZ;18SZR;KOG0157;12PPT;0UMIJ;0V8GR	cytochrome P450, family 4, subfamily f, polypeptide 18 [Source:MGI Symbol;Acc:MGI:1919304]	72054	Q99N16
ENSMUSG00000003500		32.8973	1034	32.7738	1118	34.8024	480	15.9324	578	18.2056	444	17.0698	798	24.5798	577	20.2524	594	22.0257	421	14.1271	462	14.2975	363	12.8499	6	29200434	29216364	-	3294	Impdh1	GO:0000166;GO:0003824;GO:0003824;GO:0003938;GO:0003938;GO:0003938;GO:0005634;GO:0005737;GO:0006164;GO:0006164;GO:0006164;GO:0006177;GO:0016491;GO:0016491;GO:0016491;GO:0046872;GO:0055114;GO:0055114;GO:0055114;GO:0000166;GO:0003824;GO:0003824;GO:0003938;GO:0003938;GO:0003938;GO:0005634;GO:0005737;GO:0006164;GO:0006164;GO:0006164;GO:0006177;GO:0016491;GO:0016491;GO:0016491;GO:0046872;GO:0055114;GO:…	K00088	EC:1.1.1.205	F	0WINI;0ISZP;0B5ZI;0V3P9;1BBDB;1DG3F;197DV;0E97U;13FHU	inosine monophosphate dehydrogenase 1 [Source:MGI Symbol;Acc:MGI:96567]	23917	P50096
ENSMUSG00000003505		0	0	0	0	0	0	0	0	0	0	0	0	0	0	0	0	0	0	0	0	0	0	0	7	18345422	18355009	-	3232	Psg18	GO:0009691;GO:0010628;GO:0032653;GO:0009691;GO:0010628;GO:0032653;GO:0009691;GO:0010628;GO:0032653;	-	-	T	0UMBW;12QPK;0DJPU;0VAZW;0IFE1;1CZ2N;0A2ET	pregnancy specific glycoprotein 18 [Source:MGI Symbol;Acc:MGI:1347251]	26438	E9Q8L0;Q3TIY4
ENSMUSG00000003518		4.72118	166	3.70175	124	2.7157	176	4.11003	220	4.8752	157	4.24656	171	3.70565	151	3.72881	137	3.57401	174	4.10782	196	4.26744	135	3.36217	11	101971143	101987013	-	4682	Dusp3	GO:0004725;GO:0004725;GO:0006470;GO:0006470;GO:0008138;GO:0008138;GO:0016311;GO:0016311;GO:0016787;GO:0016791;GO:0016791;GO:0035335;GO:0000188;GO:0001701;GO:0001772;GO:0004721;GO:0004721;GO:0004725;GO:0004725;GO:0004725;GO:0004725;GO:0005634;GO:0005634;GO:0005654;GO:0005829;GO:0005829;GO:0006470;GO:0006470;GO:0006470;GO:0008092;GO:0008138;GO:0008138;GO:0008138;GO:0016311;GO:0016311;GO:0016311;GO:…	K17614	-	V	12P2I;09V1R;0DGB2;0V61D;0UI0J;18S48;1CR0H;1ATKZ;KOG1716	dual specificity phosphatase 3 (vaccinia virus phosphatase VH1-related) [Source:MGI Symbol;Acc:MGI:1919599]	72349	Q9D7X3
ENSMUSG00000003526		2.9405	175	2.34337	268	3.5245	179	2.51009	217	2.88758	150	2.43631	195	2.53751	179	2.6543	193	3.02341	210	2.97705	202	2.64099	189	2.82652	16	18060357	18090203	-	7797	Prodh	GO:0004657;GO:0004657;GO:0004657;GO:0004657;GO:0004657;GO:0004657;GO:0005739;GO:0005739;GO:0005739;GO:0005739;GO:0005743;GO:0005759;GO:0006560;GO:0006562;GO:0006562;GO:0010133;GO:0010133;GO:0016491;GO:0016597;GO:0016597;GO:0055114;GO:0071949;GO:0071949;GO:0071949;GO:0004657;GO:0004657;GO:0006560;GO:0006562;GO:0006562;GO:0016491;GO:0055114;GO:0004657;GO:0006560;GO:0006562;GO:0016491;GO:0055114;GO:…	K00318	EC:1.5.5.2	E	0DF0Q;18SNH;KOG0186;1B1HY;0UG4V;09TQE;1CPQH;0V4PN;12S69	proline dehydrogenase [Source:MGI Symbol;Acc:MGI:97770]	19125	Q9WU79
ENSMUSG00000003527		6.51232	287	7.08222	299	7.24635	181	4.67735	224	5.49296	166	4.9686	323	7.74568	240	6.55832	238	6.8707	252	6.58342	220	5.30057	195	5.37414	16	17900709	17911348	-	4231	Ess2	GO:0003674;GO:0005634;GO:0005634;GO:0005681;GO:0006397;GO:0007399;GO:0008380;GO:0071013;GO:0071013;GO:0005634;GO:0071013;	K13118	-	S;K	0DIR4;1AVE1;KOG2627;09XDM;0V8BS;1CTG6;12QGT;18T8G;0UJX7	ess-2 splicing factor [Source:MGI Symbol;Acc:MGI:107854]	27886	O70279
ENSMUSG00000003528		78.3443	1678	80.959	1909	90.4564	1084	54.7692	1158	55.5204	903	52.8445	1382	64.7964	1035	55.2977	1154	65.1352	1007	51.4359	1107	52.1475	963	51.8903	16	17925223	17928219	-	2164	Slc25a1	GO:0005347;GO:0005347;GO:0005739;GO:0005739;GO:0005743;GO:0005743;GO:0006843;GO:0015867;GO:0016020;GO:0016021;GO:0055085;GO:0055085;GO:0071913;GO:0016020;GO:0016021;	K15100	-	C	1CTZY;0UMX3;KOG0756;12V5A;1AVQ5;18Y7M;09U5F;0VADX;0DHCU	solute carrier family 25 (mitochondrial carrier, citrate transporter), member 1 [Source:MGI Symbol;Acc:MGI:1345283]	13358	Q8JZU2
ENSMUSG00000003531		29.5175	730	25.5334	1208	41.4967	592	21.6841	625	21.7239	521	22.1036	822	27.9401	616	23.8595	665	27.211	769	28.4758	726	24.7934	592	23.1257	16	18052860	18071632	+	2985	Dgcr6	-	-	-	S;K	1AUUA;1CPB8;0DEMC;0V494;13QWU;194VW;KOG4810;09TA2;0UFKQ	DiGeorge syndrome critical region gene 6 [Source:MGI Symbol;Acc:MGI:1202877]	13353	O35347;E9QP31
[truncated: 21,336 more rows]
